# Supplementary material for: BCL9 provides multi-cellular communication properties in colorectal cancer by interacting with paraspeckle proteins
Source: Nat Commun. 2020 Jan 7;11:19. doi: 10.1038/s41467-019-13842-7 (PMC6946813; doi:10.1038/s41467-019-13842-7)
Supplement: Supplementary file 3 — Supplementary Data 1 [file 41467_2019_13842_MOESM3_ESM.xlsx]

## Sheet: Sheet1
Supplementary Table 1.		List of Cluster 1 specific-upregulated gene
	p value	1~4	1~3	1~2	q	Cluster 1	Cluster 2	Cluster 3	Cluster 4	normal
THBS4	3.86e-47	1.1e-10	1.1e-10	1.1e-10	4.35e-46	7.63725	4.60365	3.34391	2.5653	7.77518
OGN	8.61e-71	1.1e-10	1.1e-10	1.1e-10	2.97e-69	6.14304	3.11129	2.02361	2.46961	9.44917
SFRP2	1.18e-39	1.1e-10	1.1e-10	1.1e-10	8.61e-39	10.9361	8.0226	7.82312	6.14669	11.0158
COMP	8.56e-55	1.1e-10	1.1e-10	1.1e-10	1.44e-53	9.16961	6.6058	4.96881	5.20865	0.976906
ANGPTL1	1.29e-84	1.1e-10	1.1e-10	1.1e-10	6.76e-83	5.51492	2.53916	2.32278	1.459	8.29835
CHRDL1	5.13e-58	1.1e-10	1.1e-10	1.1e-10	1.04e-56	7.8692	5.12326	4.15473	4.17967	9.91159
CILP	8.78e-63	1.1e-10	1.1e-10	1.1e-10	2.21e-61	7.25518	4.23613	4.12792	3.29269	9.06871
PRELP	2.59e-71	1.1e-10	1.1e-10	1.1e-10	9.15e-70	9.50727	6.41692	6.25768	6.01056	10.281
CASQ2	1.98e-64	1.1e-10	1.1e-10	1.1e-10	5.44e-63	4.96424	2.29372	1.54821	1.23261	7.79441
COL10A1	2.81e-67	1.1e-10	1.1e-10	1.1e-10	8.64e-66	9.73082	6.88985	6.79878	5.85673	0.493093
SLIT2	3.26e-61	1.1e-10	1.1e-10	1.1e-10	7.71e-60	6.98372	4.31635	3.88391	3.1562	7.5475
OMD	1.34e-64	1.1e-10	1.1e-10	1.1e-10	3.7e-63	4.68355	1.7189	1.46679	1.31653	6.21129
HAND2	4.47e-64	1.1e-10	1.1e-10	1.1e-10	1.21e-62	6.37265	3.57537	3.28759	2.72031	7.98676
SFRP4	2.06e-39	1.1e-10	1.1e-10	1.1e-10	1.48e-38	10.633	8.1727	7.02138	7.17257	5.97599
NBLA00301	4.46e-82	1.1e-10	1.1e-10	1.1e-10	2.2e-80	4.5248	1.88862	1.34735	0.992103	6.92275
CHRDL2	1.05e-26	1.1e-10	1.1e-10	4.12e-08	3.75e-26	7.49218	5.57826	3.88011	3.72613	5.60257
AGTR1	1.8e-72	1.1e-10	1.1e-10	1.1e-10	6.69e-71	4.20811	1.52739	1.00689	0.918428	6.05845
FABP4	1.1e-51	1.1e-10	1.1e-10	1.1e-10	1.59e-50	5.37588	3.07467	2.36627	1.54598	7.42097
PDZRN4	1.31e-72	1.1e-10	1.1e-10	1.1e-10	4.92e-71	4.72358	2.07881	1.65096	1.31858	6.67741
SCN7A	1.47e-91	1.1e-10	1.1e-10	1.1e-10	8.96e-90	4.0686	1.55162	0.914704	0.61922	7.77992
MEOX2	4.88e-63	1.1e-10	1.1e-10	1.1e-10	1.25e-61	5.34901	2.66896	2.6474	1.63265	5.28025
SFRP1	3.17e-84	1.1e-10	1.1e-10	1.1e-10	1.64e-82	6.13464	3.92532	3.08019	2.40379	9.87926
CADM3	3.39e-91	1.1e-10	1.1e-10	1.1e-10	2.05e-89	5.30385	3.03763	2.59261	1.31465	9.24579
ZFHX4	3.29e-42	1.1e-10	1.1e-10	1.1e-10	2.78e-41	6.41301	3.32916	3.71808	3.23445	5.0742
MYH11	2.73e-71	1.1e-10	1.1e-10	1.1e-10	9.63e-70	12.8903	10.1233	9.86454	9.75729	15.2084
LONRF2	3.14e-71	1.1e-10	1.1e-10	1.1e-10	1.1e-69	4.08337	1.43673	1.24311	0.64887	6.34306
DES	2.61e-41	1.1e-10	1.1e-10	9.33e-10	2.09e-40	11.2667	9.14801	8.1679	7.76538	13.724
LMO3	1.83e-55	1.1e-10	1.1e-10	1.1e-10	3.19e-54	5.95043	3.51625	2.75513	2.88326	7.91011
PLIN4	5.16e-42	1.1e-10	1.1e-10	1.1e-10	4.31e-41	6.96323	4.4385	3.8545	3.91746	8.78333
FNDC1	5.8e-46	1.1e-10	1.1e-10	1.1e-10	6.11e-45	10.6234	8.18715	7.74156	7.33463	7.88473
CACNA2D1	1.37e-67	1.1e-10	1.1e-10	1.1e-10	4.28e-66	5.03504	3.11005	2.00154	1.39061	5.19315
ATP1A2	1.98e-71	1.1e-10	1.1e-10	1.1e-10	7.09e-70	5.05038	2.74555	1.75749	2.05151	8.79367
SPOCK1	2.28e-38	1.1e-10	1.1e-10	1.1e-10	1.55e-37	9.28687	6.81813	6.62636	5.82058	6.97253
HSPB7	1.35e-51	1.1e-10	1.1e-10	1.1e-10	1.94e-50	7.52504	5.14856	4.41287	4.43608	8.16125
MAMDC2	7.61e-90	1.1e-10	1.1e-10	1.1e-10	4.53e-88	4.78701	2.6371	1.63259	1.51569	8.88267
RNF150	7.94e-75	1.1e-10	1.1e-10	1.1e-10	3.2e-73	4.93759	2.52075	2.09628	1.64261	6.11161
CCBE1	3.43e-76	1.1e-10	1.1e-10	1.1e-10	1.44e-74	4.06758	1.64778	1.5637	0.5051	6.12797
MARCO	4.62e-29	1.1e-10	1.42e-06	1.13e-08	1.88e-28	6.42255	4.38122	4.33779	2.1081	5.86535
PTGIS	1.43e-54	1.1e-10	1.1e-10	1.1e-10	2.39e-53	8.41445	6.37052	5.32507	5.11368	8.63147
CNTN1	2.09e-81	1.1e-10	1.1e-10	1.1e-10	1.01e-79	3.80275	1.6679	0.996888	0.341373	6.0547
NRK	7.53e-42	1.1e-10	1.1e-10	1.1e-10	6.23e-41	4.60008	1.89538	1.72611	1.78864	3.77291
CCL21	1.99e-45	1.1e-10	1.1e-10	1.38e-10	2.04e-44	9.07067	7.22308	6.15966	5.46611	10.1439
MFAP5	9.16e-55	1.1e-10	1.1e-10	1.1e-10	1.54e-53	7.85675	5.70691	5.08723	4.41707	9.27602
ITGBL1	2.58e-37	1.1e-10	1.1e-10	1.1e-10	1.66e-36	8.20621	5.94191	5.21281	5.10806	4.18993
GAP43	1.89e-71	1.1e-10	1.1e-10	1.1e-10	6.78e-70	4.3928	2.00219	1.63543	1.22352	6.39426
LRRC4C	1.09e-66	1.1e-10	1.1e-10	1.1e-10	3.25e-65	3.72573	1.17639	1.04757	0.666166	4.04113
BCHE	2.4e-82	1.1e-10	1.1e-10	1.1e-10	1.19e-80	4.52381	1.90134	1.8586	1.52893	7.53767
PLN	2.03e-57	1.1e-10	1.1e-10	1.1e-10	4e-56	7.92198	5.2692	5.3609	4.85578	9.19858
GPM6A	2.08e-63	1.1e-10	1.1e-10	1.1e-10	5.43e-62	3.79904	1.44656	1.12562	0.552634	7.16155
ADIPOQ	2.54e-42	1.1e-10	1.11e-10	1.1e-10	2.16e-41	3.15218	0.725276	0.412821	0.070935	5.68194
C7	2.15e-57	1.1e-10	1.1e-10	1.1e-10	4.22e-56	7.77494	5.41158	4.88984	4.81801	10.6693
GAS1	6.37e-41	1.1e-10	1.1e-10	1.1e-10	4.97e-40	7.78326	5.42013	5.51148	4.21281	7.10534
RELN	3.52e-63	1.1e-10	1.1e-10	1.1e-10	9.06e-62	5.08639	3.1922	1.95726	1.93064	6.95337
C5orf23	1.33e-34	1.1e-10	1.1e-10	1.1e-10	7.35e-34	5.58471	2.95625	2.84715	2.78476	5.26138
DDR2	7.56e-73	1.1e-10	1.1e-10	1.1e-10	2.87e-71	7.84494	5.43733	5.39331	4.58445	8.05626
COL8A1	4.23e-48	1.1e-10	1.1e-10	1.1e-10	5.04e-47	9.50929	7.12328	6.88493	6.40557	6.25481
ISM1	2.86e-32	1.1e-10	1.1e-10	1.1e-10	1.39e-31	6.31902	3.86501	3.5261	3.46901	3.86105
DPT	1.15e-60	1.1e-10	1.1e-10	1.1e-10	2.67e-59	7.91013	5.87903	5.03358	4.78554	10.4877
ASPN	6.77e-33	1.1e-10	1.1e-10	1.1e-10	3.41e-32	9.40901	6.86696	6.79165	6.58071	7.60845
NPR3	6.55e-37	1.1e-10	1.1e-10	1.1e-10	4.13e-36	3.93905	1.70452	1.22664	0.911799	3.5839
ODZ3	7.39e-35	1.1e-10	1.14e-10	1.1e-10	4.14e-34	7.05133	4.799	4.93042	3.51972	5.97028
HAND1	3.31e-32	1.1e-10	1.11e-10	1.12e-10	1.6e-31	3.70108	1.39844	0.918199	0.885407	5.36528
MASP1	4.9e-43	1.1e-10	1.1e-10	2.75e-09	4.35e-42	6.09377	4.34253	3.14788	2.89986	7.92483
CSDC2	1.28e-38	1.1e-10	1.1e-10	1.1e-10	8.79e-38	5.88006	3.75021	3.13653	2.91083	4.657
CNN1	9.58e-59	1.1e-10	1.1e-10	1.1e-10	2e-57	10.5394	8.27535	7.90807	7.59316	12.1037
SYNPO2	2.41e-68	1.1e-10	1.1e-10	1.1e-10	7.69e-67	10.4005	7.99435	7.70726	7.66904	12.1519
ABCA8	6.75e-94	1.1e-10	1.1e-10	2.2e-06	4.29e-92	4.9194	3.70207	1.77164	1.45836	9.52581
TCEAL2	1.29e-63	1.1e-10	1.1e-10	1.1e-10	3.42e-62	3.41343	0.83008	1.08224	0.504775	5.6745
GREM1	7.23e-37	1.1e-10	1.1e-10	1.1e-10	4.54e-36	12.168	10.0127	9.65045	9.01954	10.2999
THBS2	1.34e-43	1.1e-10	1.1e-10	1.1e-10	1.23e-42	12.407	10.2007	9.85381	9.3482	8.58805
SSC5D	1.97e-53	1.1e-10	1.1e-10	1.1e-10	3.13e-52	9.06686	6.59582	6.59522	6.19895	8.8055
NALCN	1.8e-35	1.1e-10	1.1e-10	1.1e-10	1.04e-34	4.18574	1.81093	1.53391	1.42557	2.70132
SEMA3D	8.85e-57	1.1e-10	1.1e-10	1.1e-10	1.66e-55	4.70083	2.46251	2.19897	1.67242	6.50049
PLXNA4	5.44e-42	1.1e-10	1.1e-10	1.1e-10	4.54e-41	7.06776	4.67316	4.46956	4.32607	5.87613
SV2B	7.72e-60	1.1e-10	1.1e-10	1.1e-10	1.69e-58	4.90702	2.62438	2.6953	1.72205	5.58612
ADAMTSL3	3.63e-64	1.1e-10	1.1e-10	1.1e-10	9.89e-63	6.18193	4.22317	3.24296	3.41354	7.84155
FMO2	4.99e-44	1.1e-10	1.1e-10	1.1e-10	4.73e-43	4.46005	2.30509	2.09825	1.31675	5.29142
CHRNA3	2.71e-60	1.1e-10	1.1e-10	1.1e-10	6.11e-59	6.09996	4.05336	3.824	2.76583	7.13367
COL11A1	5.33e-86	1.1e-10	1.11e-10	1.1e-10	2.89e-84	10.3107	8.00506	8.07428	7.23346	1.5331
LMOD1	2.91e-77	1.1e-10	1.1e-10	1.1e-10	1.28e-75	9.88163	7.61578	7.39171	7.02188	11.4272
HSPB6	1.91e-54	1.1e-10	1.1e-10	1.1e-10	3.17e-53	8.55768	6.63991	5.37387	6.05321	10.5582
NCAM2	1.75e-46	1.1e-10	1.1e-10	1.1e-10	1.9e-45	4.8318	2.84541	2.23199	1.81597	4.8172
CDH2	9.16e-37	1.1e-10	1.1e-10	1.1e-10	5.71e-36	6.28903	4.12815	3.83144	3.33542	5.27446
PRIMA1	8.3e-74	1.1e-10	1.1e-10	1.1e-10	3.24e-72	4.22901	2.2597	1.69915	1.15718	8.27506
DCLK1	3.19e-74	1.1e-10	1.1e-10	1.1e-10	1.26e-72	5.58792	3.34666	3.16177	2.70852	7.39625
CDO1	2.68e-55	1.1e-10	1.1e-10	1.1e-10	4.65e-54	3.97455	1.71807	1.45017	1.23645	4.52248
FAM180A	1.75e-47	1.1e-10	1.1e-10	1.1e-10	2e-46	4.66277	2.51642	2.2034	1.75234	4.58912
CCDC80	3.74e-67	1.1e-10	1.1e-10	1.1e-10	1.14e-65	10.5816	8.30557	8.30311	7.63247	10.9244
HMCN1	1.69e-53	1.1e-10	1.1e-10	1.1e-10	2.7e-52	8.23638	5.95944	5.43257	5.81616	7.05632
ADAMTS16	2.29e-29	1.1e-10	1.1e-10	1.1e-10	9.46e-29	5.45556	3.31893	2.88859	2.66382	4.5349
MMRN1	2.44e-57	1.1e-10	1.11e-10	1.11e-10	4.76e-56	6.50266	4.63541	4.25008	3.13851	8.90624
GFPT2	7.28e-44	1.1e-10	1.1e-10	1.1e-10	6.82e-43	7.92249	6.01133	5.66993	4.61084	6.68795
NPTX1	2.35e-57	1.1e-10	1.1e-10	1.1e-10	4.61e-56	4.39033	2.37467	1.82437	1.50363	7.30684
BHMT2	3.71e-62	1.1e-10	1.1e-10	1.1e-10	9.17e-61	4.52261	2.61284	1.82599	1.66741	5.24815
SUSD5	1.17e-61	1.1e-10	1.1e-10	1.1e-10	2.83e-60	4.89515	2.41936	2.47331	2.33855	5.29881
DARC	1.94e-54	1.1e-10	1.1e-10	3.29e-09	3.21e-53	7.67568	6.21904	5.14604	4.20999	9.08852
PI16	2.62e-75	1.1e-10	1.1e-10	1.32e-10	1.08e-73	4.25314	2.45015	1.74252	1.12095	8.66726
CYP1B1	1.45e-42	1.1e-10	2.6e-10	1.1e-10	1.25e-41	7.45584	5.13544	5.68802	4.10471	7.11463
VGLL3	1.06e-53	1.1e-10	1.1e-10	1.1e-10	1.72e-52	7.70911	4.98713	5.70381	5.00139	7.09045
SCN2B	5.66e-77	1.1e-10	1.1e-10	1.1e-10	2.45e-75	3.46449	1.20611	0.99575	0.800759	5.72931
FGF14	1.48e-32	1.1e-10	1.1e-10	1.1e-10	7.28e-32	5.03379	2.73177	2.54374	2.44054	3.86814
SYNM	3.29e-59	1.1e-10	1.1e-10	1.1e-10	7.01e-58	9.49925	7.26738	6.80298	7.07177	11.69
ABCA6	1.43e-76	1.1e-10	1.1e-10	1.1e-10	6.07e-75	4.61515	2.90067	2.14287	1.4797	6.51015
VIP	2.15e-43	1.1e-10	1.32e-10	1.52e-05	1.95e-42	6.54267	5.0329	3.88471	3.40857	9.79828
KIF5A	1.92e-66	1.1e-10	1.1e-10	1.1e-10	5.66e-65	3.93047	1.96649	1.41629	1.11254	5.85726
CRTAC1	5.83e-45	1.1e-10	1.1e-10	1.1e-10	5.8e-44	3.53826	1.73715	1.04288	0.560762	4.516
COLEC12	1.28e-62	1.1e-10	1.1e-10	1.1e-10	3.21e-61	7.70432	5.73693	5.63582	4.50812	8.5221
CHRM2	3.59e-48	1.1e-10	1.1e-10	1.1e-10	4.31e-47	2.86891	0.60911	0.487373	0.281201	4.65152
SELP	9.86e-46	1.1e-10	1.1e-10	4.05e-09	1.03e-44	6.78038	5.41508	4.26651	3.44561	6.81279
CHIT1	1.31e-19	1.1e-10	2.93e-06	1.04e-05	3.17e-19	5.93056	4.29999	3.89372	2.39388	3.07071
NHSL2	1.07e-53	1.1e-10	1.1e-10	1.1e-10	1.72e-52	4.53824	2.25978	2.34668	1.81555	4.47023
ST6GAL2	1.35e-22	1.2e-06	1.1e-10	1.1e-10	3.88e-22	6.24556	4.02279	2.8863	4.64428	5.13096
ADAMTS12	3.07e-59	1.1e-10	1.1e-10	1.1e-10	6.58e-58	8.32468	6.19645	6.12463	5.47406	3.60993
TMEM130	1.36e-63	1.1e-10	1.1e-10	1.1e-10	3.61e-62	4.25534	2.24258	1.70594	1.64707	5.44339
FN1	1.02e-33	1.1e-10	1.1e-10	1.1e-10	5.37e-33	15.3332	13.0735	13.1395	12.6163	13.184
CCL19	3.71e-41	1.1e-10	9.17e-09	7.36e-08	2.94e-40	6.00422	4.39345	3.97299	2.50442	7.74566
C1orf95	2.31e-43	1.1e-10	1.1e-10	1.13e-10	2.09e-42	4.17116	2.21208	1.44658	1.7163	6.54054
IGF1	7.23e-49	1.1e-10	1.1e-10	1.1e-10	8.96e-48	6.74036	4.7056	4.3908	4.00086	7.76582
RGMA	1.69e-60	1.1e-10	1.1e-10	1.1e-10	3.88e-59	8.05385	6.35743	5.26412	5.41903	9.1682
BNC2	7.26e-61	1.1e-10	1.1e-10	1.1e-10	1.7e-59	7.59966	5.38304	5.40931	4.88785	7.63438
KCND2	7.93e-39	1.1e-10	1.1e-10	1.1e-10	5.5e-38	4.00123	1.78201	2.05788	1.04697	3.18834
APCDD1L	1.72e-46	1.1e-10	1.1e-10	1.1e-10	1.87e-45	3.71635	1.88853	1.54798	0.606639	4.0972
EPYC	9.84e-25	1.1e-10	9.02e-09	2.4e-08	3.18e-24	4.19329	2.37653	1.97519	1.12609	-0.120241
SGCA	2.22e-52	1.1e-10	1.1e-10	7.74e-10	3.35e-51	4.87635	3.37222	2.21535	1.945	6.74911
CPXM2	2.61e-53	1.1e-10	1.1e-10	1.1e-10	4.12e-52	8.41038	6.26426	6.13183	5.74068	8.95056
PTGER3	1.45e-41	1.1e-10	1.1e-10	1.1e-10	1.18e-40	6.93064	5.15759	4.27908	4.26702	6.78281
TNS1	2.04e-77	1.1e-10	1.1e-10	1.1e-10	9.05e-76	11.8585	9.6115	9.60892	9.28288	12.4739
PGR	8.97e-68	1.1e-10	1.1e-10	1.1e-10	2.82e-66	5.03079	2.71472	2.73102	2.5896	6.25626
KIAA1644	2.16e-63	1.1e-10	1.1e-10	1.1e-10	5.63e-62	6.37434	4.40442	4.22177	3.44246	7.65269
HTR2B	1.89e-38	1.1e-10	1.1e-10	1.1e-10	1.29e-37	4.70343	2.2071	2.70832	2.14457	4.50802
AOC3	1.78e-75	1.1e-10	1.1e-10	1.1e-10	7.39e-74	10.1397	7.9472	7.97412	7.45017	10.9777
ANK2	1.61e-82	1.1e-10	1.1e-10	1.1e-10	8.03e-81	7.15059	5.15056	4.84676	4.42456	8.99762
GLI3	8.26e-61	1.1e-10	1.1e-10	1.1e-10	1.92e-59	7.44189	5.44577	5.2597	4.59338	7.51991
ADAM12	5.78e-66	1.1e-10	1.1e-10	1.1e-10	1.67e-64	9.6141	7.46717	7.665	6.68866	4.1637
LDB3	7.2e-61	1.1e-10	1.1e-10	1.1e-10	1.69e-59	5.02568	2.86262	2.67973	2.55058	7.29244
NAP1L3	2.32e-63	1.1e-10	1.1e-10	1.1e-10	6.04e-62	5.46017	3.14923	3.22787	3.0278	6.0506
ADCYAP1	1.86e-35	1.1e-10	1.1e-10	1.35e-10	1.07e-34	4.65258	3.01805	2.26034	1.70734	4.93647
TLL1	5.88e-65	1.1e-10	1.1e-10	1.1e-10	1.64e-63	4.30126	2.34498	2.21241	1.38182	5.76392
FLRT2	8.01e-53	1.1e-10	1.1e-10	1.1e-10	1.24e-51	7.58523	5.55786	5.24438	4.99139	7.53696
HSPB8	7.47e-72	1.1e-10	1.1e-10	1.1e-10	2.73e-70	8.31281	6.25333	6.03502	5.70772	9.68913
PLP1	3.25e-86	1.1e-10	1.1e-10	3.2e-09	1.78e-84	3.64528	2.11176	1.19626	0.688479	8.72589
MGP	7.19e-63	1.1e-10	1.1e-10	1.1e-10	1.82e-61	10.9192	8.89779	8.56534	8.357	11.4392
SULF1	1.66e-50	1.1e-10	1.1e-10	1.1e-10	2.24e-49	13.0191	10.8894	10.9845	10.2538	9.70174
AKAP12	1.75e-51	1.1e-10	1.1e-10	1.1e-10	2.5e-50	10.009	7.59161	8.04391	7.46907	10.2293
RSPO3	2.66e-40	1.1e-10	1.1e-10	1.1e-10	2.02e-39	6.62173	4.67116	4.55106	3.72537	7.15589
NRXN1	2.59e-100	1.1e-10	1.1e-10	1.1e-10	1.91e-98	2.89967	0.922364	0.711375	0.163886	6.92029
GDF6	1.34e-46	1.1e-10	1.1e-10	1.1e-10	1.47e-45	3.41297	1.44813	1.32383	0.575249	3.52132
EVC	1.89e-56	1.1e-10	1.1e-10	1.1e-10	3.49e-55	8.32477	6.22291	6.2337	5.62773	7.63673
MAB21L2	4.12e-54	1.1e-10	1.1e-10	1.1e-10	6.74e-53	8.29021	6.53687	5.73427	5.71081	9.52642
GREM2	6.18e-57	1.1e-10	1.1e-10	3.08e-08	1.18e-55	6.44564	4.91842	3.45544	4.08548	9.85699
WSCD2	5.01e-58	1.1e-10	1.1e-10	1.1e-10	1.02e-56	3.24672	1.21896	1.12222	0.521478	4.93644
NEXN	9.3e-59	1.1e-10	1.1e-10	1.1e-10	1.95e-57	8.54989	5.86068	6.79933	6.11379	8.6522
SGCD	2.15e-45	1.1e-10	1.1e-10	1.1e-10	2.2e-44	8.13037	6.00188	5.78734	5.75056	7.46698
BEND6	1.92e-51	1.1e-10	1.1e-10	1.1e-10	2.73e-50	4.35699	2.21096	2.24112	1.76976	4.21991
GNAO1	2.01e-71	1.1e-10	1.1e-10	1.1e-10	7.15e-70	6.88624	4.99393	4.54421	4.27314	8.69904
FAM198A	2.64e-46	1.1e-10	1.1e-10	1.1e-10	2.83e-45	5.22842	3.5324	2.5607	2.74576	5.6331
WISP2	8.4e-69	1.1e-10	1.13e-10	3.99e-10	2.72e-67	3.81971	2.17698	1.66723	0.797855	7.70241
C1QTNF7	3.52e-62	1.1e-10	1.1e-10	1.1e-10	8.71e-61	5.15826	2.98706	2.78823	2.88777	6.96876
NGFR	1.14e-43	1.1e-10	1.1e-10	1.1e-10	1.06e-42	6.31125	4.40642	3.72175	3.9968	7.48175
ZBTB16	1.5e-57	1.1e-10	1.1e-10	1.1e-10	2.96e-56	3.45458	1.37425	1.40406	0.783527	5.83433
ADAM23	7.24e-46	1.1e-10	1.1e-10	1.1e-10	7.58e-45	5.06863	3.60492	2.48196	2.32482	4.86901
C3	4.8e-42	1.1e-10	1.1e-10	1.1e-10	4.02e-41	12.7034	10.8902	10.7817	9.64749	12.1901
ADCY5	3.12e-56	1.1e-10	1.1e-10	2.35e-09	5.67e-55	5.94786	4.52475	2.94755	3.59442	8.27818
MPDZ	2.86e-64	1.1e-10	1.1e-10	1.1e-10	7.81e-63	7.87247	5.71693	5.70419	5.42083	7.80929
ASAM	9.09e-62	1.1e-10	1.1e-10	1.1e-10	2.21e-60	7.32838	5.64402	5.27678	4.2929	7.95125
THSD7A	1.64e-50	1.1e-10	1.1e-10	1.1e-10	2.22e-49	4.8966	2.9059	2.8931	2.12337	4.54817
SCN9A	3.16e-77	1.1e-10	1.1e-10	1.1e-10	1.38e-75	5.58522	3.72476	3.52822	2.73679	8.40096
PRG4	8.22e-28	1.1e-10	1.1e-10	1.1e-10	3.13e-27	4.14458	2.06973	1.86349	1.73721	2.97586
PENK	1.26e-32	1.1e-10	1.11e-10	1.11e-10	6.22e-32	3.051	1.14483	0.768889	0.491214	4.06368
MSRB3	8.81e-64	1.1e-10	1.1e-10	1.1e-10	2.35e-62	9.5736	7.50535	7.37045	7.0977	10.0249
CNR1	6.5e-63	1.1e-10	1.1e-10	1.11e-10	1.65e-61	3.94238	2.2264	1.65287	1.21024	6.99945
SORCS1	1.61e-67	1.1e-10	1.1e-10	1.1e-10	5e-66	3.65947	1.87118	1.3801	0.991115	6.65549
PRND	3e-32	1.1e-10	1.1e-10	6.85e-09	1.45e-31	3.97252	2.62293	1.49335	1.06567	2.23095
FGF7	1.5e-44	1.1e-10	1.1e-10	1.1e-10	1.46e-43	7.67339	5.65817	5.48309	5.14346	7.54373
JPH2	1.17e-57	1.1e-10	1.1e-10	1.1e-10	2.33e-56	7.32426	5.28844	5.20406	4.7451	8.46198
PLA2G5	4.67e-43	1.1e-10	1.1e-10	1.1e-10	4.16e-42	4.76886	2.7719	2.5432	2.26651	5.28011
BOC	3.2e-67	1.1e-10	1.1e-10	1.1e-10	9.81e-66	8.48875	6.63333	6.21413	5.91394	8.47385
GPR1	4.35e-39	1.1e-10	1.1e-10	1.1e-10	3.08e-38	4.10735	2.20682	1.87247	1.54674	3.50416
P4HA3	7.53e-52	1.1e-10	1.1e-10	1.1e-10	1.1e-50	6.57605	4.65079	4.49099	3.89399	2.94806
RUNX1T1	6.6e-51	1.1e-10	1.1e-10	1.1e-10	9.12e-50	5.10123	3.44371	2.60352	2.56976	5.38184
LOC399959	1.5e-44	1.1e-10	1.1e-10	1.1e-10	1.46e-43	7.1019	5.30439	4.78915	4.5386	7.09785
SNAP25	6.53e-59	1.1e-10	1.1e-10	1.1e-10	1.38e-57	3.39728	1.30792	1.38221	0.830116	5.4886
PEG3	6.17e-71	1.1e-10	1.1e-10	1.1e-10	2.14e-69	5.5749	3.50913	3.41605	3.13838	6.93621
STON1	1.58e-55	1.1e-10	1.1e-10	1.1e-10	2.78e-54	8.10725	5.86494	6.10381	5.69512	8.16465
STMN2	1.58e-56	1.1e-10	1.1e-10	1.85e-10	2.93e-55	5.85492	4.18688	3.13433	3.58858	8.98424
CDH19	3.22e-80	1.1e-10	1.1e-10	1.1e-10	1.52e-78	2.70375	0.957451	0.405926	0.0942918	5.77051
BMPR1B	1.8e-26	1.1e-10	3.37e-07	1.1e-10	6.35e-26	4.35653	2.02047	2.81396	1.58392	2.83963
ACSS3	6.83e-37	1.1e-10	1.1e-10	1.1e-10	4.29e-36	5.16716	3.60873	2.60078	2.64652	4.95505
ODZ2	1.47e-39	1.1e-10	1.1e-10	1.1e-10	1.07e-38	3.56347	1.71135	1.11559	1.22531	3.79715
KCNMA1	3.91e-67	1.1e-10	1.11e-10	1.1e-10	1.19e-65	8.55075	6.91738	6.79934	5.31052	10.3659
NAP1L2	1.25e-78	1.1e-10	1.1e-10	1.1e-10	5.72e-77	3.63266	1.61101	1.34561	1.32331	6.33152
KCNK3	2.18e-55	1.1e-10	1.11e-10	1.1e-10	3.8e-54	4.05921	2.24323	2.08104	1.2396	6.21955
KIAA2022	2e-89	1.1e-10	1.1e-10	1.1e-10	1.18e-87	2.8025	0.882349	0.52606	0.385619	5.51377
GPR133	3.29e-41	1.1e-10	1.1e-10	1.1e-10	2.62e-40	6.52288	4.79354	3.92907	4.23493	6.95352
PNMAL1	1.34e-40	1.1e-10	1.1e-10	1.1e-10	1.03e-39	5.84248	3.93468	3.38715	3.59705	5.68632
TSHZ2	3.58e-41	1.1e-10	1.1e-10	1.1e-10	2.84e-40	6.02824	4.03748	4.3296	3.11688	4.95228
PRICKLE1	9.18e-51	1.1e-10	1.1e-10	1.1e-10	1.26e-49	6.98877	4.92854	4.88231	4.55604	6.68697
ANTXR1	2.69e-48	1.1e-10	1.1e-10	1.1e-10	3.24e-47	12.1065	10.1685	9.99611	9.55865	10.2787
COL8A2	1.49e-44	1.1e-10	1.1e-10	1.1e-10	1.45e-43	8.64289	6.60611	6.59975	6.12877	7.23388
SPEG	3.15e-38	1.1e-10	1.1e-10	1.13e-10	2.13e-37	7.01602	5.26363	4.63335	4.56132	8.45964
LYVE1	1.39e-89	1.1e-10	1.1e-10	1.1e-10	8.23e-88	6.37797	4.64932	4.2583	3.63714	9.62334
ZFPM2	2.47e-51	1.1e-10	1.1e-10	1.1e-10	3.5e-50	6.01808	3.9679	3.92674	3.58465	6.1978
FAP	2.59e-63	1.1e-10	1.1e-10	1.1e-10	6.74e-62	9.29019	7.36313	7.38281	6.54976	3.78208
ACTC1	6.45e-18	1.1e-10	1.13e-10	2.55e-08	1.43e-17	4.95145	3.34197	2.57616	2.36576	3.72697
TNXB	8.86e-78	1.1e-10	1.1e-10	1.1e-10	3.98e-76	8.83402	7.26309	6.65239	6.01953	11.4408
EFEMP1	2.63e-57	1.1e-10	1.1e-10	1.1e-10	5.12e-56	10.1697	8.4885	7.86224	7.59789	10.5065
MATN3	9e-38	1.1e-10	1.1e-10	1.1e-10	5.95e-37	6.40818	4.54054	3.94323	4.18862	2.6436
COL14A1	1.07e-56	1.1e-10	1.1e-10	1.1e-10	1.99e-55	10.5107	8.49049	8.32599	8.16756	10.7364
PSD	3.23e-52	1.1e-10	1.1e-10	1.1e-10	4.82e-51	6.69844	4.94709	4.70167	3.90655	8.38362
ACTG2	4.61e-47	1.1e-10	1.1e-10	1.71e-10	5.17e-46	11.4487	9.90712	8.91068	8.98979	13.2589
FBLN2	3.94e-46	1.1e-10	1.1e-10	1.1e-10	4.19e-45	10.5028	8.91461	8.49235	7.56305	10.8913
SYNC	7.32e-56	1.1e-10	1.1e-10	1.1e-10	1.31e-54	7.40264	4.80166	5.70453	5.16907	8.12551
AEBP1	4.97e-47	1.1e-10	1.1e-10	1.1e-10	5.56e-46	13.1509	11.1832	11.1888	10.5541	11.4072
JAM2	1.03e-69	1.1e-10	1.1e-10	1.1e-10	3.45e-68	6.4135	4.66403	4.26285	3.79438	7.80423
BICC1	1.76e-38	1.1e-10	1.1e-10	1.11e-10	1.2e-37	6.90967	5.51227	4.44119	4.25779	5.5355
KCNMB1	1.63e-59	1.1e-10	1.1e-10	1.1e-10	3.54e-58	7.4812	5.7391	5.37166	4.81826	8.77905
HTR2A	6.87e-45	1.1e-10	1.1e-10	1.1e-10	6.81e-44	3.07398	1.09819	0.993162	0.622411	2.5596
SLIT3	1.68e-71	1.1e-10	1.1e-10	1.1e-10	6.06e-70	8.55455	6.80617	6.35229	6.00645	9.80814
TMEM100	3.25e-78	1.1e-10	1.1e-10	1.1e-10	1.47e-76	4.64351	2.86431	2.41314	2.15636	7.69671
CYP7B1	2.5e-38	1.1e-10	1.1e-10	1.1e-10	1.7e-37	5.09327	3.35335	2.87822	2.55153	4.06327
KLHL4	7.23e-49	1.1e-10	1.1e-10	1.1e-10	8.97e-48	4.06298	2.32828	1.57171	1.80032	4.11172
NTM	7.95e-32	1.1e-10	1.1e-10	1.1e-10	3.76e-31	8.27376	6.46269	6.19416	5.68367	6.07417
TACR1	3.98e-48	1.1e-10	1.1e-10	1.1e-10	4.76e-47	3.28987	1.35473	1.26537	0.769698	4.54405
C13orf33	5.16e-40	1.1e-10	1.1e-10	1.1e-10	3.86e-39	7.181	5.28783	5.21415	4.57002	6.67555
MYOCD	2.81e-50	1.1e-10	1.1e-10	1.1e-10	3.74e-49	6.42063	4.48311	4.20383	4.10885	8.17004
UCHL1	1.13e-44	1.1e-10	1.1e-10	1.14e-10	1.11e-43	6.94355	5.38369	4.66249	4.31939	8.2126
MFAP4	1.12e-61	1.1e-10	1.1e-10	1.1e-10	2.72e-60	10.5446	8.92701	8.17334	8.08751	11.7044
ODZ4	3.82e-44	1.1e-10	1.1e-10	1.1e-10	3.64e-43	7.43217	5.52871	5.48582	4.84077	5.15007
CRISPLD1	3.99e-31	1.1e-10	1.1e-10	1.1e-10	1.82e-30	6.62521	4.82314	4.2107	4.40221	4.75831
FBN1	1.32e-51	1.1e-10	1.1e-10	1.1e-10	1.9e-50	11.904	9.94283	9.94681	9.38448	10.6913
SCRG1	6.93e-43	1.1e-10	1.1e-10	1.1e-10	6.09e-42	2.60512	0.831663	0.432277	0.12205	4.15151
ZNF365	1.81e-37	1.1e-10	1.1e-10	1.1e-10	1.18e-36	3.43505	1.41604	1.48479	0.985314	1.78283
NUDT10	2.87e-50	1.1e-10	1.1e-10	1.1e-10	3.81e-49	3.73854	1.90853	1.65614	1.2377	4.26844
PRKAA2	9.12e-30	7.21e-08	1.1e-10	3.4e-07	3.86e-29	4.99018	3.342	2.1193	3.10286	7.0862
NAV3	5.53e-33	1.1e-10	1.1e-10	1.1e-10	2.8e-32	5.07036	3.14627	2.86057	2.79999	4.79372
PTPRN	9.52e-40	1.1e-10	1.1e-10	6.52e-06	7e-39	4.88082	3.7112	2.45947	2.07351	6.05508
RBPMS2	8.97e-69	1.1e-10	1.1e-10	1.1e-10	2.9e-67	6.12203	4.54913	3.73867	3.69295	7.84338
PRDM6	3.3e-46	1.1e-10	1.1e-10	1.1e-10	3.52e-45	4.66031	3.01383	2.49098	2.09378	4.89033
ADAM33	1.32e-54	1.1e-10	1.1e-10	1.4e-06	2.2e-53	6.20569	5.15937	3.44504	3.63195	7.53637
C14orf132	1.7e-70	1.1e-10	1.1e-10	1.1e-10	5.85e-69	7.6944	5.84017	5.66514	5.20484	8.51628
OLR1	1.97e-39	1.1e-10	3.95e-09	1.1e-10	1.42e-38	7.22348	5.28076	5.55234	4.47074	2.84972
SOX10	1.15e-69	1.1e-10	1.1e-10	2.74e-07	3.84e-68	3.37889	2.13564	0.961579	0.676159	6.88405
AOX1	1.18e-47	1.1e-10	1.1e-10	1.1e-10	1.37e-46	6.25598	4.73053	3.73028	3.94652	7.46028
MYLK	3.69e-79	1.1e-10	1.1e-10	1.1e-10	1.7e-77	11.8287	9.85161	9.67477	9.59984	13.2217
TMEM35	1.79e-55	6.89e-10	1.1e-10	1.1e-10	3.14e-54	5.05553	3.23976	2.0986	3.47175	7.5252
TNC	9.6e-33	1.1e-10	1.1e-10	1.1e-10	4.79e-32	12.0122	10.2196	10.1914	9.28364	10.4341
IGFBP5	7.69e-47	1.1e-10	1.1e-10	1.1e-10	8.48e-46	13.5451	11.5757	11.5906	11.129	12.5297
SPP1	6.67e-33	1.1e-10	9.2e-05	5.99e-07	3.36e-32	11.7137	10.1763	10.2278	8.40879	7.15055
L1CAM	4.78e-28	1.86e-08	1.1e-10	6.58e-08	1.84e-27	7.49522	5.82936	4.71994	5.61053	9.19826
COL22A1	7.07e-39	1.1e-10	1.1e-10	1.1e-10	4.93e-38	5.20243	3.40902	3.03805	2.8344	1.34907
KIF1A	1.73e-47	1.11e-10	1.1e-10	6.7e-09	1.99e-46	3.71353	2.09287	1.23496	1.49842	6.84516
FGF1	1.75e-41	1.1e-10	1.1e-10	1.1e-10	1.42e-40	5.60807	3.62521	3.67	3.21857	4.78239
GLRB	4.02e-34	1.1e-10	1.1e-10	1.1e-10	2.16e-33	4.91576	3.2235	2.72044	2.49312	3.99566
NOX4	6.52e-57	1.1e-10	1.1e-10	1.1e-10	1.25e-55	6.28188	4.54987	4.30792	3.67995	1.24035
POSTN	1e-29	1.1e-10	1.98e-10	1.1e-10	4.23e-29	12.4818	10.4542	10.83	9.85541	10.3994
GALNTL2	3.28e-54	1.1e-10	1.1e-10	1.1e-10	5.4e-53	6.33472	4.47493	4.6155	3.60932	7.31523
GUCY1A3	4.91e-47	1.1e-10	1.1e-10	1.1e-10	5.49e-46	9.66614	7.81541	7.59762	7.2815	9.18989
ITGA11	8.78e-43	1.1e-10	1.1e-10	1.1e-10	7.68e-42	10.1152	8.35033	7.99005	7.71522	7.13507
ST6GALNAC5	6.21e-31	1.1e-10	1.1e-10	1.1e-10	2.8e-30	6.49814	4.90073	4.4639	3.84285	4.61692
F13A1	2.31e-50	1.1e-10	1.1e-10	2.33e-06	3.08e-49	8.47059	7.31519	5.97869	5.83296	10.4917
PPAPDC1A	4.31e-36	1.1e-10	2.1e-09	8.3e-09	2.59e-35	5.97285	4.45165	4.09793	3.08766	1.48686
PDZD4	9.52e-70	1.1e-10	1.1e-10	1.1e-10	3.2e-68	5.09888	3.38603	2.90017	2.7328	7.2205
AMOTL1	1.63e-69	1.1e-10	1.1e-10	1.1e-10	5.39e-68	9.32339	7.49551	7.36908	6.83172	9.49984
MOXD1	3.65e-42	1.1e-10	1.1e-10	1.1e-10	3.09e-41	8.56501	6.93869	6.22889	6.26186	7.58905
PCOLCE2	1.49e-45	1.1e-10	1.81e-10	1.45e-08	1.54e-44	4.22051	2.5679	1.98391	1.84463	7.45804
INHBA	5.99e-98	1.1e-10	1.1e-10	1.1e-10	4.15e-96	8.61712	6.65908	6.75971	6.1814	1.9067
FAM43B	1.52e-52	1.1e-10	1.1e-10	1.1e-10	2.32e-51	2.79193	1.06023	0.746976	0.321827	3.30646
ABI3BP	3.87e-70	1.1e-10	1.1e-10	1.1e-10	1.31e-68	7.31815	5.61158	5.36183	4.7465	9.67827
TUB	8.41e-50	1.1e-10	1.1e-10	1.1e-10	1.09e-48	5.81434	4.07218	3.51584	3.62978	6.62308
APOD	3.72e-25	1.1e-10	1.1e-10	1.15e-10	1.23e-24	8.52836	6.8298	6.21344	6.31798	8.68143
NXPH3	3e-30	4.28e-09	1.1e-10	1.1e-10	1.31e-29	6.33336	4.31312	3.72668	4.73904	6.99024
FAM38B	3.87e-41	1.1e-10	1.1e-10	1.1e-10	3.07e-40	5.85712	4.06442	3.48723	3.80262	5.45801
MAP6	2.94e-53	1.1e-10	1.1e-10	1.1e-10	4.64e-52	5.48288	3.53135	3.23297	3.46757	6.09137
LOC100126784	6.24e-44	1.1e-10	1.1e-10	1.1e-10	5.87e-43	3.30801	1.23172	1.48814	0.987484	3.3338
TAC1	8.79e-18	7.65e-07	1.11e-10	8.39e-05	1.94e-17	4.52634	3.10691	1.60861	2.64808	5.26647
TGFB3	1.43e-36	1.1e-10	1.1e-10	1.1e-10	8.8e-36	8.56536	6.66292	6.81566	6.01303	7.11698
ISLR2	8.72e-33	1.1e-10	1.1e-10	1.1e-10	4.36e-32	5.70165	3.93309	3.31306	3.65535	5.1315
CCDC8	2.55e-49	1.1e-10	1.1e-10	1.1e-10	3.24e-48	7.02267	4.99394	5.0871	4.78423	6.36956
ADD2	1.65e-42	1.1e-10	1.1e-10	1.11e-10	1.42e-41	3.04461	1.55758	1.01506	0.361631	3.5146
CCL14	6.69e-57	1.1e-10	1.1e-10	1.1e-10	1.27e-55	6.28303	4.27643	4.21575	4.16813	8.46797
PCDH9	2.85e-54	1.1e-10	1.1e-10	1.1e-10	4.7e-53	3.3603	1.43114	1.32223	1.14492	4.62233
TAGLN	2.06e-50	1.1e-10	1.1e-10	1.1e-10	2.77e-49	13.4583	11.675	11.4107	11.1126	13.88
RERG	6.98e-49	1.1e-10	1.1e-10	1.1e-10	8.67e-48	6.60948	5.06086	4.3435	4.24842	7.44774
HMP19	8.5e-74	1.1e-10	1.1e-10	1.12e-10	3.31e-72	3.04765	1.49366	0.97036	0.507326	6.52401
DPYSL3	2.48e-53	1.1e-10	1.1e-10	1.1e-10	3.92e-52	11.6933	9.78516	9.9024	9.22416	11.0105
SCG2	3.1e-52	1.1e-10	1.43e-09	1.1e-10	4.64e-51	6.77177	4.5702	5.25485	4.33385	8.2352
LRCH2	2.49e-54	1.1e-10	1.1e-10	1.1e-10	4.11e-53	5.27917	3.57348	3.23195	2.87616	5.95333
ECM2	1.76e-48	1.1e-10	1.1e-10	1.1e-10	2.14e-47	7.11464	5.12258	5.19981	4.86945	6.83084
DPP6	3.84e-75	1.1e-10	1.1e-10	1.1e-10	1.58e-73	2.58665	0.991094	0.370514	0.269939	6.0357
CLSTN2	4.08e-27	1.24e-10	1.1e-10	1.12e-10	1.5e-26	4.89647	3.2581	2.12733	3.18324	4.78479
HGF	2.18e-39	1.1e-10	1.1e-10	1.1e-10	1.56e-38	5.69532	4.31074	3.31438	3.34409	4.62909
GPIHBP1	3.25e-46	1.1e-10	1.1e-10	1.1e-10	3.47e-45	3.62865	1.83448	1.68543	1.26282	4.74613
PPP1R3C	6.72e-45	1.1e-10	1.1e-10	1.1e-10	6.67e-44	6.22803	4.60073	4.0869	3.90133	7.00192
HECW1	6.55e-33	1.1e-10	1.1e-10	1.1e-10	3.3e-32	4.70021	3.16087	2.41082	2.44066	2.01924
ZNF208	1.11e-41	1.1e-10	1.1e-10	1.1e-10	9.11e-41	3.95072	2.0656	1.84367	1.85827	3.89507
AQP9	8.31e-30	1.1e-10	2.7e-06	5.6e-05	3.53e-29	7.02038	5.80016	5.37227	3.81051	3.40282
PPFIA2	2e-45	1.1e-10	1.1e-10	1.1e-10	2.05e-44	3.22069	1.89446	0.970471	0.720935	2.57911
SPARCL1	2.91e-77	1.1e-10	1.1e-10	1.1e-10	1.28e-75	11.4864	9.46002	9.6513	9.27243	12.2596
SYPL2	2.54e-53	1.1e-10	1.1e-10	1.1e-10	4.03e-52	4.18379	2.27619	2.16709	2.0369	4.4707
C15orf59	8.57e-46	1.1e-10	1.1e-10	1.1e-10	8.95e-45	4.32863	2.53979	2.21073	2.16465	4.80276
RIC3	3.5e-70	1.1e-10	1.1e-10	1.1e-10	1.19e-68	2.80749	1.22387	0.72136	0.413512	4.7917
CALB2	1.14e-30	1.1e-10	2.71e-05	3e-08	5.06e-30	5.67923	3.9117	4.03074	3.04238	7.88848
LRRC15	1.22e-31	1.1e-10	1.1e-10	1.1e-10	5.72e-31	8.98766	7.21749	7.03505	6.6586	6.04988
MMP13	3.54e-27	1.1e-10	2.25e-05	3.47e-08	1.3e-26	4.77493	3.05018	3.14628	2.08191	0.0198765
SORCS2	5.34e-43	1.1e-10	1.1e-10	1.1e-10	4.72e-42	7.00889	5.37983	4.97737	4.6274	6.3568
CLDN11	5.33e-52	1.1e-10	1.1e-10	1.1e-10	7.86e-51	5.35957	3.69718	3.01682	3.32575	6.63824
GPNMB	9.36e-50	1.1e-10	1.1e-10	1.1e-10	1.21e-48	11.4675	9.94146	9.88284	8.54199	11.3925
SALL2	5.94e-62	1.1e-10	1.1e-10	1.1e-10	1.46e-60	6.13016	4.36619	4.01741	3.9743	7.04491
LRRN2	1e-72	1.1e-10	1.1e-10	1.11e-10	3.78e-71	6.58683	5.12692	4.62895	3.97279	9.41481
TMEM200B	3.78e-56	1.1e-10	1.1e-10	1.1e-10	6.82e-55	6.35473	4.81044	4.29632	3.93379	6.61108
C20orf103	5.03e-29	1.1e-10	1.1e-10	1.49e-09	2.04e-28	5.30222	3.95541	3.30706	2.62543	4.54454
COL6A3	5.46e-48	1.1e-10	1.1e-10	1.1e-10	6.43e-47	14.1821	12.2061	12.4719	11.8518	12.1483
DOK5	4.82e-36	1.1e-10	1.1e-10	1.1e-10	2.89e-35	5.0849	3.6736	2.94682	2.62462	3.75237
FBLN1	2e-53	1.1e-10	1.1e-10	1.1e-10	3.18e-52	11.6775	10.2853	9.44587	9.29307	12.4282
UBE2QL1	1.47e-52	1.1e-10	1.1e-10	1.1e-10	2.26e-51	5.0539	3.66787	3.01179	2.47557	6.00242
MRGPRF	2.07e-62	1.1e-10	1.1e-10	1.1e-10	5.16e-61	8.49391	6.99981	6.4597	6.02038	9.25524
PNMAL2	2.93e-46	1.1e-10	1.1e-10	1.1e-10	3.13e-45	5.24973	3.43393	3.24867	3.06599	5.25641
CLIP4	1.34e-59	1.1e-10	1.1e-10	1.1e-10	2.91e-58	6.95964	5.20801	5.23649	4.43436	7.83285
NPTXR	4.87e-25	1.1e-10	1.1e-10	1.1e-10	1.6e-24	7.27471	5.43076	5.01082	5.38364	7.25458
AR	4.42e-41	1.1e-10	1.1e-10	1.1e-10	3.48e-40	3.01119	1.23934	1.02915	0.77131	3.76831
NEFL	3e-52	1.1e-10	7.47e-09	1.48e-08	4.5e-51	3.37503	1.86913	1.55213	0.711558	6.52895
NEFM	4.67e-81	1.1e-10	1.1e-10	1.1e-10	2.24e-79	2.63038	0.738658	0.805929	0.361107	4.99714
EPHA3	2e-39	1.1e-10	1.1e-10	1.1e-10	1.44e-38	6.81904	5.13615	4.46509	4.87091	6.68231
PRKD1	2.99e-37	1.1e-10	1.1e-10	1.1e-10	1.92e-36	7.03586	5.39888	4.90575	4.81886	6.11705
FILIP1	7.32e-67	1.1e-10	1.1e-10	1.1e-10	2.2e-65	5.92177	3.96765	4.06319	3.75192	6.66745
PTGFR	3.21e-36	1.1e-10	1.1e-10	1.1e-10	1.95e-35	5.90354	4.29103	3.90668	3.53198	6.13509
NEFH	1.55e-63	1.1e-10	1.1e-10	1.1e-10	4.09e-62	4.33379	2.29355	2.63091	2.09972	5.0424
CR1	1.75e-43	1.1e-10	1.44e-09	8.86e-05	1.6e-42	5.9885	4.97759	4.23078	2.78083	6.9373
ADCY2	1.66e-48	1.1e-10	1.1e-10	6.22e-10	2.02e-47	4.8233	3.63197	2.45201	2.41136	5.60008
CYS1	2.74e-59	1.1e-10	1.1e-10	1.1e-10	5.87e-58	6.34637	4.49528	4.47229	4.0993	7.23399
VCAN	2.04e-47	1.1e-10	1.1e-10	1.1e-10	2.33e-46	12.065	10.148	10.2034	9.87312	9.56762
FIBIN	7.16e-37	1.1e-10	1.1e-10	1.1e-10	4.5e-36	8.46727	6.79191	6.38611	6.25405	6.9813
MAP1A	3.66e-60	1.1e-10	1.1e-10	1.1e-10	8.17e-59	9.0399	7.03134	7.12559	6.99345	8.80731
DTNA	6.08e-30	1.29e-10	1.1e-10	1.25e-10	2.6e-29	6.54426	4.89712	4.01311	4.75588	7.45416
TMEM59L	6.8e-67	1.1e-10	1.1e-10	4.9e-10	2.05e-65	3.15956	1.89853	0.90796	0.709905	5.65137
NOVA1	6.91e-59	1.1e-10	1.1e-10	1.1e-10	1.46e-57	3.65808	1.9656	1.50826	1.53831	6.22642
ZDHHC15	4.12e-57	1.1e-10	1.1e-10	1.1e-10	7.95e-56	3.55899	1.88105	1.42515	1.41022	4.44361
PCDHGB7	3.25e-39	1.1e-10	1.1e-10	1.1e-10	2.31e-38	6.61288	4.82754	4.75768	4.2941	6.85674
GALNTL1	2.69e-48	1.1e-10	1.1e-10	4.47e-09	3.24e-47	4.27113	2.89954	1.59205	2.36546	6.4628
WASF3	3.99e-27	1.24e-10	1.1e-10	1.55e-10	1.46e-26	6.77782	5.25405	4.04979	5.07409	6.80112
LRRK2	6.69e-37	1.1e-10	1.11e-10	1.1e-10	4.21e-36	6.37182	4.77851	4.53743	3.86513	7.0826
CALD1	4.12e-52	1.1e-10	1.1e-10	1.1e-10	6.11e-51	12.8825	10.922	11.0555	10.7371	12.5927
INA	7.44e-56	1.1e-10	1.11e-10	1.5e-10	1.33e-54	3.22709	1.76595	1.34132	0.642995	5.58514
PREX2	9.43e-48	1.1e-10	1.1e-10	1.1e-10	1.1e-46	4.17184	2.82744	2.15497	1.60464	4.61603
ZNF471	3.39e-45	1.1e-10	1.1e-10	1.1e-10	3.43e-44	5.01347	3.10872	2.60887	3.39566	6.01305
HSD11B1	7.96e-33	1.1e-10	1.23e-10	1.87e-09	3.99e-32	6.16107	4.8496	4.42027	3.28745	5.41083
RNF180	2.64e-48	1.1e-10	1.1e-10	1.1e-10	3.18e-47	5.24142	3.15675	3.39914	3.24345	5.41698
MXRA5	5.63e-42	1.1e-10	1.1e-10	1.1e-10	4.69e-41	11.8612	9.95602	10.12	9.58408	9.83491
TBX18	1.09e-11	1.02e-06	1.6e-10	4.11e-09	1.73e-11	5.16941	3.34233	2.76131	3.48318	3.66111
GRP	1.72e-20	5.99e-10	1.14e-10	3.35e-08	4.38e-20	5.04171	3.43753	2.68365	3.08863	1.3671
CYP27C1	8.29e-41	1.1e-10	1.1e-10	1.1e-10	6.44e-40	3.75752	2.0593	1.90239	1.39796	3.63535
COL24A1	5.24e-30	1.1e-10	1.29e-10	1.12e-10	2.25e-29	4.97803	3.46899	3.27416	2.28143	2.70064
SNURF	3.26e-20	2.05e-06	1.3e-10	5.48e-10	8.18e-20	4.46836	2.57716	2.06312	2.85659	5.36435
DACT3	1.93e-62	1.1e-10	1.1e-10	1.1e-10	4.83e-61	7.15128	5.42781	5.1484	4.96959	7.99845
DIRAS1	2.87e-49	1.1e-10	1.1e-10	1.1e-10	3.63e-48	4.35644	2.77262	2.22756	2.17368	5.95839
FGF5	6.57e-29	1.1e-10	1.1e-10	1.1e-10	2.65e-28	2.63975	1.02673	0.64544	0.352393	1.06741
NLGN4X	8.92e-55	1.1e-10	1.1e-10	1.1e-10	1.5e-53	5.4883	3.6859	3.71313	3.17779	6.52071
PCDH7	8.2e-52	1.1e-10	1.1e-10	1.1e-10	1.2e-50	8.38553	6.62056	6.64204	6.00721	8.61724
SCUBE2	6.55e-63	1.1e-10	1.1e-10	1.1e-10	1.66e-61	6.93597	5.41072	4.51491	5.01068	8.81656
MAGEL2	1.6e-31	1.1e-10	1.1e-10	1.1e-10	7.46e-31	3.41275	1.59921	1.50496	1.26778	2.24994
MN1	4.03e-38	1.1e-10	1.1e-10	1.1e-10	2.71e-37	7.65425	5.85638	5.56782	5.67556	7.02093
DKK2	3.14e-20	1.1e-10	1.11e-10	3.31e-10	7.88e-20	6.44103	4.86126	4.28163	4.31927	3.72373
NBEA	7.07e-38	1.1e-10	1.23e-10	1.1e-10	4.69e-37	5.73007	3.9788	3.87962	3.47567	7.11796
PDLIM3	1.9e-59	1.1e-10	1.1e-10	1.1e-10	4.12e-58	9.54814	8.1418	7.44839	7.19951	10.1481
LTBP2	4.3e-51	1.1e-10	1.1e-10	1.1e-10	6e-50	10.8979	9.1446	9.08952	8.61443	8.93443
FAM70A	2.2e-55	1.1e-10	1.11e-10	1.1e-10	3.84e-54	4.6811	3.1803	2.9935	2.028	6.1501
ZNF354C	3.54e-36	1.1e-10	1.1e-10	1.1e-10	2.14e-35	3.90987	1.90278	1.80288	2.1887	4.04841
LYNX1	2.05e-52	1.1e-10	1.1e-10	1.1e-10	3.11e-51	6.47029	4.75594	4.54506	4.27506	7.67889
PI15	8.6e-27	1.1e-10	2.74e-07	1.14e-10	3.1e-26	6.20448	4.39345	4.58197	3.80744	7.0238
DCHS2	6.63e-25	3.52e-08	1.13e-10	1.21e-10	2.16e-24	3.63215	1.76399	1.34515	1.95781	4.74358
MYL9	7.75e-61	1.1e-10	1.1e-10	1.1e-10	1.81e-59	12.6729	11.013	10.5833	10.5931	13.62
FIGN	1.24e-52	1.1e-10	1.1e-10	1.1e-10	1.9e-51	3.38659	1.75487	1.32902	1.24668	4.0774
FHL1	1.26e-83	1.1e-10	1.1e-10	1.1e-10	6.45e-82	9.76332	8.22264	7.6299	7.61515	11.6538
OSMR	5.54e-46	1.1e-10	1.1e-10	1.1e-10	5.83e-45	8.74904	7.0976	7.06412	6.26765	7.83116
DLG2	2.78e-46	1.1e-10	1.1e-10	1.1e-10	2.98e-45	3.83389	2.00685	2.1083	1.56905	4.96832
CCL18	1.73e-26	1.1e-10	0.00547626	0.000370464	6.11e-26	8.76191	7.60031	7.61559	5.25383	7.13669
PRRX1	5.88e-40	1.1e-10	1.36e-10	1.1e-10	4.38e-39	9.19754	7.41404	7.76587	6.59854	6.68283
LUM	7.6e-34	1.1e-10	1.1e-10	1.1e-10	4.02e-33	13.3956	11.6377	11.5882	11.1483	11.8603
FAT3	4.27e-32	1.1e-10	1.1e-10	1.1e-10	2.05e-31	3.7434	2.02337	1.692	1.70244	3.16362
MAP9	3.55e-29	1.13e-10	1.1e-10	1.1e-10	1.45e-28	6.3344	4.07683	4.43412	4.67986	6.18959
FXYD6	1.18e-65	1.1e-10	1.1e-10	1.1e-10	3.36e-64	9.18009	7.47528	7.15246	7.10781	10.0121
PLXNC1	1.45e-43	1.1e-10	1.31e-10	5.08e-10	1.33e-42	7.32678	6.07045	5.7337	4.3721	7.35926
NKX3-2	1.49e-37	1.1e-10	1.1e-10	1.1e-10	9.73e-37	5.34971	3.86678	3.27398	3.10582	5.51046
FOXP2	1.39e-31	1.1e-10	1.15e-10	2.2e-06	6.49e-31	5.20437	3.86693	2.95585	2.98819	7.00867
EVC2	2.13e-54	1.1e-10	1.1e-10	1.1e-10	3.52e-53	5.34865	3.82156	3.51859	2.90647	5.28278
JAKMIP2	6.49e-43	1.1e-10	1.16e-10	1.1e-10	5.72e-42	3.9446	2.3541	2.45887	1.22596	3.69266
MYOZ3	1.07e-46	1.1e-10	1.1e-10	1.1e-10	1.17e-45	3.27271	1.4208	1.17675	1.42684	3.50227
GFRA1	3.03e-51	1.1e-10	1.1e-10	2.77e-10	4.25e-50	6.18881	4.7451	4.14751	3.8855	8.5505
FMN2	3.01e-46	1.18e-10	1.1e-10	9.44e-09	3.21e-45	2.81193	1.33851	0.392155	0.918088	5.58549
SELE	1.28e-22	1.1e-10	1.1e-10	1.08e-09	3.69e-22	6.78399	5.36021	4.68792	4.52031	4.35043
DCN	1.56e-53	1.1e-10	1.1e-10	1.1e-10	2.5e-52	12.66	11.2002	10.7474	10.2562	13.4077
PDE3A	8.53e-48	1.1e-10	1.1e-10	1.1e-10	9.96e-47	7.85533	6.2465	5.34126	6.20215	9.43446
COL1A2	3.99e-44	1.1e-10	1.1e-10	1.1e-10	3.8e-43	15.8733	14.1744	14.1224	13.5524	13.2277
CNTN4	4.66e-67	1.1e-10	1.1e-10	1.1e-10	1.42e-65	6.09368	4.51375	4.07359	3.93455	7.81481
LIFR	1.23e-74	1.1e-10	1.1e-10	1.1e-10	4.92e-73	6.53279	4.70648	4.66908	4.46748	9.0598
PDE1A	2.37e-46	1.1e-10	1.1e-10	1.11e-10	2.56e-45	6.229	4.94841	4.01818	3.96573	6.69184
ENOX1	3.96e-42	1.1e-10	1.1e-10	1.1e-10	3.34e-41	5.23053	3.84361	3.11624	2.98081	4.8435
NEGR1	4.12e-71	1.1e-10	1.1e-10	1.1e-10	1.44e-69	6.81997	5.32906	4.75927	4.62202	8.65456
ZNF385D	4.49e-43	1.1e-10	1.1e-10	1.94e-08	4.01e-42	2.89375	1.82149	0.776376	0.335271	2.98089
PYGO1	1.24e-41	1.1e-10	1.1e-10	1.1e-10	1.01e-40	2.76083	1.06172	0.800692	0.673118	2.58676
BACH2	1e-46	1.1e-10	1.19e-10	1.1e-10	1.1e-45	5.61423	3.6426	4.19201	3.26986	5.8832
FRMD6	9.25e-50	1.1e-10	1.1e-10	1.1e-10	1.2e-48	8.94481	7.1358	7.34178	6.62066	8.48678
COL3A1	5.17e-43	1.1e-10	1.1e-10	1.1e-10	4.58e-42	15.9586	14.302	14.2098	13.6296	13.7067
PTPRZ1	8.64e-57	1.1e-10	1.1e-10	5.95e-10	1.63e-55	2.65463	1.28393	0.598826	0.350948	5.2614
BMP3	3.41e-63	2.27e-10	2.65e-10	0.000406741	8.78e-62	4.69379	3.505	2.33321	2.51298	10.2178
PABPC5	1.59e-53	1.1e-10	1.1e-10	1.1e-10	2.55e-52	3.63205	1.73329	1.90427	1.53185	3.90126
COL1A1	1.07e-47	1.1e-10	1.1e-10	1.1e-10	1.25e-46	16.4321	14.7516	14.7687	14.051	12.7803
SCN3B	1.33e-47	1.1e-10	1.1e-10	1.1e-10	1.53e-46	4.04565	2.30472	2.10915	1.99875	5.33661
ITGAM	1.52e-47	1.1e-10	1.85e-10	1.11e-10	1.75e-46	8.08509	6.77101	6.65282	5.10841	7.8056
NECAB1	1.56e-51	1.1e-10	1.1e-10	1.1e-10	2.23e-50	4.69793	2.7371	2.91111	2.72334	5.86899
ELN	2.11e-32	1.1e-10	1.1e-10	1.1e-10	1.03e-31	10.7247	9.20535	8.38975	8.85811	9.05898
DFNA5	4.8e-39	1.1e-10	1.1e-10	1.1e-10	3.38e-38	6.87918	5.38294	5.05311	4.48139	5.78848
C20orf194	1.63e-71	1.1e-10	1.1e-10	1.1e-10	5.89e-70	7.41216	5.80693	5.59441	5.11511	8.02782
BVES	4.52e-60	1.1e-10	1.1e-10	1.1e-10	1e-58	6.04169	4.48842	4.08529	3.85562	6.96718
PRTG	4.43e-26	1.1e-10	1.1e-10	1.1e-10	1.54e-25	3.90732	2.1605	1.76889	2.09898	3.41589
GEFT	3.51e-57	1.1e-10	1.1e-10	1.1e-10	6.8e-56	7.98586	6.30069	6.01701	5.94946	8.59016
PCDHGB6	1.24e-21	1.1e-10	1.1e-10	2.07e-08	3.35e-21	5.56317	4.18866	3.36787	3.44276	5.47313
LRRC55	4.01e-51	1.1e-10	1.1e-10	1.1e-10	5.61e-50	3.73041	1.95214	2.08739	1.4707	4.63861
C2orf40	5.3e-79	1.1e-10	1.1e-10	4.91e-10	2.43e-77	2.63721	1.30576	0.424825	0.501252	6.50602
MMP16	1e-36	1.1e-10	1.1e-10	1.1e-10	6.23e-36	4.67737	2.87023	2.81382	2.67117	3.61238
PDGFRL	4.76e-36	1.1e-10	0.000118546	1.1e-10	2.85e-35	5.95867	4.23961	4.91175	3.04933	5.45667
SDK1	4.69e-47	1.1e-10	1.1e-10	1.1e-10	5.25e-46	7.37433	6.04051	5.65281	4.75618	7.63805
C1S	2.38e-55	1.1e-10	1.1e-10	1.1e-10	4.14e-54	12.7955	11.2006	11.0188	10.5031	12.3306
PALM	3.85e-54	1.1e-10	1.1e-10	1.1e-10	6.3e-53	7.7724	6.31594	5.60199	5.73888	8.64167
CES1	1.57e-20	6.59e-05	1.1e-10	0.00026339	4e-20	8.46261	7.24667	5.44797	7.03757	9.20887
PODN	2.1e-44	1.1e-10	1.1e-10	1.1e-10	2.03e-43	9.34592	8.04709	7.24975	7.08792	9.26145
LRFN5	8.18e-51	1.1e-10	1.1e-10	1.1e-10	1.13e-49	3.06608	1.75213	1.05251	0.752915	4.01703
HS3ST2	1.05e-25	1.1e-10	1.85e-08	5.29e-08	3.57e-25	4.53184	3.24266	2.95322	1.76315	3.3657
AKT3	2.95e-56	1.1e-10	1.1e-10	1.1e-10	5.36e-55	8.40593	6.73974	6.66182	6.18741	8.20458
CHL1	2.38e-47	1.1e-10	1.32e-10	1.17e-10	2.7e-46	6.22667	4.70314	4.45709	3.89595	8.28239
PCDHGB5	1.9e-23	1.1e-10	1.52e-10	5.94e-07	5.71e-23	5.30453	3.93878	3.21004	3.14264	6.16733
FAM110B	2.39e-51	1.1e-10	1.1e-10	1.1e-10	3.38e-50	5.84526	4.38405	3.97648	3.55373	5.99709
C6orf174	6.01e-34	1.1e-10	1.1e-10	1.1e-10	3.19e-33	5.76053	4.05112	3.679	3.93463	6.24418
FOXC2	3.57e-23	1.1e-10	1.1e-10	1.16e-10	1.06e-22	3.39121	1.9713	1.2827	1.30934	1.79895
FERMT2	6.18e-57	1.1e-10	1.1e-10	1.1e-10	1.19e-55	9.6338	8.0025	7.79933	7.49545	9.69866
EBF3	9.87e-33	1.1e-10	1.1e-10	1.1e-10	4.92e-32	4.6493	2.87036	2.97753	2.49737	4.12226
CD163	2.19e-44	1.1e-10	2.58e-08	2.54e-10	2.11e-43	9.39904	8.07968	8.02386	6.49835	9.96235
SLITRK3	2.76e-72	1.1e-10	1.1e-10	1.1e-10	1.03e-70	2.22034	0.532289	0.337672	0.198273	5.14197
CTHRC1	4.3e-60	1.1e-10	1.11e-10	1.1e-10	9.55e-59	10.0789	8.49105	8.49321	7.66993	5.38287
MMP2	4.39e-39	1.1e-10	1.1e-10	1.1e-10	3.1e-38	13.2571	11.753	11.4978	10.9431	12.0708
ADAMTS2	9.78e-40	1.1e-10	1.16e-10	7.05e-10	7.18e-39	9.19179	7.97104	7.58844	6.44068	6.42411
NRP2	2.12e-51	1.1e-10	1.1e-10	1.1e-10	3e-50	10.1128	8.28722	8.3984	8.083	9.25385
CRYAB	9.89e-60	1.1e-10	1.1e-10	1.1e-10	2.16e-58	8.19408	6.58517	6.14091	6.28661	9.21742
GPC6	1.79e-49	1.1e-10	1.1e-10	1.1e-10	2.3e-48	8.39234	6.91815	6.59324	6.09883	8.29363
LAMA2	1.32e-37	1.1e-10	1.1e-10	1.1e-10	8.68e-37	8.57223	6.89776	6.94947	6.3032	8.77596
LOC283731	3.65e-31	1.1e-10	1.1e-10	1.1e-10	1.67e-30	2.79326	1.27927	0.655983	0.882422	1.90328
ABCA9	2.42e-59	1.1e-10	1.15e-10	1.1e-10	5.21e-58	3.97167	2.434	2.29047	1.62896	6.37566
ZNF521	8.35e-56	1.1e-10	1.1e-10	1.1e-10	1.48e-54	7.40888	5.75734	5.712	5.19773	6.9571
C6orf15	2.15e-21	0.0118902	1.1e-10	0.00690826	5.75e-21	4.14666	3.0252	0.878046	2.98261	0.0310186
ISLR	1.95e-34	1.1e-10	1.1e-10	1.1e-10	1.07e-33	11.1305	9.75432	9.19879	8.88517	9.62919
ZEB1	3.52e-61	1.1e-10	1.1e-10	1.1e-10	8.33e-60	9.26982	7.31516	7.56039	7.38799	9.32623
FBXO17	2.78e-29	1.1e-10	1.1e-10	1.1e-10	1.14e-28	6.36911	4.86228	4.19415	4.51032	6.37236
RGS7BP	1.97e-30	1.1e-10	1.1e-10	1.1e-10	8.67e-30	3.84926	2.00688	1.69329	2.30709	3.58697
RGS4	8.52e-21	1.1e-10	1.1e-10	1.1e-10	2.2e-20	6.15905	4.54403	4.23685	4.156	5.17884
MAP1B	5.98e-58	1.1e-10	1.1e-10	1.1e-10	1.2e-56	8.89353	7.1668	7.08398	6.90005	9.09901
CPE	6.13e-26	1.1e-10	1.1e-10	1.16e-10	2.1e-25	9.82248	8.36954	7.56705	8.00297	9.81308
LOXL4	3.43e-49	1.1e-10	1.1e-10	1.1e-10	4.32e-48	5.83447	4.45596	3.93918	3.58236	6.3597
SYT4	6.95e-65	1.1e-10	1.1e-10	1.1e-10	1.93e-63	2.21967	0.592996	0.408512	0.135239	4.78861
ZNF667	2.87e-51	1.1e-10	1.1e-10	1.1e-10	4.03e-50	3.65409	1.94629	1.91995	1.57473	4.03135
SNORD116-4	9.4e-16	4.94e-06	1.11e-10	4.73e-05	1.85e-15	3.77566	2.4547	1.16652	2.18834	4.15633
KIRREL	9.5e-37	1.1e-10	1.1e-10	1.1e-10	5.92e-36	8.40638	6.71725	6.5238	6.46139	7.00998
DOK6	1.86e-38	1.1e-10	1.1e-10	1.1e-10	1.27e-37	4.759	3.01377	2.77075	2.97829	4.38732
COL5A2	3.53e-52	1.1e-10	1.1e-10	1.1e-10	5.24e-51	12.7144	10.953	11.108	10.574	9.91959
PHYHIP	1.09e-37	1.1e-10	3.04e-10	1.1e-10	7.19e-37	5.24635	3.27581	3.82407	3.13345	5.455
ADAMTS18	5.23e-25	1.1e-10	1.1e-10	1.22e-10	1.71e-24	3.26751	1.89305	1.13127	1.27311	1.08835
PGM5	1.06e-41	1.1e-10	1.4e-10	3.64e-08	8.69e-41	8.19567	6.83812	6.27419	5.97219	10.4316
FAM13C	4.04e-52	1.1e-10	1.1e-10	1.1e-10	6e-51	5.90073	4.12698	3.98209	4.09286	6.7876
PRKG1	1.59e-50	1.1e-10	1.1e-10	1.1e-10	2.15e-49	6.48927	5.00702	4.43115	4.53125	6.86628
FAM26E	1.5e-42	1.1e-10	1.1e-10	1.1e-10	1.29e-41	6.99702	5.45736	5.21261	4.82507	5.92235
SVEP1	1.16e-52	1.1e-10	1.1e-10	1.1e-10	1.78e-51	8.39393	6.87261	6.39876	6.41878	9.08697
TM7SF4	1.86e-31	1.1e-10	6.95e-10	1.35e-10	8.62e-31	3.26128	1.80779	1.65176	0.837015	-0.0401449
MEIS1	2.48e-57	1.1e-10	1.1e-10	1.1e-10	4.85e-56	7.78977	6.4129	5.7928	5.68253	8.43749
KIF26B	1.84e-42	1.1e-10	1.11e-10	1.1e-10	1.58e-41	7.78488	6.07113	5.99083	5.81243	3.35353
SLC24A3	5.36e-40	1.1e-10	1.1e-10	1.1e-10	4e-39	8.47604	7.05511	6.69279	6.20605	8.0022
LOC145820	1e-32	1.1e-10	1.1e-10	1.1e-10	5e-32	2.72524	1.08522	1.02187	0.595633	2.41408
TMEM90B	6.14e-33	1.1e-10	1.1e-10	1.23e-10	3.1e-32	6.33512	5.08848	4.57558	3.86871	4.69035
BGN	1.33e-56	1.1e-10	1.1e-10	1.1e-10	2.48e-55	13.2463	11.6443	11.5961	11.0262	9.52988
TNFAIP6	7.3e-24	1.1e-10	1.07e-08	1.85e-10	2.25e-23	6.90333	5.43226	5.35423	4.45916	4.51896
FAM129A	6.5e-80	1.1e-10	1.1e-10	1.1e-10	3.05e-78	8.89542	7.23246	7.44691	6.54653	10.4843
ARHGAP20	3.23e-66	1.1e-10	3.73e-10	1.1e-10	9.44e-65	4.66824	3.03171	3.31502	2.19853	6.61031
CORIN	7.11e-39	1.1e-10	1.1e-10	9.37e-09	4.95e-38	5.8753	4.6028	3.76702	3.80248	1.71182
ZNF135	1.38e-47	1.1e-10	1.1e-10	1.1e-10	1.59e-46	4.8285	3.11909	2.93901	2.97923	5.39236
RAB31	5.63e-44	1.1e-10	1.1e-10	1.1e-10	5.31e-43	10.919	9.36759	9.34471	8.59953	9.5217
ROR2	1.09e-35	1.1e-10	1.12e-10	1.1e-10	6.35e-35	8.1756	6.70057	6.62563	5.75595	8.0446
ARSI	5.32e-28	1.1e-10	1.12e-10	1.11e-10	2.04e-27	6.12963	4.71756	4.50475	3.72407	4.59654
SLC6A17	3.91e-31	1.1e-10	1.15e-10	1.1e-10	1.78e-30	3.17865	1.55118	1.58554	0.956832	3.13095
CNTNAP1	5e-43	1.1e-10	1.1e-10	1.1e-10	4.43e-42	8.27532	6.70886	6.43258	6.24472	7.74102
ZNF385B	1.75e-45	1.1e-10	1.1e-10	1.13e-10	1.8e-44	2.84399	1.46563	0.978889	0.657611	4.27928
RASSF8	3.45e-33	1.1e-10	1.1e-10	1.1e-10	1.76e-32	7.69299	5.9712	5.86886	5.81066	7.49981
MS4A2	1.9e-41	1.1e-10	5.3e-09	3.19e-08	1.54e-40	4.78648	3.49135	3.16928	2.27613	6.52259
SHISA3	8.72e-38	1.1e-10	1.07e-09	1.56e-09	5.77e-37	4.76342	3.29817	3.00466	2.57113	6.67638
CILP2	7.25e-24	2.47e-07	1.1e-10	1.37e-10	2.23e-23	5.3242	3.70668	2.92623	3.93063	2.10263
ATP10A	2.73e-44	1.1e-10	1.1e-10	1.1e-10	2.63e-43	7.57152	6.08882	5.84584	5.37696	6.48337
PKNOX2	4.85e-67	1.1e-10	1.1e-10	1.1e-10	1.47e-65	3.78508	2.34409	2.01938	1.59067	5.82186
PHLDB2	5.07e-44	1.1e-10	1.13e-10	1.1e-10	4.8e-43	8.56229	6.74926	7.21299	6.32394	8.47914
KCNJ15	2.98e-32	1.1e-10	1.4e-05	1.22e-09	1.44e-31	4.9417	3.56192	3.72771	2.13601	2.11819
EFHA2	5.87e-48	1.1e-10	1.1e-10	1.1e-10	6.91e-47	4.05732	2.27108	2.33855	2.1681	4.7338
SDPR	1.25e-71	1.1e-10	1.1e-10	1.1e-10	4.53e-70	7.97358	6.19231	6.2901	6.04743	9.61001
SERPING1	1.85e-50	1.1e-10	1.1e-10	1.1e-10	2.49e-49	11.9291	10.3651	10.4365	9.60308	11.4373
ZNF677	4.66e-52	1.1e-10	1.1e-10	1.1e-10	6.89e-51	3.31468	2.02793	1.22247	1.31894	3.91101
MRVI1	1.47e-57	1.1e-10	1.1e-10	1.1e-10	2.92e-56	9.63305	8.10962	7.71028	7.70582	9.8016
BAI3	1.27e-95	1.1e-10	1.1e-10	1.1e-10	8.38e-94	2.12615	0.871917	0.354752	-0.221191	4.76711
KCNE4	3.33e-45	1.1e-10	1.1e-10	1.1e-10	3.37e-44	7.64359	5.86386	6.09822	5.59697	6.20695
LOC644538	2.54e-45	1.1e-10	1.1e-10	1.1e-10	2.59e-44	6.02088	4.23064	4.09681	4.36842	6.21765
SYNE1	1.96e-65	1.1e-10	1.11e-10	1.1e-10	5.57e-64	9.181	7.32903	7.97455	6.87481	9.66139
HHIPL1	7.92e-37	1.1e-10	1.1e-10	1.1e-10	4.96e-36	6.13867	4.79489	4.29981	3.958	5.36146
TSPAN2	4.96e-32	1.1e-10	1.1e-10	1.1e-10	2.37e-31	8.07347	6.3838	6.1736	6.30453	8.34898
HRH2	1.36e-36	1.1e-10	1.2e-10	7.56e-10	8.4e-36	3.69563	2.52642	2.17117	1.0349	3.0414
GRIK5	6.31e-47	1.1e-10	1.1e-10	1.1e-07	7.03e-46	4.1854	3.03224	2.11678	2.05588	6.13954
MDGA1	1.93e-42	1.1e-10	1.1e-10	1.1e-10	1.65e-41	6.34289	5.0334	4.73935	3.90537	6.64088
TSPYL5	3.15e-59	1.1e-10	1.1e-10	1.1e-10	6.73e-58	7.0496	5.51218	5.36049	4.92639	7.36365
C21orf34	2.76e-35	1.1e-10	1.1e-10	1.1e-10	1.59e-34	2.5362	1.24045	0.369492	0.64902	2.19853
CDH11	5.22e-52	1.1e-10	1.1e-10	1.1e-10	7.7e-51	10.8068	9.25851	9.27532	8.53958	8.36152
GAS7	5.84e-63	1.1e-10	1.1e-10	1.1e-10	1.49e-61	9.3856	7.91132	7.69202	7.20689	9.92301
KCNK2	2.77e-52	1.1e-10	1.11e-10	1.11e-10	4.15e-51	2.35761	0.982578	0.75587	-0.0116223	3.93531
CLEC4E	3.59e-26	1.1e-10	0.000727382	3.75e-06	1.25e-25	5.09285	3.8766	3.9736	2.08336	3.62965
CSMD2	3.19e-27	1.1e-10	1.1e-10	4.94e-10	1.17e-26	4.95736	3.67296	3.1297	2.74018	2.43437
MITF	6.8e-47	1.1e-10	1.1e-10	1.1e-10	7.55e-46	7.76329	6.13386	6.32132	5.50577	7.68579
AFF3	9.27e-58	1.1e-10	1.1e-10	1.1e-10	1.85e-56	4.9492	3.47379	3.09972	2.94548	7.19182
ZNF469	1.28e-42	1.1e-10	1.11e-10	1.1e-10	1.11e-41	8.36035	6.68368	6.97933	6.0933	5.58711
GLI2	1.06e-38	1.1e-10	1.1e-10	1.1e-10	7.34e-38	7.23416	5.78709	5.56581	5.02665	6.42599
P2RX7	3.33e-37	1.1e-10	1.11e-10	1.11e-10	2.14e-36	5.19184	3.82924	3.6105	2.81318	5.42986
PALMD	3.24e-46	1.1e-10	1.1e-10	1.1e-10	3.46e-45	7.10234	5.12767	5.76144	5.09561	6.85113
DZIP1	3.96e-58	1.1e-10	1.1e-10	1.1e-10	8.08e-57	7.13657	5.6494	5.33034	5.10785	7.25739
OLFML2B	9.39e-51	1.1e-10	1.1e-10	1.1e-10	1.29e-49	10.0115	8.46126	8.37372	7.88524	7.27576
TIMP3	1.47e-39	1.1e-10	1.1e-10	1.1e-10	1.07e-38	12.8881	11.3777	10.9877	10.9855	11.8864
EMILIN1	9.52e-49	1.1e-10	1.1e-10	1.1e-10	1.17e-47	11.6602	10.1812	9.97757	9.51302	11.2605
KCNT2	1.07e-47	1.1e-10	1.1e-10	1.1e-10	1.24e-46	2.92609	1.36103	1.11396	0.996055	3.77646
CD84	1.31e-35	1.1e-10	1.91e-07	2.15e-10	7.6e-35	6.49735	5.19775	5.231	3.75893	6.18742
FAM107A	9.27e-85	1.1e-10	1.1e-10	1.1e-10	4.89e-83	6.49392	4.90505	4.79095	4.48249	9.07068
FMO1	1.12e-22	1.1e-10	2.06e-10	2.84e-05	3.25e-22	3.28212	2.25744	1.48731	0.799651	2.05264
ANGPTL2	2.43e-43	1.1e-10	1.1e-10	1.1e-10	2.19e-42	10.7909	9.34702	9.18358	8.54497	9.67443
COL12A1	7.55e-50	1.1e-10	1.1e-10	1.1e-10	9.84e-49	12.9693	11.2004	11.4213	10.9895	9.88072
DSEL	1.16e-59	1.1e-10	1.1e-10	1.1e-10	2.53e-58	6.2426	4.82243	4.48112	4.12874	6.86952
CDK14	2.33e-44	1.1e-10	1.1e-10	1.1e-10	2.25e-43	7.71585	6.16172	6.26846	5.42513	7.30969
ST8SIA1	8.48e-45	1.1e-10	1.1e-10	1.1e-10	8.38e-44	5.29939	3.73084	3.6748	3.2037	6.10135
HDGFRP3	9.17e-27	1.75e-10	1.1e-10	1.1e-10	3.3e-26	8.3103	6.52776	6.19455	6.92356	7.97363
CYBRD1	2.67e-58	1.1e-10	1.1e-10	1.1e-10	5.49e-57	10.5874	9.03287	8.96449	8.48726	11.5176
POPDC2	1.35e-43	1.1e-10	1.1e-10	1.1e-10	1.24e-42	5.92111	4.34512	4.20584	3.93866	6.80501
FLNC	4.34e-42	1.1e-10	8.13e-06	1.1e-10	3.65e-41	10.3587	8.66269	9.21418	7.93301	11.4849
KCNJ5	6.14e-30	1.1e-10	1.38e-07	2.5e-09	2.63e-29	4.07234	2.75963	2.68069	1.51271	4.20622
GLT8D2	3.62e-44	1.1e-10	1.1e-10	1.1e-10	3.46e-43	8.01296	6.50747	6.35091	5.919	7.37509
LOC728264	2.03e-43	1.1e-10	1.1e-10	1.1e-10	1.85e-42	8.17462	6.76355	6.2329	6.26947	8.85554
ARL10	9.53e-36	1.1e-10	1.1e-10	1.1e-10	5.59e-35	4.38434	2.82487	2.38818	2.6824	3.62649
KAL1	4.73e-38	1.1e-10	1.11e-10	1.1e-10	3.17e-37	8.1616	6.61336	6.46719	6.15477	4.3307
EDIL3	2.51e-56	1.1e-10	1.1e-10	1.1e-10	4.6e-55	8.2587	6.97513	6.36235	6.19344	9.57641
TSHZ3	8.02e-62	1.1e-10	1.1e-10	1.1e-10	1.96e-60	7.77371	6.16478	6.2391	5.67307	7.72249
SLC1A3	3.56e-32	1.1e-10	5.31e-06	1.18e-10	1.71e-31	6.88633	5.50073	5.75155	4.16842	5.23662
GDF5	2.08e-23	1.1e-10	1.1e-10	1.13e-10	6.25e-23	2.33307	0.942741	0.477366	0.342989	1.80153
MUM1L1	1.24e-18	1.47e-08	1.1e-10	1.69e-10	2.86e-18	2.7335	1.14914	0.595818	1.22329	2.77912
FLG	2.02e-18	1.1e-10	1.12e-10	1.1e-10	4.59e-18	3.00833	1.41704	1.19205	1.1841	2.25541
SNCA	9.07e-46	1.1e-10	1.12e-10	3.81e-08	9.46e-45	5.33013	4.26735	3.72841	2.77349	6.18562
LSAMP	2.05e-31	1.1e-10	1.1e-10	1.28e-10	9.5e-31	6.72193	5.54396	4.56725	4.83383	6.2448
PCDH10	2.16e-68	1.1e-10	1.1e-10	1.1e-10	6.91e-67	1.98861	0.629441	0.0725798	0.0454222	3.86573
TUSC5	1.73e-37	1.1e-10	9.56e-10	4.34e-09	1.12e-36	1.81538	0.375945	0.0348239	-0.180455	3.93657
EGR2	1.42e-30	1.1e-10	1.1e-10	1.1e-10	6.3e-30	7.68505	6.01994	6.11175	5.70982	6.76955
TNN	7.58e-27	1.1e-10	1.1e-10	1.16e-10	2.74e-26	3.49123	2.20965	1.40444	1.64664	3.0076
AVPR1A	1.36e-33	1.1e-10	4.25e-09	1.1e-10	7.08e-33	3.6597	2.25913	2.3336	1.17538	3.29715
WISP1	2.78e-61	1.1e-10	1.1e-10	1.1e-10	6.59e-60	7.83007	6.44615	6.29692	5.53821	3.87886
PCDHGA9	5.1e-36	1.1e-10	1.14e-10	1.1e-10	3.05e-35	4.96496	3.40704	3.52429	2.7564	4.94213
KIAA1462	7.05e-48	1.1e-10	1.1e-10	1.1e-10	8.27e-47	9.43071	7.59345	8.08834	7.40333	9.09549
CD36	1.7e-52	1.1e-10	1.72e-10	3.08e-10	2.59e-51	7.6786	6.38112	6.09667	5.35607	9.75315
NTRK3	3.05e-50	1.1e-10	1.1e-10	1.13e-10	4.05e-49	2.592	1.30332	0.64199	0.632149	4.20916
ZEB2	8.16e-67	1.1e-10	1.1e-10	1.1e-10	2.45e-65	9.24706	7.62312	7.76876	7.15328	9.77232
TIMP2	4.25e-56	1.1e-10	1.1e-10	1.1e-10	7.65e-55	12.9701	11.4296	11.4895	10.7998	12.5303
PNMA6A	8.37e-24	1.1e-10	1.11e-10	2.53e-08	2.57e-23	4.01809	2.76708	2.13107	1.9685	4.22522
SPG20	1.35e-49	1.1e-10	1.1e-10	1.1e-10	1.74e-48	8.3146	6.65102	6.76392	6.34178	8.72975
HHIP	2.22e-33	1.11e-10	1.1e-10	3.46e-06	1.14e-32	5.10178	4.00335	2.81279	3.30253	6.46304
COL5A1	4.81e-48	1.1e-10	1.1e-10	1.1e-10	5.7e-47	13.1925	11.5133	11.6856	11.192	10.5564
FAT4	5.8e-37	1.1e-10	1.1e-10	1.1e-10	3.67e-36	8.37552	6.72845	6.49597	6.71584	8.25712
THSD7B	1.15e-23	1.1e-10	1.1e-10	1.21e-10	3.51e-23	2.11836	0.772676	0.147689	0.249519	1.72864
AMPH	1.98e-42	1.1e-10	1.1e-10	5.39e-09	1.69e-41	4.79973	3.79791	2.78279	2.63432	5.03101
PABPC4L	2.68e-32	1.1e-10	1.1e-10	1.1e-10	1.3e-31	3.97935	2.22209	2.37708	2.1552	3.20877
SMARCA1	5.35e-34	1.1e-10	1.11e-10	1.1e-10	2.85e-33	8.38182	6.39815	6.9133	6.65623	8.03212
TRPC1	4.94e-39	1.1e-10	1.1e-10	1.1e-10	3.47e-38	5.87729	4.13001	4.08062	4.24774	5.84153
PCDHGA4	2.6e-31	1.1e-10	2.44e-10	1.1e-10	1.2e-30	3.36848	1.75328	1.93633	1.24785	3.38804
CD22	2.22e-37	1.1e-10	0.000233856	2.21e-08	1.44e-36	5.66894	4.28028	4.51513	3.04702	7.29118
MAP2	1.88e-43	1.1e-10	1.12e-10	1.1e-10	1.72e-42	5.39572	3.66731	3.93987	3.41886	6.15622
DYNC1I1	1.96e-25	1.87e-08	1.1e-10	5.72e-06	6.56e-25	4.3842	3.20866	1.94925	2.83419	5.39733
COL15A1	2.87e-42	1.1e-10	1.1e-10	1.1e-10	2.44e-41	11.4799	9.84314	9.98387	9.45548	9.94778
KCNQ5	1.28e-51	1.1e-10	6.44e-10	1.1e-10	1.85e-50	2.44953	0.976923	1.03884	0.179672	4.13003
HOPX	1.44e-28	1.1e-10	1.86e-10	5.99e-10	5.71e-28	8.43579	7.22563	6.93573	5.99423	7.0702
SEMA3G	3.7e-64	1.1e-10	1.1e-10	1.1e-10	1e-62	7.56983	5.69692	6.02612	5.83477	8.56951
FBLN5	2.38e-64	1.1e-10	1.1e-10	1.1e-10	6.54e-63	9.06945	7.7205	7.34509	6.99338	9.4165
FAM124B	2.57e-37	1.1e-10	1.1e-10	1.1e-10	1.65e-36	4.58809	2.96917	3.15904	2.48746	4.31694
PLXDC2	2.12e-50	1.1e-10	6.59e-10	1.1e-10	2.84e-49	8.58474	7.12762	7.4491	6.03118	8.26148
ANKRD35	5.56e-52	1.1e-10	1.1e-10	1.1e-10	8.17e-51	4.7603	3.50539	3.07854	2.55416	5.76484
RGAG4	1.32e-53	1.1e-10	1.1e-10	1.1e-10	2.11e-52	6.29463	4.73835	4.55292	4.44999	6.9657
PCDHGA12	2.55e-31	1.1e-10	1.1e-10	1.14e-10	1.18e-30	5.29479	4.06141	3.67577	3.00479	4.53884
FLJ16779	4.34e-21	1.1e-10	1.4e-10	0.00020816	1.14e-20	3.67806	2.65344	1.64704	1.59228	0.704403
BAALC	5.28e-58	1.1e-10	1.1e-10	1.16e-08	1.07e-56	3.79255	2.71169	2.11433	1.41636	5.70497
NUDT11	8.29e-32	1.1e-10	1.1e-10	1.1e-10	3.92e-31	4.47143	2.99061	2.69739	2.5951	4.58482
ZNF229	1.56e-50	1.1e-10	1.1e-10	1.1e-10	2.11e-49	3.61935	1.9763	1.92117	1.83022	4.90506
ACTA2	4.49e-48	1.1e-10	1.1e-10	1.1e-10	5.34e-47	13.0429	11.6268	11.2851	11.0918	12.9554
MEOX1	2.58e-43	1.1e-10	1.1e-10	1.01e-08	2.33e-42	5.77037	4.70514	4.16156	3.32045	6.39
PYGM	2.61e-58	1.1e-10	1.1e-10	1.43e-07	5.38e-57	4.20927	3.09663	2.27689	2.13223	6.92313
ANO5	6.27e-45	1.12e-10	1.62e-08	0.000613927	6.23e-44	4.28505	3.23178	2.37609	2.13086	7.81893
HEG1	7.53e-61	1.1e-10	1.1e-10	1.1e-10	1.76e-59	10.4254	8.69259	9.07541	8.39616	9.8516
SCUBE3	1.78e-16	1.72e-10	1.1e-10	6.85e-06	3.66e-16	5.4087	4.26091	3.20784	3.65484	3.35272
ELOVL4	1.65e-47	1.1e-10	1.1e-10	1.1e-10	1.9e-46	4.31455	2.75926	2.66755	2.42296	4.83813
CLIP3	4.05e-69	1.1e-10	1.1e-10	1.1e-10	1.32e-67	8.49642	7.13483	6.74201	6.51943	9.01321
CLEC5A	3.52e-44	1.1e-10	8.16e-05	1.91e-10	3.37e-43	6.34082	4.88971	5.23259	3.80864	1.90135
BCAT1	2.62e-33	1.1e-10	1.94e-10	1.1e-10	1.34e-32	8.45096	6.90576	7.15477	6.20299	7.52789
MRC2	9.53e-42	1.1e-10	1.1e-10	1.1e-10	7.83e-41	11.1426	9.46562	9.77851	9.09501	10.0654
MYOC	1.97e-98	1.1e-10	1.14e-10	1.1e-10	1.38e-96	2.02449	0.390836	0.39731	0.198711	6.76132
ZNF366	7.42e-40	1.1e-10	1.1e-10	1.1e-10	5.48e-39	4.6061	3.22678	3.095	2.41481	4.89573
HTRA3	9.79e-36	1.1e-10	1.1e-10	1.1e-10	5.74e-35	10.7729	9.45584	9.06151	8.7258	8.53779
DDIT4L	3.67e-16	1.39e-06	1.1e-10	4e-07	7.39e-16	4.05574	2.70137	1.75122	2.64096	4.12898
PLCXD3	3.38e-53	1.1e-10	9.64e-09	1.11e-10	5.31e-52	2.29725	0.749099	0.830747	0.238526	4.84475
ALPK2	8.55e-31	1.1e-10	1.84e-07	1.1e-10	3.84e-30	5.87583	4.21552	4.74178	3.59841	4.67306
LPHN2	1.04e-47	1.1e-10	1.1e-10	1.1e-10	1.21e-46	8.46689	7.04032	6.74825	6.5424	8.49902
EFS	2.95e-51	1.1e-10	1.1e-10	1.1e-10	4.14e-50	6.84296	5.42186	5.13003	4.90754	6.89143
TMEM47	1.64e-42	1.1e-10	1.1e-10	1.1e-10	1.41e-41	8.81309	7.27282	7.00405	7.09722	9.01206
ARMCX1	1.81e-55	1.1e-10	1.1e-10	1.1e-10	3.16e-54	7.07057	5.52285	5.40001	5.22446	7.80278
FAM155A	2.37e-21	1.1e-10	8.35e-10	1.1e-10	6.31e-21	4.80959	3.06526	3.328	2.97206	4.11206
TRPS1	1.46e-35	1.1e-10	1.11e-10	1.1e-10	8.46e-35	7.20163	5.49016	5.80562	5.24786	6.97884
JPH4	2.39e-64	1.1e-10	1.1e-10	1.1e-10	6.53e-63	3.21929	1.72947	1.71027	1.15754	5.05946
FST	4.03e-28	1.1e-10	1.14e-10	4.55e-10	1.56e-27	4.94146	3.69494	3.30965	2.7609	4.97344
FBXL7	5.59e-62	1.1e-10	1.1e-10	1.1e-10	1.38e-60	7.55348	6.05819	5.9074	5.64369	7.74076
CHRD	6.31e-40	1.1e-10	1.1e-10	1.1e-10	4.69e-39	6.85789	5.64255	5.20814	4.67275	6.00574
PTHLH	5.15e-26	1.1e-10	2.04e-10	1.1e-10	1.78e-25	5.37771	3.85686	3.97634	3.25058	4.09304
ZNF43	6.48e-25	8.72e-05	1.1e-10	1.89e-10	2.11e-24	6.92844	5.38876	4.49416	5.85311	7.49504
ATP8B2	2.14e-66	1.1e-10	1.1e-10	1.1e-10	6.3e-65	9.0165	7.6049	7.6198	6.78218	9.16411
PCDHGB4	3.66e-23	1.1e-10	1.11e-10	3.44e-08	1.08e-22	4.17831	2.91048	2.23645	2.34587	4.68949
MYOM1	4.77e-70	1.1e-10	1.1e-10	1.1e-10	1.61e-68	5.47849	4.24006	3.80673	3.3487	7.73817
TCEAL7	2.25e-43	1.1e-10	1.1e-10	1.1e-10	2.05e-42	5.25934	3.77289	3.46918	3.49771	6.3033
GPR176	3.54e-46	1.1e-10	1.1e-10	1.1e-10	3.77e-45	6.63758	5.48203	5.03559	4.35919	5.12986
ADAMTSL1	5.46e-57	1.1e-10	1.1e-10	1.1e-10	1.05e-55	6.75558	5.36497	4.69692	5.16953	8.19386
MSR1	1.76e-27	1.1e-10	1.54e-07	2.05e-07	6.61e-27	8.75938	7.63991	7.41754	6.18643	7.95562
MMP9	1.23e-26	1.1e-10	5.22e-08	1.7e-09	4.39e-26	10.7345	9.46933	9.36695	8.33399	8.44372
EPHA7	8.33e-47	6.48e-09	1.1e-10	3.98e-07	9.18e-46	4.71539	3.44965	2.50815	3.1551	7.70432
C7orf58	1.71e-47	1.1e-10	1.1e-10	1.11e-10	1.96e-46	7.82007	6.56145	5.85706	6.00876	9.08584
GAPT	2.98e-36	1.1e-10	4.89e-10	5.49e-09	1.81e-35	4.26259	3.02472	2.69193	2.04155	5.44885
KLHL38	2.25e-40	1.1e-10	1.1e-10	1.1e-10	1.71e-39	2.11609	0.951182	0.37401	-0.00373597	1.81205
CFH	2.28e-58	1.1e-10	1.1e-10	1.1e-10	4.69e-57	9.85819	8.40525	8.47542	7.66897	10.2733
TMTC1	9.01e-57	1.1e-10	1.1e-10	1.1e-10	1.69e-55	7.70345	6.24472	6.21046	5.63174	8.47019
LGI2	2.2e-28	1.1e-10	1.1e-10	1.1e-10	8.6e-28	7.18022	5.75199	5.68458	5.08261	6.12695
SCN11A	7.99e-80	1.1e-10	1.1e-10	1.1e-10	3.73e-78	2.23988	0.884242	0.435284	0.380834	4.89422
SFMBT2	2.14e-41	1.1e-10	4.51e-10	1.1e-10	1.72e-40	5.17209	3.85589	3.83191	2.81164	5.70039
NRXN2	1.17e-29	1.34e-06	1.1e-10	8.42e-09	4.94e-29	6.80938	5.57323	4.18107	5.65736	7.19764
MRAS	4.73e-49	1.1e-10	1.1e-10	1.1e-10	5.94e-48	8.27846	6.90558	6.82909	6.08591	7.61824
TNFSF4	3.11e-31	1.1e-10	1.11e-10	1.1e-10	1.43e-30	7.29378	5.73648	5.88345	5.25584	5.21995
ZNF626	5.04e-46	1.1e-10	1.1e-10	1.1e-10	5.33e-45	4.87666	3.44292	3.28821	2.89916	5.53608
RBM20	1.84e-50	1.11e-10	1.1e-10	1.1e-10	2.47e-49	3.52378	1.57957	1.90724	2.09516	5.05459
C1R	2.67e-51	1.1e-10	1.1e-10	1.1e-10	3.76e-50	12.3423	11.0063	10.8075	10.2299	11.8781
BEX4	1.02e-55	1.1e-10	1.1e-10	1.1e-10	1.8e-54	7.83468	6.31534	6.22564	5.98112	8.96066
PCP4L1	8.43e-36	1.75e-09	1.1e-10	2.37e-07	4.96e-35	2.76265	1.5073	0.611901	1.18732	4.78872
HSD17B6	2.49e-48	1.1e-10	1.1e-10	1.1e-10	3.01e-47	6.2965	4.85172	4.54198	4.51713	6.48486
ANGPT1	5.56e-35	1.1e-10	1.1e-10	1.1e-10	3.13e-34	6.26592	4.71938	4.58306	4.52045	6.59661
VCAM1	4.76e-42	1.1e-10	1.1e-10	1.1e-10	3.98e-41	9.07362	7.52658	7.67293	7.04658	8.95233
NCAM1	3.81e-54	1.1e-10	1.1e-10	1.1e-10	6.25e-53	6.65598	5.22668	4.8905	4.87843	8.7399
TEK	2.23e-65	1.1e-10	1.1e-10	1.1e-10	6.32e-64	7.67536	6.32549	6.13698	5.60641	8.11416
BHLHE22	2.71e-26	1.1e-10	1.1e-10	1.1e-10	9.5e-26	5.35671	4.05681	3.59634	3.46163	4.65621
SLC7A14	3.58e-84	1.1e-10	1.1e-10	1.1e-10	1.84e-82	1.8202	0.481343	0.14939	-0.125009	4.92578
DAAM2	9.84e-78	1.1e-10	1.1e-10	1.1e-10	4.41e-76	8.27152	6.84267	6.5552	6.46558	9.24609
LOC441869	2.63e-41	1.1e-10	1.1e-10	1.1e-10	2.11e-40	5.55325	4.24087	3.77857	3.68974	6.1762
RSPO1	2.87e-52	1.1e-10	1.1e-10	1.51e-10	4.31e-51	2.41496	1.23038	0.781739	0.285954	4.02529
DNAJB5	4.69e-64	1.1e-10	1.1e-10	1.1e-10	1.26e-62	7.44496	5.90934	5.93536	5.54419	8.12824
C12orf68	6.9e-45	1.1e-10	1.1e-10	1.1e-10	6.84e-44	5.01709	3.43597	3.59135	3.07982	4.79025
GGT5	1.13e-44	1.1e-10	1.1e-10	1.1e-10	1.11e-43	9.53251	8.01814	8.16054	7.47641	8.48862
C10orf72	5.86e-60	1.1e-10	1.1e-10	1.1e-10	1.29e-58	8.2889	7.08312	6.54666	6.29703	8.36057
PPP2R2B	4.57e-45	1.1e-10	7.83e-10	1.1e-10	4.6e-44	3.78177	2.40476	2.43631	1.5666	4.92514
IQSEC3	4.88e-36	1.1e-10	1.1e-10	4.92e-09	2.92e-35	4.16648	3.11207	2.48954	1.96096	4.36937
CRISPLD2	1.48e-52	1.1e-10	1.1e-10	1.1e-10	2.26e-51	10.5224	8.99042	9.12036	8.52156	10.1712
LAYN	3.36e-41	1.1e-10	1.1e-10	1.1e-10	2.67e-40	7.23428	6.06541	5.61168	5.09657	6.64427
GLIS2	4.84e-41	1.1e-10	1.1e-10	1.1e-10	3.8e-40	9.23128	7.58196	7.69305	7.49276	7.78209
TCF4	9.04e-58	1.1e-10	1.1e-10	1.1e-10	1.81e-56	9.85526	8.26444	8.31787	8.06043	9.50795
ZNF853	2.22e-33	3.17e-09	1.1e-10	1.1e-10	1.14e-32	7.14667	5.79571	4.73248	5.99128	7.14817
EML1	3.15e-56	1.1e-10	1.1e-10	1.1e-10	5.71e-55	7.92225	6.70429	6.08783	6.05762	8.77038
IL7R	4.67e-24	1.1e-10	1.37e-06	6.63e-09	1.45e-23	6.92294	5.61869	5.60861	4.62484	7.02379
NMNAT2	1.92e-18	7.91e-07	6.47e-09	1.1e-10	4.37e-18	5.65545	3.77351	3.96359	4.31305	5.75525
FGF2	1.18e-36	1.1e-10	1.87e-08	1.1e-10	7.33e-36	6.90416	5.17918	5.66307	4.95516	7.48444
TWIST1	2.38e-29	1.1e-10	1.11e-10	1.1e-10	9.84e-29	6.38575	4.96245	4.80968	4.47022	3.66298
AKAP2	4.69e-37	1.17e-08	3.32e-09	1.1e-10	2.98e-36	9.48458	7.14668	8.11952	8.27344	9.51658
FGFR1	1.82e-53	1.1e-10	1.1e-10	1.1e-10	2.9e-52	10.0747	8.6655	8.58945	8.06099	10.0719
ZSCAN23	4.86e-31	1.21e-10	1.12e-10	1.1e-10	2.21e-30	2.63748	0.889585	0.95676	1.15824	3.38707
LOC134466	4.26e-41	1.1e-10	1.1e-10	1.1e-10	3.36e-40	3.07067	1.73927	1.53275	1.03453	3.81207
MCC	3.24e-51	1.1e-10	1.1e-10	1.1e-10	4.54e-50	7.6569	6.10924	6.09625	5.86221	7.49875
C1orf190	5.65e-39	1.1e-10	1.1e-10	1.1e-10	3.96e-38	3.38121	1.90112	1.7652	1.57589	3.72347
ARMCX2	1.87e-34	1.1e-10	1.1e-10	1.1e-10	1.02e-33	8.11059	6.52184	6.52707	6.38277	7.75844
KERA	2.29e-29	1.1e-10	1.1e-10	1.1e-10	9.47e-29	1.94633	0.609951	0.239739	0.0895873	0.756959
PIRT	4.57e-65	1.1e-10	3.67e-07	5.31e-10	1.28e-63	2.71281	1.28291	1.30462	0.65306	6.51171
SLC22A17	4.24e-65	1.1e-10	1.1e-10	1.1e-10	1.19e-63	7.26205	6.17193	5.42481	5.29261	8.16036
SHE	2.3e-66	1.1e-10	1.1e-10	1.1e-10	6.78e-65	6.75268	5.29357	5.26516	4.80281	7.71204
PEG10	8.23e-22	1.1e-10	0.000857143	3.66e-05	2.25e-21	5.72458	4.45517	4.4523	3.38122	7.05588
GHR	2.01e-40	1.11e-07	1.1e-10	2.25e-10	1.53e-39	6.05383	4.70725	3.74915	4.82627	7.72708
USP44	4.53e-43	1.1e-10	1.1e-10	1.1e-10	4.03e-42	2.28576	1.13341	0.662567	0.191346	2.55095
RTN1	1.45e-42	1.1e-10	1.11e-10	8.08e-09	1.25e-41	6.23081	5.14957	4.62454	4.04982	7.32698
MAGEE1	3.85e-26	2.98e-07	1.1e-10	1.1e-10	1.34e-25	5.33234	3.79344	3.17763	4.16025	5.65821
PDGFRB	3.83e-49	1.1e-10	1.1e-10	1.1e-10	4.81e-48	11.8254	10.3797	10.2678	9.96388	9.89344
TRIM9	1.05e-39	2.5e-09	1.1e-10	1.45e-10	7.73e-39	4.19208	2.75331	2.18957	2.76945	6.14328
ADAMTS3	5.92e-31	1.1e-10	1.1e-10	1.1e-10	2.67e-30	4.29944	2.90771	2.65902	2.46886	2.97634
ATP1B2	1.43e-54	1.1e-10	1.1e-10	1.1e-10	2.39e-53	4.49224	3.1159	2.66608	2.83837	6.06645
APBB1	6.34e-54	1.1e-10	1.1e-10	1.1e-10	1.03e-52	7.96596	6.76712	6.03059	6.25465	8.52359
ESR1	1.83e-44	1.1e-10	2.1e-10	1.11e-10	1.78e-43	3.96143	2.71429	2.61721	1.7106	4.82377
CARTPT	2.56e-17	1.25e-10	1.34e-08	8.68e-08	5.49e-17	2.17126	0.829899	0.488999	0.357021	2.52926
PDGFC	3.69e-33	1.1e-10	1.1e-10	1.1e-10	1.88e-32	8.64028	7.21993	7.01362	6.85242	7.89397
MYH10	4.87e-31	1.1e-10	1.1e-10	1.1e-10	2.21e-30	9.65361	7.97111	8.15687	7.99913	8.30744
DIO2	2.86e-39	1.1e-10	1.1e-10	1.1e-10	2.05e-38	8.49931	7.15965	6.85658	6.65195	5.71362
RBMS1	9.53e-37	1.1e-10	1.1e-10	1.1e-10	5.94e-36	9.49999	7.8753	7.70258	8.09652	8.86515
SYT11	2.33e-57	1.1e-10	1.1e-10	1.1e-10	4.56e-56	8.61969	7.2123	7.15635	6.66652	8.65397
LTBP1	1.19e-43	1.1e-10	1.1e-10	1.1e-10	1.11e-42	11.1748	9.65051	9.54295	9.50795	10.0396
MAPT	1.91e-27	2.1e-10	2.25e-08	1.75e-10	7.13e-27	5.01662	3.46543	3.42171	3.34074	6.39107
GLI1	1.11e-35	1.1e-10	1.1e-10	1.1e-10	6.5e-35	7.00621	5.73236	5.37342	5.0963	6.25873
LPPR4	4.79e-27	1.1e-10	1.1e-10	1.1e-10	1.75e-26	6.02422	4.48169	4.43428	4.34262	4.47992
PCYT1B	1.01e-22	1.1e-10	1.1e-10	8.69e-10	2.93e-22	2.68056	1.40998	0.836624	0.986159	2.89785
SETBP1	2.53e-60	1.1e-10	1.11e-10	1.1e-10	5.72e-59	7.2747	5.69918	6.01213	5.30574	8.42611
PXDN	3.33e-43	1.1e-10	1.1e-10	1.1e-10	2.99e-42	11.2025	9.71328	9.80524	9.28214	9.75256
DGKI	2.28e-32	1.1e-10	1.1e-10	1.1e-10	1.11e-31	2.33325	1.18742	0.688933	0.316702	0.944587
OLFML1	2.08e-56	1.1e-10	1.1e-10	1.1e-10	3.83e-55	7.49559	6.09641	5.91974	5.66736	7.89868
C12orf59	4.2e-29	1.1e-10	1.11e-10	1.3e-10	1.71e-28	3.10552	1.89913	1.5484	1.06736	0.746103
CNGA3	1.35e-56	1.1e-10	1.11e-10	4.31e-09	2.51e-55	2.51138	1.29007	0.768049	0.675919	5.33388
C4orf7	5.87e-22	1.3e-10	0.0143077	0.00129112	1.62e-21	3.52522	2.3331	2.3599	1.08354	5.54484
GABRB3	4.17e-23	7.93e-09	0.00014801	0.00271394	1.23e-22	3.72788	2.61238	2.14009	1.63558	6.14093
TPM2	1.07e-39	1.1e-10	1.1e-10	1.1e-10	7.82e-39	12.093	10.5526	10.3978	10.5349	12.4858
CNIH3	9.66e-33	1.1e-10	1.1e-10	1.1e-10	4.82e-32	6.19726	4.84329	4.53121	4.42653	3.34115
IPW	2.84e-20	0.000108284	1.1e-10	2.58e-10	7.14e-20	7.10189	5.57643	4.90576	6.03334	7.42814
TMEM119	9.23e-41	1.1e-10	1.1e-10	1.1e-10	7.15e-40	9.26188	7.95695	7.71802	7.32196	8.84339
FAM49A	1.21e-43	1.1e-10	1.69e-08	1.44e-09	1.12e-42	5.69639	4.5958	4.47298	3.23207	6.32967
PDE2A	2.39e-79	1.1e-10	1.1e-10	1.1e-10	1.1e-77	6.61264	5.48365	4.95235	4.61843	8.32876
ZCCHC24	2.7e-45	1.1e-10	1.1e-10	1.1e-10	2.74e-44	9.7455	8.47043	7.66743	8.31805	9.66149
TCEAL5	2.14e-79	1.1e-10	1.11e-10	1.1e-10	9.88e-78	2.20557	0.339717	1.03733	0.467095	3.7801
CXCL12	8.58e-72	1.1e-10	1.1e-10	1.1e-10	3.12e-70	9.49795	8.08288	7.83053	7.80905	11.3249
FLNA	3.19e-41	1.1e-10	1.1e-10	1.1e-10	2.54e-40	14.4657	13.1196	12.9332	12.5736	14.7749
PAPPA	2.37e-29	1.1e-10	3.31e-10	1.1e-10	9.79e-29	6.99681	5.47951	5.72422	5.01653	6.492
WDR17	1.38e-45	1.1e-10	1.1e-10	3.25e-08	1.42e-44	2.24733	1.12197	0.28477	0.567516	4.25761
GPRASP1	7.27e-50	1.1e-10	1.1e-10	1.1e-10	9.49e-49	6.88767	5.17217	5.14675	5.57725	7.56315
DACT1	2.64e-32	1.1e-10	1.15e-10	1.1e-10	1.29e-31	8.61793	7.09578	7.36155	6.63341	7.29455
COL6A2	9.64e-42	1.1e-10	1.1e-10	1.1e-10	7.92e-41	13.6934	12.5826	12.1681	11.5686	13.176
SOX5	2.06e-33	1.1e-10	1.1e-10	1.11e-10	1.06e-32	3.31167	2.03815	1.49738	1.64196	3.92218
SIRPB2	1.35e-37	1.1e-10	4.89e-10	1.51e-09	8.82e-37	5.55558	4.5027	4.26471	3.14223	5.31978
MXRA8	4e-41	1.1e-10	1.1e-10	1.1e-10	3.16e-40	10.6097	9.52787	8.94612	8.5982	9.24521
LILRB4	6.59e-36	1.1e-10	8.88e-06	2.27e-07	3.91e-35	8.24347	7.22925	7.18833	5.55588	7.46633
BASP1	2.23e-41	1.1e-10	1.11e-10	1.1e-10	1.79e-40	8.79136	7.22483	7.58821	6.80421	8.4039
PDE1B	5.99e-45	1.1e-10	1.1e-10	1.13e-10	5.96e-44	5.65955	4.53841	4.15672	3.53233	6.30213
CORO2B	1.06e-45	1.1e-10	1.1e-10	1.39e-10	1.1e-44	4.79138	3.53094	3.04552	3.05639	6.56671
RIMKLB	2.74e-38	1.1e-10	1.1e-10	1.1e-10	1.85e-37	6.78754	5.34507	5.07052	5.20714	7.13257
KCNB1	3.05e-66	1.1e-10	1.1e-10	1.1e-10	8.94e-65	1.69478	0.356188	0.147711	-0.158094	3.98758
YPEL4	3.68e-42	1.1e-10	1.22e-10	1.1e-10	3.11e-41	3.32526	1.9867	1.93958	1.31248	4.24403
SERPINF1	9.2e-44	1.1e-10	1.1e-10	1.1e-10	8.56e-43	10.9482	9.67043	9.43926	8.99931	10.5296
LOX	1.09e-32	1.1e-10	1.1e-10	1.1e-10	5.41e-32	9.17305	7.94415	7.74175	7.0997	7.37761
SORBS1	1.23e-45	1.1e-10	1.1e-10	1.1e-10	1.28e-44	10.6776	9.13348	8.75958	9.41508	11.2608
STOX2	6.62e-57	1.1e-10	1.1e-10	1.1e-10	1.26e-55	2.40958	1.04983	0.811161	0.646119	4.23067
IQCA1	1.74e-24	1.1e-10	3.39e-10	1.1e-10	5.52e-24	3.20623	1.81377	1.86946	1.21707	1.63004
MPPED2	2.44e-36	1.1e-10	1.1e-10	1.13e-10	1.49e-35	3.37818	2.15754	1.58539	1.67673	4.15291
IL1R1	1.3e-61	1.1e-10	1.1e-10	1.1e-10	3.12e-60	10.0294	8.52032	8.76987	8.08314	10.0596
CHGB	3.55e-33	3.94e-05	6.82e-08	0.00282143	1.81e-32	4.61245	3.52318	2.51312	3.08884	8.19409
ITGA5	2.62e-38	1.1e-10	1.1e-10	1.1e-10	1.77e-37	11.4742	10.0128	10.2079	9.4912	10.4615
TXLNB	3.25e-37	2.56e-10	1.1e-10	1.1e-10	2.08e-36	4.17363	2.57922	2.32192	2.91137	5.09187
UNC5C	2.06e-65	1.1e-10	1.11e-10	1.31e-10	5.85e-64	3.77204	2.57277	2.25506	1.78002	6.31252
WNT9A	3.19e-43	1.1e-10	4.3e-08	5.3e-09	2.87e-42	3.31717	2.21261	2.07954	0.953694	4.35254
SSPN	1.05e-57	1.1e-10	1.1e-10	1.1e-10	2.08e-56	8.48794	7.01436	7.20344	6.54711	9.11445
GUCY1B3	6.08e-38	1.1e-10	1.1e-10	1.1e-10	4.05e-37	8.33587	7.17707	6.62687	6.50502	7.72517
FILIP1L	5.83e-49	1.1e-10	1.1e-10	1.1e-10	7.29e-48	10.8208	9.26941	9.29724	9.19814	9.75453
SV2A	4.62e-46	1.1e-10	1.1e-10	1.1e-10	4.88e-45	6.51754	5.29281	4.7784	4.78475	6.60086
TM6SF1	4.45e-36	1.1e-10	1.1e-10	1.1e-10	2.68e-35	6.02921	4.68776	4.52705	4.17809	5.97543
ZNF454	1.26e-38	1.1e-10	1.1e-10	1.1e-10	8.69e-38	2.55087	1.23195	0.850007	0.880274	2.87404
CST1	5.97e-64	3.37e-05	2.35e-08	0.00434462	1.6e-62	9.24599	8.20717	7.11045	7.73272	0.712628
C12orf53	1.05e-55	1.1e-10	1.11e-10	1.1e-10	1.86e-54	3.76615	2.37192	2.27279	1.9663	5.71155
CLU	1e-45	1.1e-10	1.24e-10	1.1e-10	1.04e-44	10.6623	9.24608	9.19109	8.86401	12.2689
A2M	8.54e-73	1.1e-10	1.1e-10	1.1e-10	3.23e-71	13.2873	11.8683	11.7898	11.5198	13.6862
ZNF418	3.89e-37	1.1e-10	1.1e-10	1.1e-10	2.48e-36	3.56362	2.17955	1.72269	2.10695	4.31344
VEGFC	1.36e-35	1.1e-10	1.1e-10	1.1e-10	7.88e-35	6.67654	5.36603	5.25073	4.73353	5.93206
GGTA1	5.4e-53	1.1e-10	1.03e-09	1.21e-10	8.42e-52	5.91498	4.68211	4.58739	3.79675	7.74471
EHD2	9.01e-56	1.1e-10	1.1e-10	1.1e-10	1.6e-54	10.7325	9.43404	9.40366	8.68232	10.744
CPZ	7.27e-32	1.1e-10	1.1e-10	1.53e-10	3.45e-31	8.73099	7.69477	7.07653	6.75163	7.18085
PCDHA10	3.99e-25	1.1e-10	1.22e-08	1.1e-10	1.31e-24	2.93328	1.30955	1.58699	1.23334	3.18641
ALDH1A3	4.77e-29	1.1e-10	1.1e-10	1.1e-10	1.94e-28	9.39544	8.01524	7.74666	7.75778	8.02943
FCRLA	2.8e-37	1.1e-10	0.00167285	6.74e-06	1.8e-36	3.93846	2.73416	2.86496	1.55117	6.25084
LOC400043	1.06e-50	1.1e-10	1.1e-10	1.1e-10	1.45e-49	4.98124	3.65001	3.65936	2.97337	5.72138
SPSB4	8.19e-21	1.1e-10	1.1e-10	2.92e-08	2.12e-20	2.48251	1.42064	0.645491	0.721745	1.60011
KIAA1045	3.68e-60	1.1e-10	1.1e-10	1.1e-10	8.19e-59	1.96459	0.789397	0.359585	0.0863163	3.4333
SOX11	9.04e-15	1.14e-10	4.32e-09	2.01e-10	1.69e-14	4.58325	3.15102	3.03114	2.91308	2.7044
MS4A1	1.54e-24	1.49e-10	0.0135225	0.00468594	4.9e-24	4.87025	3.79054	3.70313	2.47172	7.30853
ELOVL2	3.15e-16	1.1e-10	1.31e-10	2.21e-10	6.36e-16	3.25715	1.9486	1.64483	1.53357	2.0086
C2orf74	2.27e-43	1.1e-10	5.79e-10	1.1e-10	2.06e-42	5.07309	3.36762	3.87274	3.33543	5.76978
EFNB3	4.04e-28	1.1e-10	1.1e-10	1.1e-10	1.56e-27	5.29882	4.02395	3.65196	3.58121	4.87989
NLGN1	3.65e-74	1.1e-10	1.1e-10	1.1e-10	1.44e-72	1.73576	0.436077	0.139379	-0.00624825	4.27245
DUSP26	3.26e-56	1.1e-10	1.11e-10	1.25e-10	5.9e-55	2.6777	1.41239	1.06835	0.920857	5.07812
SGCE	9.33e-50	1.1e-10	1.1e-10	1.1e-10	1.21e-48	7.54771	6.31681	6.10657	5.58837	8.30383
CALCRL	1.04e-32	1.1e-10	1.1e-10	1.1e-10	5.2e-32	8.60979	7.09019	7.16504	6.94298	7.94311
SHC4	7.82e-28	1.1e-10	1.1e-10	1.1e-10	2.98e-27	4.06186	2.76386	2.45761	2.333	3.96865
PCBP3	1.31e-21	1.14e-10	1.1e-10	3.34e-08	3.56e-21	5.82385	4.72587	3.77995	4.33561	5.63754
CDKL5	2.48e-22	1.1e-10	1.16e-10	1.1e-10	7.02e-22	4.59161	2.98625	3.17429	2.98575	3.62277
WDFY4	4.32e-35	1.1e-10	1.06e-07	5.05e-10	2.45e-34	7.44076	6.27386	6.24702	5.1749	7.89137
FSTL1	1.54e-43	1.1e-10	1.1e-10	1.1e-10	1.41e-42	12.6659	11.2959	11.1718	10.904	11.6883
NPAS3	1.2e-41	1.1e-10	7.16e-08	1.15e-08	9.84e-41	2.93695	1.83315	1.69271	0.666455	4.12294
SCN4B	2.14e-52	1.1e-10	1.1e-10	1.1e-10	3.22e-51	5.72178	4.49051	3.97406	4.08336	7.3263
MMP8	1.57e-17	1.11e-10	2.33e-05	3.7e-06	3.41e-17	2.82107	1.5966	1.47257	0.778113	-0.0299334
MAPK4	1.18e-43	5.08e-10	7.1e-09	4.3e-06	1.09e-42	2.55529	1.37107	0.82767	0.851613	5.64076
CHSY3	1.97e-39	1.1e-10	1.1e-10	1.1e-10	1.42e-38	5.94927	4.59587	4.59221	4.04447	3.57997
PRPH2	2.35e-39	1.1e-10	1.1e-10	1.11e-10	1.69e-38	3.87794	2.74151	2.33188	1.94882	4.27042
GNB4	6.17e-40	1.1e-10	1.1e-10	1.1e-10	4.59e-39	9.11618	7.75481	7.79334	7.18945	8.86644
SRPX	8.52e-66	1.1e-10	4.64e-10	1.1e-10	2.46e-64	7.1462	5.89452	5.95103	4.98399	9.00357
RAI2	3.41e-32	1.1e-10	1.1e-10	2.08e-10	1.65e-31	7.63127	6.5172	5.65392	6.11797	8.03496
ODZ1	2.26e-37	1.1e-10	3.41e-10	1.51e-10	1.46e-36	2.12991	0.813921	0.625163	0.348623	3.63636
TSPAN18	3.22e-35	1.1e-10	1.1e-10	1.1e-10	1.84e-34	8.6428	7.33591	7.00071	6.99304	8.66624
SGIP1	4.54e-39	1.1e-10	1.1e-10	1.1e-10	3.2e-38	6.31035	5.08043	4.64358	4.6097	4.06696
ZNF880	9.31e-25	6.19e-09	1.1e-10	1.31e-06	3.01e-24	5.65587	4.62328	3.42004	4.328	6.05152
CACNA1H	1.17e-37	1.1e-10	1.1e-10	1.1e-10	7.69e-37	9.11432	7.88597	7.6798	7.18211	9.48662
HOXD10	3.08e-15	7.59e-05	1.12e-10	7.51e-05	5.9e-15	5.5954	4.47287	3.34767	4.37187	5.96474
IGSF10	5.87e-39	8.77e-10	1.88e-07	1.63e-10	4.11e-38	4.77038	3.23418	3.2947	3.19404	7.15552
LHFP	8.56e-54	1.1e-10	1.1e-10	1.1e-10	1.39e-52	8.94871	7.59884	7.43247	7.22693	8.48835
ITGB3	3.7e-50	1.1e-10	1.1e-10	1.1e-10	4.89e-49	7.62803	6.53579	6.09963	5.66126	7.83864
DOCK2	5.47e-52	1.1e-10	8.07e-08	1.86e-10	8.05e-51	8.30651	7.23967	7.24647	5.84631	9.02895
XIRP1	1.68e-27	1.1e-10	1.2e-05	3.79e-10	6.29e-27	3.94741	2.52807	2.73219	1.99541	0.446556
BEND5	1.38e-51	1.1e-10	1.08e-08	1.72e-10	1.99e-50	3.53062	2.3357	2.27817	1.39251	5.30842
CCR8	1.62e-33	1.1e-10	5.75e-07	1.86e-10	8.41e-33	3.58745	2.34548	2.42862	1.40624	0.61112
COPZ2	7.05e-38	1.1e-10	1.1e-10	1.1e-10	4.68e-37	7.10151	5.98679	5.67491	5.06832	6.76446
CCL2	9.18e-29	1.1e-10	1.1e-10	5.05e-10	3.67e-28	8.62962	7.56002	7.11734	6.64586	8.35199
CNNM1	6.18e-28	1.1e-10	1.11e-10	1.03e-07	2.37e-27	3.59757	2.49872	1.864	1.8704	4.45099
PPP1R1A	1.37e-31	3.13e-06	4.61e-09	0.000478329	6.43e-31	2.86502	1.78707	0.873407	1.37531	5.65715
ZNF542	4.96e-43	1.1e-10	1.1e-10	1.1e-10	4.4e-42	6.25167	5.04518	4.69178	4.46137	6.96584
FAM163A	2.96e-39	1.1e-10	1.1e-10	8.82e-10	2.11e-38	3.28132	2.14337	1.48085	1.66334	4.61809
LZTS1	5.03e-51	1.1e-10	1.1e-10	1.1e-10	6.99e-50	7.68459	6.20405	6.20051	6.09522	5.06488
MMP11	2.93e-56	1.11e-10	1.1e-10	7.89e-09	5.33e-55	12.1802	11.0579	10.2511	10.6781	7.35563
CADM1	8.86e-29	1.1e-10	1.11e-10	1.14e-10	3.54e-28	7.56474	6.32913	6.0268	5.78544	7.89318
MYO5A	7.37e-58	1.1e-10	1.1e-10	1.1e-10	1.48e-56	8.40176	7.06713	7.15651	6.42928	8.63356
RASSF2	1.38e-56	1.1e-10	1.1e-10	1.1e-10	2.57e-55	8.7674	7.524	7.47389	6.75604	9.16718
HCG4	2.26e-34	1.1e-10	3.22e-08	1.2e-10	1.23e-33	2.36619	1.09067	1.11802	0.341941	3.1857
C8orf48	2.64e-27	1.1e-10	1.1e-10	1.1e-10	9.76e-27	2.86568	1.4437	1.31293	1.29318	2.84715
SPARC	1.98e-44	1.1e-10	1.1e-10	1.1e-10	1.92e-43	14.9651	13.7374	13.4822	13.1298	12.669
ITGA7	1.57e-45	1.1e-10	1.1e-10	1.1e-10	1.61e-44	8.50368	7.18803	6.95728	6.82211	9.03027
KIAA1755	1.02e-34	1.1e-10	1.1e-10	1.1e-10	5.67e-34	7.72733	6.58012	6.09483	5.9637	6.09042
EFHD1	4.9e-45	1.1e-10	1.1e-10	1.1e-10	4.9e-44	6.23088	4.96401	4.42177	4.76765	6.63217
ANGPTL7	7.85e-102	1.1e-10	1.1e-10	1.13e-10	5.92e-100	1.66794	0.532539	0.0865968	-0.153201	5.5831
LPL	1.97e-13	4.19e-08	1.28e-10	2.14e-10	3.43e-13	8.2377	6.80676	6.47266	6.8974	6.66759
SYNGR1	2.04e-48	1.1e-10	3.34e-10	9.68e-10	2.48e-47	6.21985	5.12736	4.88019	4.1158	7.70332
TNFSF8	6.36e-33	1.1e-10	3.2e-07	3.06e-10	3.21e-32	4.39997	3.20543	3.23892	2.22115	4.86178
NXN	2.22e-36	1.1e-10	1.51e-10	1.1e-10	1.35e-35	8.99834	7.7023	7.81978	6.94038	8.6393
PTN	4.76e-56	1.1e-10	1.1e-10	1.1e-10	8.56e-55	6.00834	4.63303	4.39483	4.46562	7.91296
COL4A4	4.92e-19	1.1e-10	7.21e-08	4.8e-07	1.16e-18	5.2907	4.11554	3.80791	3.4176	5.65976
EBF1	3.24e-52	1.1e-10	1.1e-10	1.1e-10	4.83e-51	6.32391	4.9602	4.85881	4.62432	6.86306
MAB21L1	5.04e-85	1.1e-10	1.1e-10	1.1e-10	2.69e-83	1.73777	0.519561	0.267451	-0.101404	4.26038
GALNT13	5.74e-25	1.12e-10	2.44e-08	9.21e-07	1.87e-24	2.15434	0.982638	0.59372	0.360824	3.36408
NKAPL	1.86e-51	1.1e-10	1.1e-10	1.1e-10	2.64e-50	2.12556	0.830718	0.890979	0.131488	2.68781
USP51	3.39e-37	1.1e-10	1.1e-10	1.1e-10	2.17e-36	3.38699	2.04715	1.68975	1.9039	4.03869
IGLON5	1.4e-18	1.1e-10	1.65e-06	1.11e-10	3.22e-18	3.36689	1.91496	2.20457	1.46349	2.11002
THBS1	1.3e-38	1.1e-10	1.1e-10	1.1e-10	8.93e-38	13.1008	11.8754	11.4809	11.4296	12.4866
FBXO27	6.24e-25	1.11e-10	1.1e-10	8.8e-09	2.04e-24	4.13637	2.98233	2.31867	2.59649	4.70175
CCIN	2.07e-28	1.1e-10	1.1e-10	1.11e-10	8.11e-28	2.00784	0.875818	0.542887	0.0941213	0.828012
DYNC2H1	9.26e-28	1.1e-10	1.1e-10	1.1e-10	3.52e-27	5.86499	4.56404	4.17422	4.34992	5.91162
ZNF528	1.48e-31	1.13e-10	1.1e-10	1.09e-09	6.91e-31	6.09605	4.94208	4.17966	4.66181	6.99068
TLR7	5.83e-41	1.1e-10	1.14e-08	1.41e-08	4.56e-40	5.75041	4.67111	4.46053	3.61591	7.00284
ERG	3.74e-47	1.1e-10	1.1e-10	1.1e-10	4.21e-46	7.82181	6.4236	6.38736	6.15104	7.59171
LOC285548	1.63e-18	2.47e-10	1.1e-10	1.11e-10	3.72e-18	2.67022	1.32705	0.83219	1.34903	2.03795
FAM124A	5.08e-31	1.1e-10	1.31e-10	8.75e-10	2.3e-30	4.62084	3.50391	3.18285	2.67599	5.0898
CTSK	3.18e-33	1.1e-10	1.1e-10	1.1e-10	1.63e-32	11.3116	10.197	9.82388	9.41815	10.0548
WWTR1	4.02e-31	1.1e-10	1.23e-10	1.1e-10	1.83e-30	8.03354	6.76044	6.7279	6.11915	7.98101
NR3C1	1.37e-64	1.1e-10	1.1e-10	1.1e-10	3.77e-63	8.8271	7.46232	7.5626	6.96885	9.83617
KIAA0495	1.71e-53	1.1e-10	1.1e-10	1.1e-10	2.74e-52	6.85747	5.74187	5.3615	4.98465	7.5728
ENPP2	4.41e-44	1.1e-10	1.13e-10	2.68e-09	4.19e-43	8.92669	7.92661	7.54059	6.83274	9.82285
CMAH	9.13e-36	1.1e-10	7.64e-08	1.1e-10	5.36e-35	6.78658	5.37509	5.57991	4.92684	7.80782
ATRNL1	1.12e-36	1.2e-10	1.94e-10	3.81e-06	6.92e-36	2.92806	1.85539	1.19461	1.26112	5.02543
FAM184A	2.19e-19	5.77e-08	1.5e-10	5.04e-07	5.25e-19	3.10706	1.89674	1.2586	1.69343	3.86977
ZSCAN18	2.58e-35	2.23e-07	1.1e-10	1.14e-10	1.48e-34	8.44815	7.19119	6.28065	7.40428	9.28781
PRICKLE2	7.66e-45	1.1e-10	1.1e-10	1.1e-10	7.57e-44	7.93071	6.55411	6.15387	6.62186	8.46355
LIMS2	8.5e-47	1.1e-10	1.1e-10	1.15e-10	9.36e-46	9.0527	7.99796	7.19048	7.50751	10.0489
ADAMTS1	5.76e-52	1.1e-10	1.1e-10	1.1e-10	8.46e-51	9.47766	8.01621	8.13065	7.82494	10.177
ITIH5	5.38e-42	1.1e-10	1.1e-10	1.1e-10	4.49e-41	9.14769	7.91685	7.45527	7.61214	10.1667
NDN	2.08e-63	1.1e-10	1.1e-10	1.1e-10	5.43e-62	8.1898	7.14706	6.51625	6.45308	9.19737
PLEKHH2	1.55e-30	1.1e-10	1.1e-10	1.1e-10	6.87e-30	6.46993	5.12026	4.75413	5.08349	6.8976
CSF2RB	3.76e-45	1.1e-10	1.12e-07	1.27e-10	3.8e-44	8.4814	7.36679	7.41984	6.20768	9.14233
FHL5	3.18e-35	1.1e-10	1.1e-10	1.1e-10	1.81e-34	4.42489	3.11132	2.92749	2.78832	5.10971
LAMA4	1.73e-55	1.1e-10	1.1e-10	1.1e-10	3.04e-54	11.1745	9.71234	9.74216	9.62163	10.3965
PTRF	2.02e-53	1.1e-10	1.1e-10	1.1e-10	3.2e-52	12.09	10.6133	10.9002	10.3117	11.9852
MEF2C	3.12e-60	1.1e-10	1.1e-10	1.1e-10	7e-59	8.5005	7.13314	7.01057	6.91353	9.29378
PCDHA3	1.59e-29	1.11e-10	4.15e-10	1.1e-10	6.63e-29	2.88462	1.4166	1.42185	1.37258	3.82476
B4GALNT1	1.23e-33	1.1e-10	1.1e-10	1.1e-10	6.44e-33	5.01392	3.7497	3.61094	3.2386	4.8446
MNDA	1.04e-28	1.1e-10	2.16e-06	2.17e-08	4.16e-28	7.11847	6.0517	6.02578	4.83887	6.82856
C20orf200	4.73e-51	1.1e-10	1.11e-10	2.16e-09	6.59e-50	2.2013	1.0129	0.536705	0.617119	4.67842
RIMS1	2.31e-22	1.1e-10	1.12e-10	9.01e-07	6.55e-22	2.12665	1.1231	0.458851	0.363923	2.31439
TGFB2	1.81e-25	1.1e-10	1.1e-10	1.1e-10	6.09e-25	7.00608	5.39038	5.48785	5.70749	5.39491
RPRM	6.99e-20	0.000251515	1.1e-10	3.81e-05	1.72e-19	2.98228	1.95605	0.594979	1.9649	3.27914
CHST10	3.72e-26	1.1e-10	1.1e-10	1.1e-10	1.3e-25	6.15309	4.93935	4.41846	4.6764	5.72784
SERPINE1	1.26e-35	1.1e-10	1.29e-08	1.1e-10	7.35e-35	10.3539	8.98	9.11626	8.54073	7.0548
EMX2OS	1.99e-16	1.45e-10	8.63e-10	7.76e-08	4.06e-16	1.9261	0.720873	0.30418	0.330174	2.04534
GFAP	4.58e-17	1.1e-10	4.83e-08	3.65e-10	9.71e-17	2.42442	1.1395	1.09195	0.621746	1.9137
TTLL7	4.51e-26	1.1e-10	2.37e-05	1.1e-09	1.56e-25	4.39757	3.02626	3.22163	2.52483	5.46152
RYR2	7.65e-11	4.79e-08	2.24e-08	2.72e-09	1.15e-10	5.84727	4.43527	4.26344	4.42505	4.9515
KL	2.31e-34	4.15e-09	1.1e-10	3.42e-10	1.26e-33	4.82255	3.60089	2.87067	3.57994	6.07388
RHOJ	1.31e-51	1.1e-10	1.1e-10	1.1e-10	1.88e-50	7.07384	5.94492	5.58011	5.28622	7.14356
RDX	6.38e-30	1.1e-10	1.1e-10	1.1e-10	2.73e-29	9.28115	7.92726	7.60194	7.9045	9.23159
S1PR3	2.72e-36	1.1e-10	1.1e-10	1.1e-10	1.65e-35	8.70953	7.47008	7.16464	7.08644	7.58049
MAFB	4e-48	1.1e-10	1.49e-10	1.13e-10	4.79e-47	8.92553	7.92495	7.80192	6.64646	8.85741
CERCAM	2.81e-32	1.1e-10	1.1e-10	1.1e-10	1.36e-31	10.1386	9.00031	8.80456	8.20945	8.86207
COL6A1	6.43e-37	1.1e-10	1.1e-10	1.1e-10	4.05e-36	13.1908	12.1006	11.8644	11.2078	12.2927
CHST3	3.17e-35	1.1e-10	1.12e-10	1.1e-10	1.81e-34	8.589	7.28209	7.43447	6.65378	7.58771
TIE1	8.05e-43	1.1e-10	1.1e-10	1.1e-10	7.06e-42	8.85352	7.64853	7.42507	7.09196	8.33914
ZNF568	5.52e-38	1.1e-10	1.1e-10	1.15e-10	3.68e-37	4.63872	3.51152	2.74522	3.26735	5.47312
SDC2	6.42e-39	1.1e-10	1.1e-10	1.1e-10	4.47e-38	10.2998	9.0528	8.85765	8.59886	9.87487
ZIK1	9.52e-53	1.1e-10	1.1e-10	1.1e-10	1.47e-51	4.0401	2.81892	2.75231	2.16579	4.95588
ITPR1	2.19e-60	1.1e-10	1.1e-10	1.1e-10	4.95e-59	8.57988	7.1838	7.22779	6.95082	9.05472
QKI	9.48e-43	1.1e-10	1.1e-10	1.1e-10	8.27e-42	9.64577	8.23929	8.32252	8.00038	9.61695
SCARA3	5.81e-39	1.1e-10	1.1e-10	1.35e-10	4.07e-38	7.83715	6.76501	6.06789	6.306	8.67394
SNAP91	1.16e-60	1.1e-10	1.11e-10	1.12e-10	2.68e-59	1.71771	0.503105	0.226817	0.0526404	4.06781
MEIS3	2.22e-30	1.1e-10	1.1e-10	1.1e-10	9.73e-30	7.12191	5.97071	5.76644	5.25881	6.00767
CTGF	3.26e-34	1.1e-10	1.1e-10	1.1e-10	1.76e-33	12.088	10.7057	10.7556	10.438	10.6623
UBE2E2	6.2e-35	1.1e-10	1.1e-10	1.1e-10	3.48e-34	7.23755	6.15008	5.84312	5.36185	6.94229
GPR124	1.65e-44	1.1e-10	1.1e-10	1.1e-10	1.61e-43	10.3364	9.09904	8.87147	8.68112	9.7605
KRBA1	3.94e-28	1.1e-10	1.1e-10	5.99e-10	1.53e-27	5.68771	4.62401	4.02807	4.05429	5.93394
FEZ1	3.05e-55	1.1e-10	1.1e-10	1.1e-10	5.27e-54	7.22407	6.17523	5.7238	5.41726	7.70105
ST8SIA2	3.46e-23	1.1e-10	1.11e-10	1.11e-10	1.03e-22	2.64807	1.40929	1.18313	0.997899	2.40498
ANKRD6	3.3e-35	1.1e-10	1.1e-10	1.1e-10	1.88e-34	5.9683	4.62521	4.37812	4.55241	5.9884
THRB	1.78e-29	0.000660144	1.13e-10	6.45e-06	7.41e-29	7.16612	5.9729	5.04707	6.13022	9.24839
SMYD1	2.21e-24	4.41e-07	5.16e-08	0.000143428	7.01e-24	2.30478	1.21792	0.549876	0.79882	4.24623
RORA	9.63e-35	1.1e-10	1.1e-10	1.1e-10	5.35e-34	7.58589	6.0753	6.25808	6.07687	7.65546
RARB	6.97e-32	1.1e-10	1.1e-10	1.1e-10	3.31e-31	6.36477	5.09726	4.90504	4.7507	5.9162
ZNF415	9.18e-31	1.37e-05	1.1e-10	9.4e-10	4.11e-30	5.62155	4.34378	3.58539	4.59604	6.8687
PCSK2	1.42e-112	1.1e-10	1.1e-10	3.07e-09	1.29e-110	1.60852	0.579892	0.0114589	-0.102707	6.49181
FAM171B	9.47e-29	1.1e-10	1.1e-10	1.1e-10	3.78e-28	6.30147	4.9296	4.88611	4.75493	6.36299
ZNF660	2.84e-26	1.11e-10	1.1e-10	1.11e-10	9.96e-26	2.4196	1.16505	0.708534	1.05255	2.73757
SLITRK4	1.07e-35	1.1e-10	1.95e-10	2.66e-09	6.25e-35	1.82339	0.737845	0.425878	-0.0234683	2.86148
ZNF154	1.26e-37	1.1e-10	1.1e-10	1.1e-10	8.29e-37	4.62676	3.27119	3.04978	3.23085	4.86373
FGD5	2.4e-38	1.1e-10	1.1e-10	1.1e-10	1.63e-37	8.90349	7.67874	7.36607	7.33847	8.44782
HSPB2	2.25e-41	1.1e-10	1.1e-10	1.1e-10	1.81e-40	5.97811	4.9017	4.493	4.21705	6.4686
DOCK10	1.71e-52	1.1e-10	2.55e-10	1.1e-10	2.6e-51	7.732	6.59902	6.63616	5.64008	8.46781
GRIN2A	7.38e-64	1.1e-10	1.1e-10	4.82e-09	1.97e-62	1.87252	0.853676	0.346075	0.09715	4.38882
JAM3	8.21e-72	1.1e-10	1.1e-10	1.1e-10	2.99e-70	8.95194	7.68535	7.49233	7.35781	9.26016
REEP2	1.94e-39	1.1e-10	2.26e-10	1.1e-10	1.4e-38	5.24961	3.88598	3.88466	3.65913	6.58527
MAN1C1	1.25e-42	1.1e-10	1.1e-10	1.1e-10	1.08e-41	7.43952	6.25851	5.98784	5.75336	7.84998
PTCHD1	5.21e-40	1.1e-10	0.000797344	2.63e-08	3.89e-39	2.33619	1.00058	1.29865	0.392366	4.83712
PDGFRA	9.19e-41	1.1e-10	1.1e-10	1.1e-10	7.12e-40	10.3177	9.22206	8.80412	8.61649	10.7444
LOC441666	6.89e-19	1.82e-10	5.09e-10	1.19e-06	1.61e-18	2.7498	1.65208	1.10979	1.18484	3.27565
TFEC	3.13e-27	1.1e-10	3.95e-05	6.05e-09	1.15e-26	6.27193	5.12219	5.26379	4.12748	6.47886
PTPRT	6.09e-37	8.64e-10	1.1e-10	4.53e-10	3.84e-36	2.40793	1.21215	0.582779	1.12793	3.89924
EBF2	1.49e-23	1.1e-10	3.07e-09	1.55e-09	4.51e-23	2.12167	1.05302	0.874946	0.136259	0.806335
DSC3	1.26e-10	0.000388732	0.000412147	0.00548777	1.87e-10	6.84037	5.68804	5.20222	5.33143	3.31557
COL16A1	3.42e-36	1.1e-10	1.59e-10	1.1e-10	2.07e-35	10.3112	8.77783	9.26518	8.59167	8.74469
NNAT	5.08e-24	3.44e-07	1.1e-10	2.24e-07	1.58e-23	5.02541	3.91384	3.0607	3.82987	5.86391
CLIC6	7.96e-19	1.1e-10	2.76e-07	1.67e-06	1.85e-18	6.77126	5.67341	5.38376	4.98506	7.23115
EDNRA	2.95e-35	1.1e-10	1.1e-10	1.1e-10	1.69e-34	8.66462	7.37777	6.96762	7.37787	6.1236
LY96	1.83e-29	1.1e-10	3.45e-06	1.32e-09	7.62e-29	5.8425	4.70142	4.77796	3.78376	6.22927
ZNF334	2.71e-13	0.000615308	4.43e-05	7.99e-07	4.68e-13	3.95288	2.43998	2.42305	2.73245	4.96668
EMCN	2.47e-33	1.1e-10	1.1e-10	1.1e-10	1.27e-32	7.20511	5.80229	5.72946	5.8213	7.47558
FLT4	1.11e-35	1.1e-10	1.1e-10	1.1e-10	6.49e-35	7.81519	6.68651	6.324	6.17593	7.29286
PKIA	6.85e-14	1.63e-10	3.81e-05	1.02e-05	1.22e-13	5.4993	4.34261	4.20216	3.6967	5.77271
THY1	2.71e-45	1.1e-10	1.1e-10	1.1e-10	2.75e-44	12.0753	10.8985	10.6238	10.4551	9.71536
TTC28	1.16e-46	1.1e-10	1.1e-10	1.1e-10	1.27e-45	8.01701	6.83746	6.39421	6.57438	8.6071
KANK4	1.43e-20	8.24e-10	2.58e-05	9.13e-10	3.65e-20	4.99192	3.5516	3.76781	3.41668	5.92118
RNF165	2.6e-27	1.1e-10	1.21e-07	4.45e-10	9.64e-27	2.01477	0.8295	0.811596	0.168285	2.57
NFASC	2.51e-35	1.13e-10	1.1e-10	1.25e-10	1.44e-34	8.06457	6.98425	6.12605	6.84905	8.68786
CYR61	1.07e-21	1.1e-10	1.13e-10	1.1e-10	2.92e-21	11.0907	9.76832	9.77568	9.5022	9.92843
CECR1	3.25e-39	1.1e-10	3.87e-09	4.23e-10	2.31e-38	9.68437	8.63468	8.51099	7.69028	10.4586
CGNL1	2.82e-20	9.99e-10	1.1e-10	1.1e-10	7.08e-20	7.72972	6.32914	6.09629	6.55096	7.39865
PAPLN	2.02e-33	1.1e-10	1.1e-10	1.11e-10	1.04e-32	7.8975	6.88141	6.06551	6.53458	7.81778
LEP	3.02e-21	1.18e-10	5.41e-08	2.93e-06	8.02e-21	1.61474	0.537346	0.152392	-0.0481262	2.50325
GJA5	3.19e-36	1.1e-10	1.1e-10	1.1e-10	1.93e-35	7.90423	6.50087	6.7281	6.28855	7.5478
NOS1	1.57e-29	1.12e-10	8.71e-10	2.43e-08	6.55e-29	1.72203	0.57856	0.235195	0.157989	3.016
ZNF512B	1.62e-35	1.1e-10	1.1e-10	1.1e-10	9.38e-35	7.50711	6.26796	5.88546	6.178	7.40552
NNMT	2.64e-34	1.1e-10	4.71e-10	1.1e-10	1.43e-33	10.1509	9.02957	9.06446	8.16942	8.46053
MYCT1	2.33e-50	1.1e-10	1.1e-10	1.1e-10	3.11e-49	6.83314	5.30929	5.6065	5.39598	7.15015
CAP2	9.25e-32	1.1e-10	1.11e-10	1.1e-10	4.36e-31	6.93166	5.59018	5.52895	5.49064	7.5645
PTPRM	1.82e-61	1.1e-10	1.1e-10	1.1e-10	4.37e-60	9.06949	7.84367	7.84758	7.33291	8.97767
MAF	3.34e-63	1.1e-10	1.1e-10	1.1e-10	8.6e-62	9.15879	7.96455	7.92293	7.4072	9.92794
SCN1B	6.23e-56	1.1e-10	1.1e-10	1.1e-10	1.11e-54	6.15269	5.03833	4.92405	4.31866	6.75479
ALDH1L2	8.88e-19	1.1e-10	1.1e-10	1.33e-10	2.06e-18	7.76469	6.62472	6.23226	6.2608	7.04171
PTPLAD2	2.06e-45	1.1e-10	1.1e-10	1.1e-10	2.12e-44	7.21126	6.13466	5.77508	5.55017	7.8547
CD93	9.84e-44	1.1e-10	1.1e-10	1.1e-10	9.14e-43	10.6688	9.36375	9.45779	9.01248	10.0434
RECK	7.91e-56	1.1e-10	1.1e-10	1.1e-10	1.41e-54	7.41166	6.18715	5.89525	5.98273	7.94471
S1PR1	2.27e-57	1.1e-10	1.1e-10	1.1e-10	4.45e-56	8.60465	7.41164	7.33702	6.89665	8.83039
ARHGEF17	2.67e-38	1.1e-10	1.1e-10	1.1e-10	1.81e-37	9.67448	8.46186	8.26119	8.13191	9.0935
ZNF134	1.11e-26	1.01e-08	1.1e-10	1.06e-08	3.97e-26	6.64643	5.5671	4.73767	5.46789	7.30816
A4GALT	1.19e-35	1.1e-10	1.13e-10	1.1e-10	6.96e-35	8.16891	7.021	7.02659	6.29285	7.81461
PHOX2B	1.34e-100	1.1e-10	1.1e-10	1.1e-10	1e-98	1.53912	0.321593	0.175736	-0.0243374	5.17127
ZNF582	6.01e-30	1.1e-10	1.1e-10	2.43e-09	2.58e-29	3.51241	2.44053	1.92424	2.03035	4.36072
PLCL1	1.06e-42	1.1e-10	1.1e-10	1.1e-10	9.22e-42	5.91093	4.55672	4.41774	4.61816	6.19251
CCDC136	1.49e-17	3.79e-09	1.14e-10	2.19e-09	3.24e-17	5.14665	3.94385	3.50377	3.85387	5.27786
C9orf110	3.05e-18	1.1e-10	1.41e-10	1.7e-10	6.87e-18	5.87178	4.73297	4.49897	4.25474	4.54925
NTN1	3.91e-55	1.1e-10	2.18e-08	1.1e-10	6.72e-54	7.16299	5.92828	6.04325	5.39089	9.09932
VWF	2.73e-34	1.1e-10	1.1e-10	1.1e-10	1.48e-33	11.7566	10.6005	10.5653	9.97978	11.3946
C1QTNF3	1.16e-33	1.1e-10	1.1e-10	1.1e-10	6.07e-33	7.65393	6.50451	6.0546	6.28283	7.95728
C11orf63	7.89e-19	5.81e-08	1.24e-10	1.13e-10	1.84e-18	5.21371	3.84474	3.64453	4.03965	5.38342
GPR68	1.59e-36	1.1e-10	3.48e-10	1.1e-10	9.8e-36	7.81928	6.78256	6.77668	5.8025	6.77957
NOTCH3	3.22e-41	1.1e-10	1.1e-10	1.1e-10	2.57e-40	11.3884	10.2377	9.99868	9.8332	9.07698
ZNF549	4.67e-25	1.17e-09	1.1e-10	1.26e-08	1.53e-24	5.95433	4.8477	4.25399	4.66775	6.75382
CCDC85A	4.34e-27	5.22e-10	1.17e-10	5.26e-10	1.59e-26	3.97581	2.76912	2.40674	2.65952	4.97212
MMRN2	4.54e-55	1.1e-10	1.1e-10	1.1e-10	7.78e-54	8.88982	7.74757	7.58139	7.25101	8.94393
TCTEX1D1	1.81e-28	1.1e-10	1.88e-09	1.1e-10	7.14e-28	3.00756	1.59585	1.95148	1.38812	2.55736
WWC2	5.37e-23	5.09e-10	1.1e-10	1.1e-10	1.58e-22	8.13582	6.5511	6.72088	7.04891	7.19059
NFATC2	5.48e-19	2.82e-07	1.1e-10	1.59e-08	1.29e-18	6.66912	5.57641	4.77042	5.57618	6.60598
FAM196B	3.59e-26	1.1e-10	1.1e-10	1.11e-10	1.25e-25	1.72873	0.635604	0.36377	0.103551	0.0173668
ARHGEF6	6.92e-49	1.1e-10	1.12e-10	1.1e-10	8.6e-48	8.24781	7.13606	7.13031	6.40004	8.82997
CRABP2	4.48e-12	2.76e-09	3.76e-08	5.09e-06	7.23e-12	7.21611	6.1388	5.70625	5.72658	5.31801
PDZD2	7.24e-25	1.1e-10	1.1e-10	1.1e-10	2.35e-24	7.36416	6.09892	5.8009	6.11826	6.5977
ELAVL4	2.67e-75	1.1e-10	1.67e-10	1.19e-10	1.1e-73	1.7203	0.638614	0.486002	-0.0363816	4.4622
SPESP1	4.84e-16	3.39e-09	1.98e-06	1.03e-05	9.65e-16	3.14841	2.04296	1.74755	1.58422	3.87301
RASSF9	7.64e-11	9.72e-07	7.75e-09	2.76e-08	1.15e-10	4.20766	2.93825	2.64515	2.97076	3.73712
CNTN2	5.72e-68	1.28e-10	1.57e-10	2.59e-07	1.81e-66	1.92762	0.88063	0.369046	0.466858	5.59801
FAM126A	6.96e-25	1.1e-10	2.34e-10	1.1e-10	2.26e-24	7.88407	6.38009	6.68797	6.51839	7.55129
JPH3	4e-40	1.97e-10	1.1e-10	5.83e-09	3e-39	2.45394	1.36614	0.790187	1.14165	4.20745
ROBO1	8.36e-19	1.1e-10	1.11e-10	1.1e-10	1.94e-18	9.46846	8.2349	8.08813	8.02004	8.41071
C16orf45	3.65e-44	1.1e-10	1.1e-10	1.1e-10	3.49e-43	7.67291	6.59308	6.15623	6.20872	8.09635
PDE7B	4.93e-55	1.1e-10	1.1e-10	1.14e-10	8.43e-54	5.15999	4.11483	3.7629	3.54354	6.79949
SLC8A1	2.11e-46	1.1e-10	1.1e-10	1.1e-10	2.28e-45	8.20883	6.86837	6.93578	6.76482	8.57477
COL4A2	1.56e-42	1.1e-10	1.1e-10	1.1e-10	1.35e-41	13.73	12.4428	12.4385	12.2573	12.1381
BCL6B	3.73e-36	1.1e-10	1.1e-10	1.1e-10	2.25e-35	7.7639	6.46776	6.50186	6.27215	6.89266
RFTN1	2.41e-49	1.1e-10	1.1e-10	1.1e-10	3.07e-48	9.68439	8.56722	8.43484	8.00381	9.12978
LRRC32	8.72e-41	1.1e-10	1.1e-10	1.1e-10	6.77e-40	10.4163	9.30909	8.98075	8.91451	9.28967
ATP2B4	5.4e-60	1.1e-10	1.1e-10	1.1e-10	1.19e-58	10.9515	9.48813	9.93622	9.38564	11.4568
FNDC4	1.06e-32	1.1e-10	1.1e-10	1.1e-10	5.28e-32	6.42558	5.35358	5.14678	4.73367	5.26565
TMEM200C	2.06e-15	1.1e-10	1.23e-10	2.53e-08	3.97e-15	3.32065	2.28092	1.83763	1.80285	2.22156
WIPF1	2.67e-51	1.1e-10	1.1e-10	1.1e-10	3.76e-50	10.0232	8.77914	9.02021	8.24071	10.0433
ZNF772	1.33e-25	3.87e-10	1.89e-10	6.85e-09	4.5e-25	5.26284	4.11322	3.74208	3.906	6.26691
PKD2	3.32e-44	1.1e-10	1.1e-10	1.1e-10	3.19e-43	9.08944	7.7176	7.8659	7.65981	8.57648
DCHS1	8.43e-35	1.1e-10	1.1e-10	1.1e-10	4.71e-34	10.0351	8.91197	8.35982	8.81288	9.3888
TCHH	1.67e-12	2.21e-05	1.17e-10	5.39e-09	2.77e-12	3.26094	2.00918	1.52635	2.2297	1.85622
DLC1	2.6e-48	1.1e-10	1.1e-10	1.1e-10	3.14e-47	9.1659	7.80863	8.01716	7.65768	9.04051
NR4A3	2.17e-14	1.1e-10	1.34e-05	7.72e-09	3.96e-14	6.76744	5.55416	5.64387	5.09173	6.41
CD248	4.68e-26	1.1e-10	1.1e-10	1.1e-10	1.62e-25	10.3217	9.22666	9.02981	8.70127	9.7365
HDAC9	7.43e-36	1.1e-10	1.1e-08	1.19e-10	4.39e-35	6.54099	5.2986	5.29145	5.02574	7.94235
ZNF304	5.53e-32	1.1e-10	1.1e-06	1.68e-10	2.64e-31	6.33965	5.15087	5.26158	4.60604	7.31556
CXorf36	1.92e-44	1.1e-10	1.1e-10	1.1e-10	1.86e-43	8.02964	6.84752	6.73942	6.50537	7.62518
TPST1	3.76e-28	1.1e-10	1.11e-10	1.1e-10	1.46e-27	7.44621	6.37199	6.22767	5.74879	6.99582
LRRN3	3.29e-34	1.1e-10	5.96e-06	1.1e-10	1.77e-33	3.67527	2.23044	2.63935	2.16826	4.91723
HTRA1	6.93e-33	1.1e-10	1.1e-10	1.1e-10	3.48e-32	10.8799	9.84694	9.58607	9.21893	9.83225
PLA1A	3.28e-13	1.94e-09	2.62e-10	4.11e-08	5.64e-13	6.90747	5.78822	5.37331	5.57988	5.28504
NUAK1	2.67e-36	1.1e-10	1.1e-10	1.1e-10	1.63e-35	8.653	7.29967	7.60618	7.07701	7.55954
GJC1	6.68e-29	1.1e-10	1.1e-10	1.1e-10	2.69e-28	7.32764	6.21018	5.87545	5.92125	6.97787
TACR2	4.88e-33	1.41e-10	0.000536038	9.99e-06	2.47e-32	5.87587	4.75642	4.7844	4.11191	8.22969
MLLT11	1.75e-34	1.1e-10	1.1e-10	1.1e-10	9.59e-34	6.37387	4.9269	5.13637	5.08587	6.39642
TRPC6	2.89e-33	1.1e-10	5.85e-09	1.24e-10	1.48e-32	5.19945	4.11765	4.08303	3.43098	5.73968
TAGLN3	7.33e-60	1.1e-10	2.97e-06	1.63e-07	1.61e-58	1.83477	0.815271	0.738933	-0.014305	4.73287
TMEM169	1e-26	1.1e-10	1.14e-10	1.1e-10	3.6e-26	3.51371	2.26495	2.19189	2.12925	3.83808
FAM198B	7.81e-20	1.1e-10	1.2e-09	1.1e-10	1.92e-19	10.379	8.96672	9.19588	9.02255	9.76179
CBX6	2.29e-32	1.1e-10	1.96e-10	7e-10	1.12e-31	8.32917	7.32306	7.07988	6.63673	8.95357
ADAMTS5	1.13e-30	1.1e-10	1.1e-10	1.1e-10	5.03e-30	7.40817	6.12286	6.14036	6.01433	6.91944
CMYA5	1.73e-25	1.1e-10	1.1e-10	1.1e-10	5.79e-25	4.32203	3.01955	2.89528	3.10615	4.26773
KLF8	3.59e-33	1.13e-10	1.1e-10	1.1e-10	1.83e-32	5.79417	4.42673	4.37474	4.63853	6.35184
KIAA0408	5.32e-66	6.16e-09	2.46e-07	6.07e-08	1.54e-64	1.79849	0.604844	0.440707	0.409764	5.88719
LOC643763	1.74e-50	3.62e-07	1.11e-10	1.33e-10	2.35e-49	1.73433	0.470019	0.134795	0.662199	4.21668
RGS5	1.87e-28	1.82e-10	1.1e-10	1.1e-10	7.35e-28	10.9831	9.69142	9.39625	9.92718	11.0708
ADAMTS6	3.56e-37	1.1e-10	2.08e-10	1.1e-10	2.27e-36	5.95745	4.60622	4.73926	4.59477	2.9083
P2RY14	1.75e-49	1.1e-10	4.75e-09	3.19e-09	2.25e-48	5.79947	4.74534	4.56034	4.16134	7.88286
PCDHA6	2.71e-14	5.04e-09	5.29e-09	6.84e-09	4.93e-14	2.71915	1.52703	1.29308	1.4083	2.70993
LDB2	1.21e-41	1.1e-10	1.1e-10	1.1e-10	9.9e-41	7.54192	6.42588	6.11656	6.1557	7.44928
OR51E2	2.17e-23	2.63e-10	1.1e-10	5.01e-08	6.51e-23	4.84506	3.82624	3.22688	3.55576	5.45257
GPR116	5.58e-38	1.1e-10	1.1e-10	1.1e-10	3.72e-37	9.11479	7.78068	7.97209	7.66779	8.06075
TMEM108	8.51e-40	1.1e-10	1.1e-10	2.3e-10	6.28e-39	3.57627	2.5624	2.13511	2.11259	4.72371
TRPC4	7.46e-18	1.1e-10	1.1e-10	2.78e-10	1.65e-17	3.91595	2.86155	2.447	2.52486	3.26227
LCA5	1.87e-29	1.11e-10	1.12e-10	1.1e-10	7.77e-29	6.20733	4.57117	5.04021	5.09899	5.39652
LOC401093	9.56e-62	1.1e-10	1.11e-10	1.1e-10	2.32e-60	6.72147	5.15366	5.55513	5.55068	8.19716
PLA2G4C	1.71e-23	1.11e-10	1.1e-10	1.12e-10	5.15e-23	6.9506	5.90559	5.27191	5.77127	6.57013
MSC	9.59e-38	1.1e-10	1.1e-10	1.1e-10	6.33e-37	7.71913	6.70356	6.51318	6.03961	6.20099
ZNF331	3.36e-20	1.14e-10	1.11e-10	5.36e-10	8.43e-20	7.61463	6.52212	6.12813	6.29381	7.74286
ZNF532	3e-36	1.1e-10	1.1e-10	1.1e-10	1.82e-35	9.50154	8.2235	8.29158	8.09612	8.58996
COL18A1	3.7e-36	1.1e-10	1.1e-10	1.1e-10	2.23e-35	12.2452	11.1108	11.0146	10.7172	10.5476
HSD17B14	6.57e-31	1.1e-10	4.19e-10	1.11e-10	2.96e-30	6.09947	5.06079	5.00109	4.34654	6.07122
PCDHGC5	3.54e-17	1.75e-09	1.16e-10	1.1e-10	7.52e-17	2.14553	0.845222	0.719569	0.992614	1.81651
GPM6B	1.34e-44	1.11e-09	1.1e-10	1.42e-09	1.31e-43	5.64634	4.56788	4.03249	4.46232	7.57514
C5orf4	1.09e-33	1.1e-10	1.13e-10	1.17e-10	5.73e-33	8.50614	7.37765	7.14144	7.12435	9.514
LRRC17	5.96e-26	1.13e-10	1.1e-10	1.1e-10	2.05e-25	5.50218	4.28692	4.06119	4.28362	5.85605
C14orf37	4.5e-22	1.1e-10	1.51e-08	1.13e-10	1.26e-21	6.11892	5.02439	5.0523	4.41185	5.0162
GIMAP8	1.53e-63	1.1e-10	1.1e-10	1.1e-10	4.04e-62	7.62103	6.50885	6.60427	5.88304	8.53007
CCDC89	3.67e-27	1.82e-10	1.1e-10	1.1e-10	1.35e-26	3.5898	2.30351	2.12345	2.47879	3.9023
ARHGEF15	2.67e-38	1.1e-10	1.1e-10	1.1e-10	1.81e-37	7.63606	6.513	6.40226	6.13094	7.0193
ADAMTS4	7.97e-32	1.1e-10	1.93e-07	1.11e-10	3.77e-31	9.26525	8.05912	8.21535	7.6597	6.4576
CLEC1A	1.64e-33	1.1e-10	1.11e-10	1.11e-10	8.52e-33	5.13903	4.13051	3.97531	3.45393	5.19175
DYSF	3.02e-35	1.1e-10	1.1e-10	1.1e-10	1.73e-34	9.09352	8.07807	7.88647	7.45968	8.52076
OBSL1	1.39e-11	4.44e-09	4.93e-10	4.83e-07	2.19e-11	8.75097	7.7103	7.24246	7.44669	8.06061
FLI1	2.06e-60	1.1e-10	1.1e-10	1.1e-10	4.67e-59	7.9243	6.9035	6.8999	6.11627	8.5374
CMTM3	3.79e-38	1.1e-10	1.1e-10	1.1e-10	2.54e-37	9.33511	8.32561	8.09391	7.73722	8.38466
TAL1	7.55e-37	1.1e-10	1.1e-10	1.1e-10	4.73e-36	5.23979	4.01305	4.00246	3.86155	5.68485
HEYL	4.53e-42	1.1e-10	1.1e-10	1.1e-10	3.8e-41	8.84948	7.59584	7.48816	7.62679	7.12544
SNAI2	1.41e-34	1.1e-10	1.1e-10	1.1e-10	7.78e-34	7.65697	6.60145	6.47896	6.06057	7.43338
C3orf36	1.94e-18	1.11e-10	5.82e-09	1.1e-10	4.41e-18	3.69893	2.39549	2.51839	2.35832	3.43296
AFAP1L1	2.29e-31	1.1e-10	1.1e-10	1.1e-10	1.06e-30	7.38624	6.29826	6.09543	5.94482	6.48705
PCDHGC3	5.94e-36	1.1e-10	1.1e-10	1.1e-10	3.54e-35	10.3334	8.9763	8.87984	9.3243	10.3197
PCDH17	9.63e-34	1.1e-10	1.1e-10	1.1e-10	5.07e-33	7.62077	6.5576	6.3845	6.10117	5.86705
RBP7	3.5e-20	2.67e-08	1.24e-10	1.11e-10	8.77e-20	4.74489	3.4492	3.31725	3.65331	4.959
ELTD1	2.3e-27	1.1e-10	1.1e-10	1.1e-10	8.55e-27	8.42559	7.15531	7.29568	7.01454	7.65862
SLFN12	3.01e-18	1.1e-10	2.66e-07	1.11e-10	6.79e-18	5.32992	4.0927	4.24629	3.84211	5.08393
ARHGAP28	1.53e-25	1.43e-10	1.12e-10	1.09e-09	5.16e-25	5.35741	4.28259	3.89999	4.09101	6.08725
RCAN2	1.96e-65	1.1e-10	1.1e-10	1.1e-10	5.58e-64	7.85102	6.83395	6.47403	6.44817	9.12759
CAV1	1.6e-52	1.1e-10	1.1e-10	1.1e-10	2.44e-51	10.3012	9.2603	9.20795	8.64155	11.1401
NCRNA00087	4.37e-34	1.1e-10	1.1e-10	1.1e-10	2.34e-33	3.84984	2.64839	2.49224	2.6281	4.67215
KLHL5	2.83e-29	1.1e-10	1.1e-10	1.1e-10	1.16e-28	8.78697	7.66471	7.62283	7.30018	8.40639
GEM	1.19e-30	1.1e-10	1.1e-10	1.1e-10	5.31e-30	9.40913	8.14771	8.32631	7.98076	8.80659
COL4A1	2.69e-47	1.1e-10	1.1e-10	1.1e-10	3.04e-46	13.5776	12.3308	12.3878	12.2437	11.2608
ITGA4	5e-31	1.1e-10	5.86e-10	1.11e-10	2.27e-30	8.61136	7.55241	7.50428	7.01099	8.9768
DLX5	8.57e-10	0.000961844	3.15e-07	7.1e-06	1.22e-09	2.6688	1.48751	1.09763	1.66351	0.607541
NID1	7.19e-34	1.1e-10	1.1e-10	1.1e-10	3.8e-33	11.1999	10.0002	9.89521	9.94869	10.6778
CSPG4	1.44e-27	1.1e-10	1.14e-10	1.1e-10	5.42e-27	9.49114	8.24076	8.35986	8.12535	9.37082
SCHIP1	1.93e-31	1.1e-10	1.1e-10	1.1e-10	8.97e-31	7.13442	6.13275	5.79305	5.731	7.08887
CDH5	4.73e-39	1.1e-10	1.1e-10	1.1e-10	3.33e-38	9.69574	8.64178	8.51129	8.18991	9.1007
GJA1	1.25e-29	1.1e-10	1.1e-10	1.1e-10	5.25e-29	9.75215	8.67236	8.54525	8.29466	9.04706
LOC728392	1.22e-36	1.1e-10	1.1e-10	1.1e-10	7.57e-36	6.0093	4.99361	4.78578	4.50473	6.4645
FAM65B	3.33e-26	1.1e-10	2.63e-06	1.61e-09	1.16e-25	6.62905	5.52719	5.58495	5.03317	7.39715
SOX7	7.77e-30	1.1e-10	1.11e-10	1.1e-10	3.3e-29	6.67507	5.29809	5.50901	5.47837	6.61982
DKK3	5.25e-34	1.1e-10	1.1e-10	1.1e-10	2.8e-33	10.8192	9.8168	9.61952	9.28471	9.91239
SFRS13B	7.17e-22	2.54e-10	1.1e-10	1.31e-10	1.97e-21	2.24939	1.16432	0.736981	1.11454	2.40492
ATP6V1G2	8.11e-55	1.1e-10	1.13e-10	1.1e-10	1.37e-53	2.98288	1.69751	1.74592	1.77765	4.77522
TRIM6	4.14e-20	3.21e-10	8.36e-10	1.1e-10	1.03e-19	5.16769	3.82363	3.94804	4.01515	5.13214
C6orf168	7.32e-14	7.7e-06	1.07e-05	1.28e-06	1.3e-13	4.82397	3.63209	3.51911	3.60997	5.5585
NID2	2.72e-41	1.1e-10	1.1e-10	1.1e-10	2.18e-40	9.76269	8.68847	8.69921	8.212	8.20293
ZNF781	1.65e-32	1.11e-10	1.1e-10	1.1e-10	8.13e-32	3.21596	2.06426	1.87814	2.02007	4.00691
AKAP6	5.72e-43	1.1e-10	4.65e-10	1.1e-10	5.04e-42	6.11851	4.70272	5.0272	4.94933	7.18129
VASH1	1.33e-37	1.1e-10	1.1e-10	1.1e-10	8.72e-37	9.21384	8.04486	8.11749	7.8046	8.49384
CYYR1	6.99e-46	1.1e-10	1.1e-10	1.1e-10	7.33e-45	7.52818	6.49289	6.3364	6.10307	7.70417
SLC2A3	4.58e-19	1.1e-10	5.62e-08	2.6e-10	1.08e-18	9.77258	8.74766	8.72732	8.19651	8.49045
EDA2R	1.25e-11	1.34e-08	5.96e-07	2.22e-06	1.97e-11	5.04397	4.01226	3.75961	3.71969	5.02844
ADCY1	4.37e-11	2.14e-09	2.7e-08	1.02e-07	6.68e-11	5.77987	4.72784	4.47978	4.50084	5.19934
NDRG4	1.47e-35	1.1e-10	1.1e-10	1.11e-10	8.54e-35	6.50588	5.47928	5.08929	5.31794	7.23428
GULP1	4.13e-18	2.29e-09	6.57e-06	1.15e-10	9.27e-18	7.7256	6.41645	6.67105	6.47969	8.07278
CD34	1.59e-46	1.1e-10	1.1e-10	1.1e-10	1.73e-45	9.82798	8.60952	8.71585	8.55163	9.65574
SRRM3	5.22e-14	1.1e-10	3.86e-06	3.21e-09	9.37e-14	5.547	4.47626	4.52862	4.04083	4.69062
JAZF1	4.66e-42	1.1e-10	1.14e-10	1.1e-10	3.91e-41	7.58357	6.45608	6.5612	6.16047	8.14794
COL13A1	4.2e-18	1.1e-10	6.81e-09	2.14e-10	9.41e-18	5.61207	4.55034	4.4721	4.24393	5.51869
RGL1	7.83e-50	1.1e-10	1.1e-10	1.1e-10	1.02e-48	8.58536	7.50053	7.31085	7.39549	9.24039
RAI14	7.49e-30	1.1e-10	1.11e-10	1.1e-10	3.19e-29	10.0071	8.72277	9.00236	8.75876	9.1576
FIGNL2	6.57e-17	1.12e-10	2.18e-10	1.11e-10	1.38e-16	3.47819	2.34118	2.28774	2.28576	3.06966
ARHGAP23	3.14e-22	1.11e-10	1.1e-10	1.1e-10	8.84e-22	9.28891	8.14818	7.95338	8.26068	8.39874
ZCCHC18	1.29e-17	1.12e-10	1.2e-10	1.42e-10	2.82e-17	3.14387	2.10682	1.88054	1.94243	2.95416
KANK2	8.41e-68	1.1e-10	1.1e-10	1.1e-10	2.65e-66	10.7674	9.74035	9.64136	9.42714	11.3917
ABCA1	4.21e-32	1.1e-10	1.11e-10	1.1e-10	2.02e-31	9.41007	8.2933	8.27055	8.175	9.81058
RFTN2	7.38e-24	1.11e-10	1.1e-10	1.1e-10	2.27e-23	5.59077	4.431	4.27852	4.5812	5.20993
GNAL	3.86e-32	1.1e-10	4.84e-07	6.56e-10	1.86e-31	5.7754	4.73196	4.75095	4.37297	6.93936
PCDH12	1.01e-34	1.1e-10	1.1e-10	1.1e-10	5.58e-34	8.02791	6.99715	6.93715	6.68895	7.01754
EMB	1.03e-08	0.000214813	1.13e-05	5.78e-05	1.39e-08	8.45832	7.41289	7.12227	7.39217	8.67595
PCDHGA7	2.12e-11	1.14e-05	3.17e-05	7.96e-05	3.29e-11	3.62542	2.62285	2.3812	2.43098	4.23448
SNED1	2.79e-25	1.1e-10	1.1e-10	1.1e-10	9.29e-25	8.11491	7.05502	6.98916	6.86809	7.95842
GIPC3	6.01e-34	1.1e-10	1.1e-10	1.1e-10	3.19e-33	6.39569	5.30535	5.27508	5.17559	6.27428
MCAM	2.25e-33	1.1e-10	1.1e-10	1.1e-10	1.16e-32	11.1487	10.0988	10.0057	9.91822	10.5807
ARHGAP6	6.23e-13	1.14e-06	1.69e-05	1.81e-06	1.05e-12	6.78398	5.7148	5.62159	5.59839	7.29492
LOC344595	6.66e-17	3.77e-10	2.65e-10	1.23e-10	1.4e-16	5.11327	4.02787	3.89212	4.00604	5.0445
CPAMD8	1.32e-41	1.1e-10	1.13e-10	1.1e-10	1.07e-40	5.00941	3.89609	3.89934	3.82116	6.0165
LRRTM2	1.42e-30	3.63e-10	4.72e-10	1.14e-10	6.31e-30	2.826	1.71679	1.63177	1.72052	3.84617
NAV1	8.63e-24	1.1e-10	1.12e-10	1.1e-10	2.65e-23	9.78887	8.57935	8.718	8.67327	9.38896
KDR	2.22e-29	1.1e-10	1.1e-10	1.1e-10	9.2e-29	9.03852	7.91257	7.94563	7.92876	8.34196
KIF5C	6.2e-40	5.67e-10	4.71e-07	1.13e-10	4.61e-39	4.94005	3.77641	3.91634	3.79909	6.64538
KLF12	1.94e-19	1.22e-09	4.85e-07	1.13e-10	4.68e-19	7.87814	6.70353	6.85285	6.75847	8.23543
GNG11	2.13e-32	1.1e-10	1.11e-10	1.1e-10	1.04e-31	8.38152	7.37762	7.32129	7.13157	8.72216
TMOD2	9.07e-27	4.07e-10	1.82e-08	1.1e-10	3.26e-26	7.80195	6.55363	6.77925	6.75977	8.34402
KLHL30	5.73e-10	5.54e-08	5.09e-05	4.86e-07	8.23e-10	3.40342	2.36406	2.37679	2.18954	3.25033
MXRA7	1.64e-24	1.1e-10	1.2e-10	1.1e-10	5.22e-24	10.8508	9.8113	9.84288	9.64221	10.6822
FBXL22	2.49e-37	1.1e-10	2.96e-10	1.1e-10	1.61e-36	5.09962	4.04759	4.05799	3.94319	6.08478
DENND5A	3.48e-32	1.1e-10	1.1e-10	1.1e-10	1.68e-31	9.61341	8.56937	8.59319	8.47681	9.16276
RNF112	2.62e-41	7.14e-09	2.32e-07	6.94e-09	2.1e-40	3.58652	2.58165	2.50948	2.49144	5.59219
