# Supplementary material for: BCL9 provides multi-cellular communication properties in colorectal cancer by interacting with paraspeckle proteins
Source: Nat Commun. 2020 Jan 7;11:19. doi: 10.1038/s41467-019-13842-7 (PMC6946813; doi:10.1038/s41467-019-13842-7)
Supplement: Supplementary file 4 — Supplementary Data 2 [file 41467_2019_13842_MOESM4_ESM.xlsx]

## Sheet: Sheet1
Supplementary Table 2.
Immunoprecipitation coupled mass spec analysis identified BCL9 interaction proteins.
IP: IgG1					IP: BCL9-1					IP: IgG2					IP: BCL9-2					IP: IgG3					IP:BCL9-3
Unique	Total	AVG	reference	Gene Symbol	Unique	Total	AVG	reference	Gene Symbol	Unique	Total	AVG	reference	Gene Symbol	Unique	Total	AVG	reference	Gene Symbol	Unique	Total	AVG	reference	Gene Symbol	Unique	Total	AVG	reference	Gene Symbol
8	59	2.1205	IGHG_RABIT		30	97	2.9977	O00512_BCL9_HUMAN	BCL9	13	94	2.7729	IGHG_RABIT		12	84	2.1772	IGHG_RABIT		14	79	2.5441	IGHG_RABIT		11	89	2.0735	IGHG_RABIT
14	25	2.6063	P08670_VIME_HUMAN	VIM	11	93	2.1061	IGHG_RABIT		18	23	3.0586	P06576_ATPB_HUMAN	ATP5B	2	65	3.1055	KAC4_RABIT		15	23	2.7794	P08670_VIME_HUMAN	VIM	14	63	2.5387	P23246_SFPQ_HUMAN	SFPQ
11	15	2.8063	P61978_HNRPK_HUMAN	HNRNPK	2	91	3.1508	KAC4_RABIT		18	22	3.3037	P11021_GRP78_HUMAN	HSPA5	13	49	2.6665	Q15233_NONO_HUMAN	NONO	12	23	2.6099	P62736_ACTA_HUMAN	ACTA2	30	62	2.9746	P55072_TERA_HUMAN	VCP
6	15	2.5046	P62736_ACTA_HUMAN	ACTA2	16	68	2.5577	Q15233_NONO_HUMAN	NONO	16	21	3.2251	P08670_VIME_HUMAN	VIM	27	44	2.8713	P55072_TERA_HUMAN	VCP	11	18	2.901	P61978_HNRPK_HUMAN	HNRNPK	15	53	2.5475	Q15233_NONO_HUMAN	NONO
14	14	2.8251	Q08211_DHX9_HUMAN	DHX9	29	67	2.4453	P52272_HNRPM_HUMAN	HNRNPM	12	21	2.5715	P62736_ACTA_HUMAN	ACTA2	14	38	2.7028	P23246_SFPQ_HUMAN	SFPQ	12	16	2.641	P68104_EF1A1_HUMAN	EEF1A1	2	41	3.001	KAC4_RABIT
13	14	2.9996	P11021_GRP78_HUMAN	HSPA5	31	64	2.9467	P55072_TERA_HUMAN	VCP	3	19	2.7914	IGKC_MOUSE		13	37	2.8561	P61978_HNRPK_HUMAN	HNRNPK	15	15	3.1122	Q9HCR9_PDE11_HUMAN	PDE11A	33	37	2.7322	Q6P2Q9_PRP8_HUMAN	PRPF8
13	14	2.9915	P25705_ATPA_HUMAN	ATP5A1	32	62	3.0571	Q9Y6D9_MD1L1_HUMAN	MAD1L1	12	16	2.8401	P68104_EF1A1_HUMAN	EEF1A1	9	31	2.4893	P62736_ACTA_HUMAN	ACTA2	4	15	2.9283	IGKC_MOUSE		21	36	2.8768	O00512_BCL9_HUMAN	BCL9
13	14	2.5117	P20700_LMNB1_HUMAN	LMNB1	17	62	2.6624	P23246_SFPQ_HUMAN	SFPQ	15	15	3.0724	Q9HCR9_PDE11_HUMAN	PDE11A	23	28	2.963	O75643_U520_HUMAN	SNRNP200	13	14	3.0532	P07333_CSF1R_HUMAN	CSF1R	16	36	2.856	P61978_HNRPK_HUMAN	HNRNPK
8	14	2.6451	P07910_HNRPC_HUMAN	HNRNPC	48	56	2.9022	Q6P2Q9_PRP8_HUMAN	PRPF8	12	15	3.2877	P61978_HNRPK_HUMAN	HNRNPK	15	27	2.8673	P08670_VIME_HUMAN	VIM	11	14	3.0097	Q71U36_TBA1A_HUMAN	TUBA1A	17	33	2.5271	P52272_HNRPM_HUMAN	HNRNPM
6	14	2.6619	P62805_H4_HUMAN	HIST1H4A	18	50	2.9883	P61978_HNRPK_HUMAN	HNRNPK	14	14	3.1513	P10809_CH60_HUMAN	HSPD1	25	26	2.8829	Q6P2Q9_PRP8_HUMAN	PRPF8	10	13	2.9263	P06576_ATPB_HUMAN	ATP5B	9	33	2.544	P62736_ACTA_HUMAN	ACTA2
13	13	2.6441	P52272_HNRPM_HUMAN	HNRNPM	41	42	3.2567	O75643_U520_HUMAN	SNRNP200	8	14	3.4515	P06748_NPM_HUMAN	NPM1	22	25	3.1699	Q08211_DHX9_HUMAN	DHX9	8	13	2.9132	AVID_Chick		24	29	2.9487	O75643_U520_HUMAN	SNRNP200
12	13	2.6323	P68104_EF1A1_HUMAN	EEF1A1	35	42	3.2116	Q08211_DHX9_HUMAN	DHX9	8	14	2.9387	AVID_Chick		9	24	2.8086	Q07955_SRSF1_HUMAN	SRSF1	6	13	2.5309	P62805_H4_HUMAN	HIST1H4A	21	29	3.2095	Q08211_DHX9_HUMAN	DHX9
4	13	1.9824	Q96A08_H2B1A_HUMAN	HIST1H2BA	8	41	2.5136	P62736_ACTA_HUMAN	ACTA2	12	13	2.9956	P54278_PMS2_HUMAN	PMS2	20	23	2.9562	Q9NR30_DDX21_HUMAN	DDX21	12	12	3.3418	P10809_CH60_HUMAN	HSPD1	21	26	3.1006	Q9NR30_DDX21_HUMAN	DDX21
10	12	3.3401	Q71U36_TBA1A_HUMAN	TUBA1A	34	37	3.1569	Q00610_CLH1_HUMAN	CLTC	12	13	2.7141	P19338_NUCL_HUMAN	NCL	16	22	2.4871	P52272_HNRPM_HUMAN	HNRNPM	12	12	3.2172	P11021_GRP78_HUMAN	HSPA5	9	26	2.647	Q07955_SRSF1_HUMAN	SRSF1
10	12	3.2432	P06576_ATPB_HUMAN	ATP5B	11	36	3.5526	P07910_HNRPC_HUMAN	HNRNPC	10	13	2.8399	P07333_CSF1R_HUMAN	CSF1R	12	21	2.8243	P68104_EF1A1_HUMAN	EEF1A1	11	12	3.1734	P14625_ENPL_HUMAN	HSP90B1	15	25	2.6353	Q12906_ILF3_HUMAN	ILF3
7	12	3.4628	Q13885_TBB2A_HUMAN	TUBB2A	25	30	3.2034	Q5VT52_RPRD2_HUMAN	RPRD2	7	13	3.4632	P60709_ACTB_HUMAN	ACTB	9	21	3.6087	P07910_HNRPC_HUMAN	HNRNPC	10	11	3.0789	P19338_NUCL_HUMAN	NCL	16	24	2.6761	P19338_NUCL_HUMAN	NCL
10	11	2.2808	Q00610_CLH1_HUMAN	CLTC	25	30	2.9488	Q15393_SF3B3_HUMAN	SF3B3	12	12	3.108	P25705_ATPA_HUMAN	ATP5A1	13	19	3.0598	O43143_DHX15_HUMAN	DHX15	10	11	2.5411	P06733_ENOA_HUMAN	ENO1	20	23	3.0701	P35579_MYH9_HUMAN	MYH9
7	11	2.5728	P23246_SFPQ_HUMAN	SFPQ	23	30	3.0878	Q9NR30_DDX21_HUMAN	DDX21	11	12	3.2943	P14618_KPYM_HUMAN	PKM	4	19	2.6368	P62805_H4_HUMAN	HIST1H4A	8	11	2.9791	P07195_LDHB_HUMAN	LDHB	17	23	2.8442	Q15393_SF3B3_HUMAN	SF3B3
10	10	2.9812	Q00839_HNRPU_HUMAN	HNRNPU	11	29	3.4944	Q13885_TBB2A_HUMAN	TUBB2A	11	12	2.6376	P42704_LPPRC_HUMAN	LRPPRC	18	18	2.8209	P42704_LPPRC_HUMAN	LRPPRC	7	11	3.4444	Q13885_TBB2A_HUMAN	TUBB2A	15	23	3.0158	P08670_VIME_HUMAN	VIM
9	10	2.7889	P22626_ROA2_HUMAN	HNRNPA2B1	19	28	3.0701	O43143_DHX15_HUMAN	DHX15	10	12	3.2716	P11142_HSP7C_HUMAN	HSPA8	17	18	2.9946	P35579_MYH9_HUMAN	MYH9	5	11	3.3216	P60709_ACTB_HUMAN	ACTB	15	23	2.7673	Q92841_DDX17_HUMAN	DDX17
6	10	2.6135	Q15233_NONO_HUMAN	NONO	17	26	2.9791	P08670_VIME_HUMAN	VIM	9	12	3.3623	Q71U36_TBA1A_HUMAN	TUBA1A	14	18	3.08	P19338_NUCL_HUMAN	NCL	10	10	2.9159	P25705_ATPA_HUMAN	ATP5A1	15	22	3.0541	O43143_DHX15_HUMAN	DHX15
5	10	3.0719	IgG1_bovine		7	26	3.4969	P06748_NPM_HUMAN	NPM1	10	11	3.0342	P06733_ENOA_HUMAN	ENO1	13	18	3.0274	O00512_BCL9_HUMAN	BCL9	9	10	2.7644	P22626_ROA2_HUMAN	HNRNPA2B1	15	21	2.8998	Q00839_HNRPU_HUMAN	HNRNPU
9	9	3.0873	P38646_GRP75_HUMAN	HSPA9	23	25	3.2132	O75533_SF3B1_HUMAN	SF3B1	10	11	2.9277	P30101_PDIA3_HUMAN	PDIA3	7	18	3.6228	P06748_NPM_HUMAN	NPM1	8	10	3.5849	Q9HD43_PTPRH_HUMAN	PTPRH	12	20	2.6508	P68104_EF1A1_HUMAN	EEF1A1
9	9	2.4222	Q9NR30_DDX21_HUMAN	DDX21	17	25	2.8725	Q12906_ILF3_HUMAN	ILF3	10	11	2.7017	O43491_E41L2_HUMAN	EPB41L2	14	17	2.7154	Q92841_DDX17_HUMAN	DDX17	8	10	3.0506	P11142_HSP7C_HUMAN	HSPA8	11	20	2.9702	P07910_HNRPC_HUMAN	HNRNPC
9	9	2.2657	P21333_FLNA_HUMAN	FLNA	22	24	2.8647	P21333_FLNA_HUMAN	FLNA	9	11	2.5939	P00558_PGK1_HUMAN	PGK1	11	17	2.7693	P22626_ROA2_HUMAN	HNRNPA2B1	6	10	3.2017	P06748_NPM_HUMAN	NPM1	18	19	3.0936	P35580_MYH10_HUMAN	MYH10
8	9	2.7142	P02452_CO1A1_HUMAN	COL1A1	22	24	2.8634	Q7Z4S6_KI21A_HUMAN	KIF21A	8	11	2.888	P07195_LDHB_HUMAN	LDHB	14	16	2.9688	Q9Y6D9_MD1L1_HUMAN	MAD1L1	8	9	2.751	P54278_PMS2_HUMAN	PMS2	11	19	2.4194	P38159_RBMX_HUMAN	RBMX
8	9	2.6201	P38159_RBMX_HUMAN	RBMX	20	24	3.0451	P11021_GRP78_HUMAN	HSPA5	2	11	2.6133	KV2A7_MOUSE		13	16	3.4773	P10809_CH60_HUMAN	HSPD1	8	9	2.4692	P30101_PDIA3_HUMAN	PDIA3	10	19	2.9402	P22626_ROA2_HUMAN	HNRNPA2B1
8	9	2.6179	Q07955_SRSF1_HUMAN	SRSF1	13	24	2.4829	P38159_RBMX_HUMAN	RBMX	7	10	3.7091	Q13885_TBB2A_HUMAN	TUBB2A	12	15	3.0765	Q00839_HNRPU_HUMAN	HNRNPU	8	9	2.4182	P20700_LMNB1_HUMAN	LMNB1	14	18	2.6073	P43243_MATR3_HUMAN	MATR3
7	9	2.5075	O43491_E41L2_HUMAN	EPB41L2	11	24	2.7168	P68104_EF1A1_HUMAN	EEF1A1	9	9	3.2838	P38646_GRP75_HUMAN	HSPA9	10	15	2.6515	P36578_RL4_HUMAN	RPL4	7	9	3.0313	P35579_MYH9_HUMAN	MYH9	11	18	2.5412	Q9NYF8_BCLF1_HUMAN	BCLAF1
5	9	2.5462	Q32P51_RA1L2_HUMAN	HNRNPA1L2	23	23	2.9199	P42704_LPPRC_HUMAN	LRPPRC	9	9	3.1525	P22626_ROA2_HUMAN	HNRNPA2B1	13	14	2.5231	P43243_MATR3_HUMAN	MATR3	8	8	2.6738	P08195_4F2_HUMAN	SLC3A2	10	18	2.3828	P36578_RL4_HUMAN	RPL4
5	9	1.9616	IgG2a_bovine		23	23	2.6925	P78527_PRKDC_HUMAN	PRKDC	5	9	2.7722	P62805_H4_HUMAN	HIST1H4A	11	14	3.0371	Q15393_SF3B3_HUMAN	SF3B3	8	8	2.587	P42704_LPPRC_HUMAN	LRPPRC	16	17	3.0573	Q7Z4S6_KI21A_HUMAN	KIF21A
8	8	2.6799	Q92841_DDX17_HUMAN	DDX17	22	23	3.2468	Q15029_U5S1_HUMAN	EFTUD2	8	8	2.8505	P07355_ANXA2_HUMAN	ANXA2	11	14	2.5782	Q9Y2W1_TR150_HUMAN	THRAP3	8	8	2.5783	Q08211_DHX9_HUMAN	DHX9	16	17	2.8957	P46087_NOP2_HUMAN	NOP2
7	8	3.1615	P14625_ENPL_HUMAN	HSP90B1	16	23	2.8358	P14866_HNRPL_HUMAN	HNRNPL	8	8	2.5675	P62258_1433E_HUMAN	YWHAE	11	14	2.5562	P62701_RS4X_HUMAN	RPS4X	7	8	3.2231	P02788_TRFL_HUMAN	LTF	15	17	3.3782	Q9Y6D9_MD1L1_HUMAN	MAD1L1
7	8	3.0824	Q92945_FUBP2_HUMAN	KHSRP	11	23	2.749	Q07955_SRSF1_HUMAN	SRSF1	7	8	3.2171	Q99623_PHB2_HUMAN	PHB2	10	14	2.2583	Q02878_RL6_HUMAN	RPL6	7	8	2.8977	P38646_GRP75_HUMAN	HSPA9	5	17	2.5609	P62805_H4_HUMAN	HIST1H4A
7	8	2.9609	P31943_HNRH1_HUMAN	HNRNPH1	6	23	2.8218	P62805_H4_HUMAN	HIST1H4A	7	8	3.0496	Q9H5N1_RABE2_HUMAN	RABEP2	8	14	2.515	P38159_RBMX_HUMAN	RBMX	7	8	2.8889	O95831_AIFM1_HUMAN	AIFM1	4	17	1.8999	Q96A08_H2B1A_HUMAN	HIST1H2BA
7	8	2.8025	P43243_MATR3_HUMAN	MATR3	20	22	3.0211	P24928_RPB1_HUMAN	POLR2A	7	8	2.9982	O95831_AIFM1_HUMAN	AIFM1	13	13	3.3178	P11021_GRP78_HUMAN	HSPA5	7	8	2.8271	O43491_E41L2_HUMAN	EPB41L2	15	16	2.8477	P78527_PRKDC_HUMAN	PRKDC
7	8	2.6602	P46087_NOP2_HUMAN	NOP2	18	22	3.0127	P43243_MATR3_HUMAN	MATR3	7	8	2.9187	P13639_EF2_HUMAN	EEF2	13	13	2.7456	O60506_HNRPQ_HUMAN	SYNCRIP	5	8	3.6307	P01834_IGKC_HUMAN	IGKC	14	16	2.9402	Q9Y2W1_TR150_HUMAN	THRAP3
3	8	3.0799	P33778_H2B1B_HUMAN	HIST1H2BB	17	22	2.8458	Q92841_DDX17_HUMAN	DDX17	6	8	3.9877	P04406_G3P_HUMAN	GAPDH	13	13	2.7194	P35580_MYH10_HUMAN	MYH10	5	8	2.9377	P07910_HNRPC_HUMAN	HNRNPC	9	16	2.7722	P31943_HNRH1_HUMAN	HNRNPH1
7	7	3.1099	O43175_SERA_HUMAN	PHGDH	16	22	3.1071	Q00839_HNRPU_HUMAN	HNRNPU	6	8	3.8747	Q9HD43_PTPRH_HUMAN	PTPRH	12	13	2.9671	Q9NYF8_BCLF1_HUMAN	BCLAF1	7	7	3.0487	P07900_HS90A_HUMAN	HSP90AA1	9	15	2.7272	P51114_FXR1_HUMAN	FXR1
7	7	2.9558	P07195_LDHB_HUMAN	LDHB	20	21	3.1058	Q92900_RENT1_HUMAN	UPF1	3	8	1.9276	Q96A08_H2B1A_HUMAN	HIST1H2BA	11	13	3.0413	P06576_ATPB_HUMAN	ATP5B	7	7	2.9858	P14618_KPYM_HUMAN	PKM	14	14	3.2066	O75533_SF3B1_HUMAN	SF3B1
7	7	2.813	O43390_HNRPR_HUMAN	HNRNPR	18	21	3.2923	P46087_NOP2_HUMAN	NOP2	1	8	1.7969	Q8N5C6_SRBD1_HUMAN	SRBD1	11	13	2.93	Q7Z4S6_KI21A_HUMAN	KIF21A	7	7	2.7788	P31943_HNRH1_HUMAN	HNRNPH1	14	14	2.571	Q92900_RENT1_HUMAN	UPF1
7	7	2.6479	P19338_NUCL_HUMAN	NCL	16	21	3.3808	P13639_EF2_HUMAN	EEF2	7	7	3.8241	P14625_ENPL_HUMAN	HSP90B1	10	13	2.6265	P31943_HNRH1_HUMAN	HNRNPH1	7	7	2.5573	Q99623_PHB2_HUMAN	PHB2	13	14	2.874	Q14839_CHD4_HUMAN	CHD4
7	7	2.3821	P42704_LPPRC_HUMAN	LRPPRC	20	20	2.4934	Q14204_DYHC1_HUMAN	DYNC1H1	7	7	3.1028	P02788_TRFL_HUMAN	LTF	9	13	2.3146	O76021_RL1D1_HUMAN	RSL1D1	7	7	2.4033	P00558_PGK1_HUMAN	PGK1	12	14	2.5484	P11940_PABP1_HUMAN	PABPC1
7	7	2.3182	P26599_PTBP1_HUMAN	PTBP1	18	20	2.7106	Q9BQG0_MBB1A_HUMAN	MYBBP1A	7	7	3.046	P00338_LDHA_HUMAN	LDHA	11	12	3.3034	Q00610_CLH1_HUMAN	CLTC	7	7	2.0976	Q58FF7_H90B3_HUMAN	HSP90AB3P	11	14	2.7607	O43390_HNRPR_HUMAN	HNRNPR
6	7	2.7226	P08123_CO1A2_HUMAN	COL1A2	6	20	2.7439	P51991_ROA3_HUMAN	HNRNPA3	7	7	2.8445	P08195_4F2_HUMAN	SLC3A2	11	12	3.0021	Q12906_ILF3_HUMAN	ILF3	6	7	2.7747	Q9H5N1_RABE2_HUMAN	RABEP2	10	14	2.8047	P62701_RS4X_HUMAN	RPS4X
5	7	2.9616	P23396_RS3_HUMAN	RPS3	18	19	3.3503	P38646_GRP75_HUMAN	HSPA9	6	7	2.9909	P40926_MDHM_HUMAN	MDH2	10	12	3.0452	Q71U36_TBA1A_HUMAN	TUBA1A	5	7	2.4753	Q07955_SRSF1_HUMAN	SRSF1	12	13	3.3918	O43290_SNUT1_HUMAN	SART1
4	7	3.3854	P60709_ACTB_HUMAN	ACTB	18	19	3.1727	O43290_SNUT1_HUMAN	SART1	6	7	2.4906	Q07955_SRSF1_HUMAN	SRSF1	9	12	2.9037	O95831_AIFM1_HUMAN	AIFM1	4	7	2.8025	P51991_ROA3_HUMAN	HNRNPA3	12	12	2.5908	Q13435_SF3B2_HUMAN	SF3B2
2	7	2.0078	Q9NWB6_ARGL1_HUMAN	ARGLU1	18	19	2.7963	Q92922_SMRC1_HUMAN	SMARCC1	5	7	3.4881	P08238_HS90B_HUMAN	HSP90AB1	11	11	3.3852	O75533_SF3B1_HUMAN	SF3B1	6	6	3.3591	Q00839_HNRPU_HUMAN	HNRNPU	10	12	3.2001	Q92922_SMRC1_HUMAN	SMARCC1
6	6	3.4247	P07900_HS90A_HUMAN	HSP90AA1	18	19	2.7871	O14497_ARI1A_HUMAN	ARID1A	5	7	2.8618	IgG1_bovine		11	11	3.0406	P46087_NOP2_HUMAN	NOP2	6	6	3.062	Q13228_SBP1_HUMAN	SELENBP1	10	12	2.9045	Q8IYB3_SRRM1_HUMAN	SRRM1
6	6	3.2376	P08238_HS90B_HUMAN	HSP90AB1	17	19	2.6598	P19338_NUCL_HUMAN	NCL	5	7	2.5784	Q08211_DHX9_HUMAN	DHX9	11	11	2.9514	O43390_HNRPR_HUMAN	HNRNPR	6	6	2.9786	P12004_PCNA_HUMAN	PCNA	9	12	3.4357	Q71U36_TBA1A_HUMAN	TUBA1A
6	6	3.2079	P11142_HSP7C_HUMAN	HSPA8	16	19	3.0658	Q92945_FUBP2_HUMAN	KHSRP	6	6	3.6865	Q13228_SBP1_HUMAN	SELENBP1	9	11	3.2024	Q12905_ILF2_HUMAN	ILF2	6	6	2.9052	Q9NR30_DDX21_HUMAN	DDX21	9	12	2.2608	P61247_RS3A_HUMAN	RPS3A
6	6	2.9552	O15523_DDX3Y_HUMAN	DDX3Y	17	18	2.5916	P49792_RBP2_HUMAN	RANBP2	6	6	2.8126	P31943_HNRH1_HUMAN	HNRNPH1	9	11	3.0724	P78527_PRKDC_HUMAN	PRKDC	6	6	2.8966	P45880_VDAC2_HUMAN	VDAC2	8	12	2.3368	Q02878_RL6_HUMAN	RPL6
6	6	2.8069	O95831_AIFM1_HUMAN	AIFM1	16	18	3.0002	P11940_PABP1_HUMAN	PABPC1	6	6	2.7241	Q9UQ80_PA2G4_HUMAN	PA2G4	9	11	3.0277	Q9NZB2_F120A_HUMAN	FAM120A	6	6	2.6753	P40926_MDHM_HUMAN	MDH2	7	12	2.6152	P23396_RS3_HUMAN	RPS3
6	6	2.7881	P08195_4F2_HUMAN	SLC3A2	15	18	3.241	O43390_HNRPR_HUMAN	HNRNPR	5	6	3.8861	P23528_COF1_HUMAN	CFL1	5	11	3.2403	P51991_ROA3_HUMAN	HNRNPA3	6	6	2.405	Q58FF8_H90B2_HUMAN	HSP90AB2P	6	12	3.5101	P06748_NPM_HUMAN	NPM1
6	6	2.756	P10809_CH60_HUMAN	HSPD1	11	18	2.8737	P22626_ROA2_HUMAN	HNRNPA2B1	5	6	2.7787	P31946_1433B_HUMAN	YWHAB	4	11	2.0819	Q96A08_H2B1A_HUMAN	HIST1H2BA	5	6	2.8566	IgG1_bovine		5	12	3.1714	P51991_ROA3_HUMAN	HNRNPA3
6	6	2.7364	P49327_FAS_HUMAN	FASN	10	18	2.9103	Q71U36_TBA1A_HUMAN	TUBA1A	5	6	2.7773	Q92841_DDX17_HUMAN	DDX17	10	10	3.1078	P14625_ENPL_HUMAN	HSP90B1	5	6	2.5012	Q92945_FUBP2_HUMAN	KHSRP	11	11	3.1607	P25705_ATPA_HUMAN	ATP5A1
6	6	2.5424	P62701_RS4X_HUMAN	RPS4X	17	17	2.8339	Q5SW79_CE170_HUMAN	CEP170	5	6	2.6578	Q96AE4_FUBP1_HUMAN	FUBP1	10	10	2.9705	Q92900_RENT1_HUMAN	UPF1	5	6	2.1582	P05556_ITB1_HUMAN	ITGB1	10	11	3.3438	P11021_GRP78_HUMAN	HSPA5
6	6	2.5098	P26373_RL13_HUMAN	RPL13	16	17	3.0192	P49327_FAS_HUMAN	FASN	5	6	2.3775	Q58FF7_H90B3_HUMAN	HSP90AB3P	10	10	2.8752	Q5VT52_RPRD2_HUMAN	RPRD2	4	6	2.1387	P01008_ANT3_HUMAN	SERPINC1	10	11	2.7778	Q5SW79_CE170_HUMAN	CEP170
6	6	2.5056	P61247_RS3A_HUMAN	RPS3A	16	17	2.7189	O60506_HNRPQ_HUMAN	SYNCRIP	4	6	3.0059	IGH1M_MOUSE	Ighg1	10	10	2.8443	P11940_PABP1_HUMAN	PABPC1	1	6	3.0538	KV2A7_MOUSE		9	11	2.9908	Q5VT52_RPRD2_HUMAN	RPRD2
6	6	2.4788	Q58FF7_H90B3_HUMAN	HSP90AB3P	13	17	3.34	P26599_PTBP1_HUMAN	PTBP1	4	6	2.052	P01008_ANT3_HUMAN	SERPINC1	10	10	2.2933	P17844_DDX5_HUMAN	DDX5	1	6	1.9457	Q8N5C6_SRBD1_HUMAN	SRBD1	9	11	2.9427	O15523_DDX3Y_HUMAN	DDX3Y
6	6	2.386	P04075_ALDOA_HUMAN	ALDOA	9	17	2.4704	P36578_RL4_HUMAN	RPL4	3	6	2.8391	P07910_HNRPC_HUMAN	HNRNPC	9	10	2.7298	Q9BQG0_MBB1A_HUMAN	MYBBP1A	5	5	3.4937	P08238_HS90B_HUMAN	HSP90AB1	8	11	3.2573	Q86VM9_ZCH18_HUMAN	ZC3H18
5	6	3.1705	P51991_ROA3_HUMAN	HNRNPA3	14	16	2.8362	Q9NZB2_F120A_HUMAN	FAM120A	3	6	2.6596	Q32P51_RA1L2_HUMAN	HNRNPA1L2	9	10	2.6836	Q7L2E3_DHX30_HUMAN	DHX30	5	5	2.9978	P62258_1433E_HUMAN	YWHAE	8	11	2.6016	P07333_CSF1R_HUMAN	CSF1R
5	6	2.6749	Q9UHX1_PUF60_HUMAN	PUF60	14	16	2.6808	Q14839_CHD4_HUMAN	CHD4	2	6	4.6706	P08631_HCK_HUMAN	HCK	4	10	2.4056	P46779_RL28_HUMAN	RPL28	5	5	2.8824	O60671_RAD1_HUMAN	RAD1	10	10	2.4151	P17844_DDX5_HUMAN	DDX5
5	6	2.4179	Q9HB90_RRAGC_HUMAN	RRAGC	13	16	3.1229	Q8IYB3_SRRM1_HUMAN	SRRM1	5	5	3.5282	P27824_CALX_HUMAN	CANX	9	9	3.4872	P38646_GRP75_HUMAN	HSPA9	5	5	2.8444	P00338_LDHA_HUMAN	LDHA	9	10	3.2476	P51532_SMCA4_HUMAN	SMARCA4
5	6	2.249	Q02878_RL6_HUMAN	RPL6	11	16	2.6077	Q13257_MD2L1_HUMAN	MAD2L1	5	5	3.5264	Q00839_HNRPU_HUMAN	HNRNPU	9	9	3.1322	Q8IYB3_SRRM1_HUMAN	SRRM1	5	5	2.4976	P01876_IGHA1_HUMAN	IGHA1	9	10	3.1788	Q9HCE1_MOV10_HUMAN	MOV10
2	6	2.4157	Q96QV6_H2A1A_HUMAN	HIST1H2AA	10	16	2.6516	P18124_RL7_HUMAN	RPL7	5	5	3.4705	P12004_PCNA_HUMAN	PCNA	9	9	2.9908	P12956_XRCC6_HUMAN	XRCC6	5	5	2.4297	Q9UQ80_PA2G4_HUMAN	PA2G4	9	10	3.1756	Q12905_ILF2_HUMAN	ILF2
5	5	3.0914	P45880_VDAC2_HUMAN	VDAC2	15	15	2.9372	Q9HCE1_MOV10_HUMAN	MOV10	5	5	3.4552	P07900_HS90A_HUMAN	HSP90AA1	9	9	2.9698	Q9HCR9_PDE11_HUMAN	PDE11A	5	5	2.2671	Q96AE4_FUBP1_HUMAN	FUBP1	9	10	3.0677	P24928_RPB1_HUMAN	POLR2A
5	5	3.0548	Q14498_RBM39_HUMAN	RBM39	14	15	3.2723	Q9Y2W1_TR150_HUMAN	THRAP3	5	5	3.2966	P05023_AT1A1_HUMAN	ATP1A1	9	9	2.8829	O43491_E41L2_HUMAN	EPB41L2	5	5	2.1339	Q06830_PRDX1_HUMAN	PRDX1	9	10	3.0321	Q92945_FUBP2_HUMAN	KHSRP
5	5	3.0298	O60506_HNRPQ_HUMAN	SYNCRIP	14	15	3.1433	P25705_ATPA_HUMAN	ATP5A1	5	5	3.0824	P23246_SFPQ_HUMAN	SFPQ	9	9	2.7509	P04075_ALDOA_HUMAN	ALDOA	5	5	2.1084	P26641_EF1G_HUMAN	EEF1G	8	10	2.9259	P14866_HNRPL_HUMAN	HNRNPL
5	5	3.0217	B7ZW38_HNRC3_HUMAN	HNRNPCL3	14	15	3.1014	P51532_SMCA4_HUMAN	SMARCA4	5	5	3.0518	P23396_RS3_HUMAN	RPS3	9	9	2.6166	P06733_ENOA_HUMAN	ENO1	4	5	2.6957	P35637_FUS_HUMAN	FUS	8	10	2.5743	Q92499_DDX1_HUMAN	DDX1
5	5	2.9792	P62241_RS8_HUMAN	RPS8	14	15	2.8555	Q9BTC0_DIDO1_HUMAN	DIDO1	5	5	2.869	P04075_ALDOA_HUMAN	ALDOA	8	9	3.087	Q15029_U5S1_HUMAN	EFTUD2	4	5	2.6281	O43390_HNRPR_HUMAN	HNRNPR	8	10	2.3281	P39023_RL3_HUMAN	RPL3
5	5	2.9333	P04843_RPN1_HUMAN	RPN1	13	15	2.8296	O76021_RL1D1_HUMAN	RSL1D1	5	5	2.6346	Q58FF8_H90B2_HUMAN	HSP90AB2P	8	9	3.058	P51532_SMCA4_HUMAN	SMARCA4	4	5	2.5816	P35613_BASI_HUMAN	BSG	4	10	2.6915	Q32P51_RA1L2_HUMAN	HNRNPA1L2
5	5	2.8914	Q15393_SF3B3_HUMAN	SF3B3	13	15	2.7461	P51531_SMCA2_HUMAN	SMARCA2	5	5	2.4427	Q06830_PRDX1_HUMAN	PRDX1	8	9	2.8714	O15523_DDX3Y_HUMAN	DDX3Y	4	5	2.4844	Q32P51_RA1L2_HUMAN	HNRNPA1L2	9	9	3.2749	Q15029_U5S1_HUMAN	EFTUD2
5	5	2.8692	Q13228_SBP1_HUMAN	SELENBP1	13	15	2.4811	P62701_RS4X_HUMAN	RPS4X	5	5	2.4	P50402_EMD_HUMAN	EMD	8	9	2.7205	P07195_LDHB_HUMAN	LDHB	4	5	2.3053	P62861_RS30_HUMAN	FAU	9	9	3.2197	O15042_SR140_HUMAN	U2SURP
5	5	2.7254	P00338_LDHA_HUMAN	LDHA	12	15	3.1497	P35579_MYH9_HUMAN	MYH9	5	5	2.2633	P45880_VDAC2_HUMAN	VDAC2	6	9	2.7185	Q32P51_RA1L2_HUMAN	HNRNPA1L2	3	5	2.8393	IGH1M_MOUSE	Ighg1	9	9	3.0664	P11142_HSP7C_HUMAN	HSPA8
5	5	2.7201	P36578_RL4_HUMAN	RPL4	10	15	2.7341	P23396_RS3_HUMAN	RPS3	4	5	3.1453	P35637_FUS_HUMAN	FUS	5	9	3.1576	P60709_ACTB_HUMAN	ACTB	3	5	2.1565	Q96A08_H2B1A_HUMAN	HIST1H2BA	9	9	2.9128	Q9P2E9_RRBP1_HUMAN	RRBP1
5	5	2.4563	Q13435_SF3B2_HUMAN	SF3B2	10	15	2.6238	Q7KZF4_SND1_HUMAN	SND1	4	5	3.0385	P51991_ROA3_HUMAN	HNRNPA3	4	9	3.3681	Q13885_TBB2A_HUMAN	TUBB2A	4	4	3.8555	P23528_COF1_HUMAN	CFL1	9	9	2.8871	O76021_RL1D1_HUMAN	RSL1D1
5	5	2.3614	P26641_EF1G_HUMAN	EEF1G	9	15	2.801	Q9H307_PININ_HUMAN	PNN	4	5	3.0138	P02452_CO1A1_HUMAN	COL1A1	8	8	3.2949	O60841_IF2P_HUMAN	EIF5B	4	4	3.4762	P23246_SFPQ_HUMAN	SFPQ	9	9	2.787	P49756_RBM25_HUMAN	RBM25
5	5	2.3571	Q6P2Q9_PRP8_HUMAN	PRPF8	14	14	2.833	Q9UQE7_SMC3_HUMAN	SMC3	4	5	3.0135	P01876_IGHA1_HUMAN	IGHA1	8	8	3.0743	P25705_ATPA_HUMAN	ATP5A1	4	4	3.4317	P07237_PDIA1_HUMAN	P4HB	9	9	2.7781	O60506_HNRPQ_HUMAN	SYNCRIP
5	5	2.2853	P18124_RL7_HUMAN	RPL7	13	14	3.2023	Q9NYF8_BCLF1_HUMAN	BCLAF1	4	5	2.8856	P62987_RL40_HUMAN	UBA52	8	8	3.0541	Q92945_FUBP2_HUMAN	KHSRP	4	4	3.3011	P04406_G3P_HUMAN	GAPDH	9	9	2.705	Q9BQG0_MBB1A_HUMAN	MYBBP1A
5	5	2.2725	P05023_AT1A1_HUMAN	ATP1A1	13	14	2.6654	P30876_RPB2_HUMAN	POLR2B	4	5	2.8821	P01857_IGHG1_HUMAN	IGHG1	8	8	2.9873	Q9HCE1_MOV10_HUMAN	MOV10	4	4	3.0947	Q8NC51_PAIRB_HUMAN	SERBP1	8	9	3.1276	Q15424_SAFB1_HUMAN	SAFB
4	5	3.4247	Q12905_ILF2_HUMAN	ILF2	12	14	2.4058	P46781_RS9_HUMAN	RPS9	4	5	2.5216	P20700_LMNB1_HUMAN	LMNB1	8	8	2.9422	P49756_RBM25_HUMAN	RBM25	4	4	2.9873	P04075_ALDOA_HUMAN	ALDOA	8	9	2.9377	Q9NZB2_F120A_HUMAN	FAM120A
4	5	2.9806	P06748_NPM_HUMAN	NPM1	11	14	3.0963	Q12905_ILF2_HUMAN	ILF2	4	5	2.516	P62861_RS30_HUMAN	FAU	8	8	2.5377	Q14839_CHD4_HUMAN	CHD4	4	4	2.9769	P32119_PRDX2_HUMAN	PRDX2	8	9	2.8315	Q9BTC0_DIDO1_HUMAN	DIDO1
4	5	2.7484	P31942_HNRH3_HUMAN	HNRNPH3	11	14	2.3262	Q02878_RL6_HUMAN	RPL6	4	5	2.4221	Q8NC51_PAIRB_HUMAN	SERBP1	8	8	2.5351	Q13435_SF3B2_HUMAN	SF3B2	4	4	2.8857	P07355_ANXA2_HUMAN	ANXA2	7	9	2.4593	Q08170_SRSF4_HUMAN	SRSF4
4	5	2.5212	P46779_RL28_HUMAN	RPL28	10	14	2.3812	Q9P2K5_MYEF2_HUMAN	MYEF2	4	5	2.4092	P62269_RS18_HUMAN	RPS18	8	8	2.4012	P46781_RS9_HUMAN	RPS9	4	4	2.8287	Q12905_ILF2_HUMAN	ILF2	7	9	2.3681	P18124_RL7_HUMAN	RPL7
4	5	2.4759	P16615_AT2A2_HUMAN	ATP2A2	5	14	2.6618	P83731_RL24_HUMAN	RPL24	4	5	2.2302	IgG2a_bovine		7	8	3.2122	P14618_KPYM_HUMAN	PKM	4	4	2.8162	B7ZW38_HNRC3_HUMAN	HNRNPCL3	6	9	2.6279	AVID_Chick
4	5	2.3377	P30101_PDIA3_HUMAN	PDIA3	13	13	2.7721	O94906_PRP6_HUMAN	PRPF6	3	5	3.081	P21796_VDAC1_HUMAN	VDAC1	7	8	2.5831	P62424_RL7A_HUMAN	RPL7A	4	4	2.8045	P07737_PROF1_HUMAN	PFN1	5	9	3.2279	P60709_ACTB_HUMAN	ACTB
3	5	2.1802	Q16695_H31T_HUMAN	HIST3H3	13	13	2.362	Q14683_SMC1A_HUMAN	SMC1A	2	5	3.5992	KAC4_RABIT		7	8	2.4789	P18124_RL7_HUMAN	RPL7	4	4	2.6476	Q8NHW5_RLA0L_HUMAN	RPLP0P6	4	9	3.3902	P62829_RL23_HUMAN	RPL23
1	5	1.7768	Q8N5C6_SRBD1_HUMAN	SRBD1	12	13	2.9559	Q14980_NUMA1_HUMAN	NUMA1	2	5	3.2401	P01834_IGKC_HUMAN	IGKC	6	8	3.7483	P67809_YBOX1_HUMAN	YBX1	4	4	2.5503	P62269_RS18_HUMAN	RPS18	4	9	3.173	P50914_RL14_HUMAN	RPL14
4	4	3.1319	P52597_HNRPF_HUMAN	HNRNPF	12	13	2.4984	Q13435_SF3B2_HUMAN	SF3B2	4	4	3.9236	P35579_MYH9_HUMAN	MYH9	6	8	2.8653	Q9P2E9_RRBP1_HUMAN	RRBP1	4	4	2.4739	Q08345_DDR1_HUMAN	DDR1	4	9	2.7109	Q92734_TFG_HUMAN	TFG
4	4	2.8013	P54652_HSP72_HUMAN	HSPA2	11	13	3.2726	P07814_SYEP_HUMAN	EPRS	4	4	3.3144	P08107_HSP71_HUMAN	HSPA1A	5	8	2.5225	P62241_RS8_HUMAN	RPS8	4	4	2.4426	O75533_SF3B1_HUMAN	SF3B1	8	8	3.2655	P10809_CH60_HUMAN	HSPD1
4	4	2.664	Q16891_MIC60_HUMAN	IMMT	11	13	2.549	P17844_DDX5_HUMAN	DDX5	4	4	3.2964	Q12905_ILF2_HUMAN	ILF2	5	8	2.2544	Q16629_SRSF7_HUMAN	SRSF7	4	4	2.359	Q13838_DX39B_HUMAN	DDX39B	8	8	3.2361	P38646_GRP75_HUMAN	HSPA9
4	4	2.6595	O75533_SF3B1_HUMAN	SF3B1	11	13	2.5316	P39023_RL3_HUMAN	RPL3	4	4	3.1645	O60671_RAD1_HUMAN	RAD1	4	8	2.8527	P26599_PTBP1_HUMAN	PTBP1	4	4	2.3541	Q15084_PDIA6_HUMAN	PDIA6	8	8	2.4101	P62424_RL7A_HUMAN	RPL7A
4	4	2.5919	P36542_ATPG_HUMAN	ATP5C1	10	13	2.7317	P62424_RL7A_HUMAN	RPL7A	4	4	3.1067	P32119_PRDX2_HUMAN	PRDX2	3	8	2.2292	Q96QV6_H2A1A_HUMAN	HIST1H2AA	4	4	2.2992	P38159_RBMX_HUMAN	RBMX	8	8	2.4081	P30876_RPB2_HUMAN	POLR2B
4	4	2.5295	P50402_EMD_HUMAN	EMD	5	13	3.3572	P33778_H2B1B_HUMAN	HIST1H2BB	4	4	3.0904	Q99714_HCD2_HUMAN	HSD17B10	7	7	3.2545	O43290_SNUT1_HUMAN	SART1	3	4	3.5222	Q9Y4L1_HYOU1_HUMAN	HYOU1	7	8	3.9731	P67809_YBOX1_HUMAN	YBX1
4	4	2.5109	P36776_LONM_HUMAN	LONP1	5	13	2.6039	P23588_IF4B_HUMAN	EIF4B	4	4	3.0251	P38159_RBMX_HUMAN	RBMX	7	7	3.2409	P24928_RPB1_HUMAN	POLR2A	3	4	3.4719	P05023_AT1A1_HUMAN	ATP1A1	7	8	3.5713	Q8IY81_SPB1_HUMAN	FTSJ3
4	4	2.496	P62424_RL7A_HUMAN	RPL7A	12	12	3.3872	O15042_SR140_HUMAN	U2SURP	4	4	2.9152	P39656_OST48_HUMAN	DDOST	7	7	2.8793	P15880_RS2_HUMAN	RPS2	3	4	3.0972	P02452_CO1A1_HUMAN	COL1A1	7	8	2.8046	P13010_XRCC5_HUMAN	XRCC5
4	4	2.4561	P14866_HNRPL_HUMAN	HNRNPL	12	12	3.0802	Q8TEM1_PO210_HUMAN	NUP210	4	4	2.9059	P35613_BASI_HUMAN	BSG	7	7	2.7734	O43172_PRP4_HUMAN	PRPF4	3	4	3.0059	P12273_PIP_HUMAN	PIP	7	8	2.6823	O00425_IF2B3_HUMAN	IGF2BP3
4	4	2.4505	Q14204_DYHC1_HUMAN	DYNC1H1	12	12	2.9626	Q93074_MED12_HUMAN	MED12	4	4	2.8517	P25311_ZA2G_HUMAN	AZGP1	7	7	2.4629	O75367_H2AY_HUMAN	H2AFY	3	4	2.9708	Q9UHX1_PUF60_HUMAN	PUF60	7	8	2.2974	P51531_SMCA2_HUMAN	SMARCA2
4	4	2.3979	Q8TEM1_PO210_HUMAN	NUP210	12	12	2.8127	P49756_RBM25_HUMAN	RBM25	4	4	2.8064	P52272_HNRPM_HUMAN	HNRNPM	7	7	2.437	P26373_RL13_HUMAN	RPL13	3	4	2.8962	P29401_TKT_HUMAN	TKT	6	8	3.0544	P62241_RS8_HUMAN	RPS8
4	4	2.3907	Q15365_PCBP1_HUMAN	PCBP1	12	12	2.5872	Q14966_ZN638_HUMAN	ZNF638	4	4	2.7887	B7ZW38_HNRC3_HUMAN	HNRNPCL3	6	7	3.4069	Q92922_SMRC1_HUMAN	SMARCC1	3	4	2.7438	P62987_RL40_HUMAN	UBA52	6	8	2.8455	P52597_HNRPF_HUMAN	HNRNPF
4	4	2.3075	P13639_EF2_HUMAN	EEF2	11	12	2.9949	P20700_LMNB1_HUMAN	LMNB1	4	4	2.7861	P04040_CATA_HUMAN	CAT	6	7	2.991	P61247_RS3A_HUMAN	RPS3A	3	4	2.0981	P46781_RS9_HUMAN	RPS9	6	8	2.8448	Q8NHW5_RLA0L_HUMAN	RPLP0P6
4	4	2.291	P46781_RS9_HUMAN	RPS9	11	12	2.8422	Q86VM9_ZCH18_HUMAN	ZC3H18	4	4	2.7499	Q9NR30_DDX21_HUMAN	DDX21	6	7	2.881	P52597_HNRPF_HUMAN	HNRNPF	2	4	3.5374	KAC4_RABIT		6	8	2.4808	Q8TDD1_DDX54_HUMAN	DDX54
4	4	2.2848	P11940_PABP1_HUMAN	PABPC1	10	12	3.5615	P11142_HSP7C_HUMAN	HSPA8	4	4	2.557	Q9HB90_RRAGC_HUMAN	RRAGC	6	7	2.8186	P13010_XRCC5_HUMAN	XRCC5	2	4	2.5104	Q96QV6_H2A1A_HUMAN	HIST1H2AA	6	8	2.3818	P46781_RS9_HUMAN	RPS9
4	4	2.2018	P01008_ANT3_HUMAN	SERPINC1	8	12	2.4561	P61247_RS3A_HUMAN	RPS3A	4	4	2.5433	Q9Y2W1_TR150_HUMAN	THRAP3	6	7	2.769	AVID_Chick		3	3	3.4513	O43175_SERA_HUMAN	PHGDH	5	8	2.84	P26599_PTBP1_HUMAN	PTBP1
4	4	2.193	Q12906_ILF3_HUMAN	ILF3	7	12	3.1634	P31943_HNRH1_HUMAN	HNRNPH1	4	4	2.3868	P53671_LIMK2_HUMAN	LIMK2	6	7	2.4853	P30876_RPB2_HUMAN	POLR2B	3	3	3.1544	P26599_PTBP1_HUMAN	PTBP1	4	8	2.1071	Q16629_SRSF7_HUMAN	SRSF7
4	4	2.1285	P62917_RL8_HUMAN	RPL8	11	11	3.021	P51114_FXR1_HUMAN	FXR1	4	4	2.3083	Q13838_DX39B_HUMAN	DDX39B	5	7	4.0589	Q15424_SAFB1_HUMAN	SAFB	3	3	3.0985	P29966_MARCS_HUMAN	MARCKS	3	8	1.8358	Q6NVV1_R13P3_HUMAN	RPL13AP3
4	4	2.1189	P49756_RBM25_HUMAN	RBM25	11	11	2.9785	Q8TAQ2_SMRC2_HUMAN	SMARCC2	4	4	2.2217	P49368_TCPG_HUMAN	CCT3	5	7	2.5765	Q08170_SRSF4_HUMAN	SRSF4	3	3	2.932	P34931_HS71L_HUMAN	HSPA1L	7	7	3.7315	Q00610_CLH1_HUMAN	CLTC
3	4	3.1608	P07437_TBB5_HUMAN	TUBB	11	11	2.7872	O95613_PCNT_HUMAN	PCNT	4	4	2.1997	P04843_RPN1_HUMAN	RPN1	4	7	3.2988	P62829_RL23_HUMAN	RPL23	3	3	2.8911	P43243_MATR3_HUMAN	MATR3	7	7	3.1881	P06733_ENOA_HUMAN	ENO1
3	4	2.8762	P06733_ENOA_HUMAN	ENO1	11	11	2.6867	Q9UKV3_ACINU_HUMAN	ACIN1	4	4	2.1983	Q02878_RL6_HUMAN	RPL6	4	7	3.1537	P35637_FUS_HUMAN	FUS	3	3	2.8809	P08865_RSSA_HUMAN	RPSA	7	7	3.0532	P42704_LPPRC_HUMAN	LRPPRC
3	4	2.872	Q58FF8_H90B2_HUMAN	HSP90AB2P	11	11	2.6325	Q96T37_RBM15_HUMAN	RBM15	4	4	1.954	P18077_RL35A_HUMAN	RPL35A	3	7	1.9888	Q16695_H31T_HUMAN	HIST3H3	3	3	2.8737	P01857_IGHG1_HUMAN	IGHG1	7	7	2.6641	Q9UKV3_ACINU_HUMAN	ACIN1
3	4	2.7764	P62829_RL23_HUMAN	RPL23	10	11	3.2446	Q14498_RBM39_HUMAN	RBM39	3	4	3.903	P67809_YBOX1_HUMAN	YBX1	2	7	3.7946	P50914_RL14_HUMAN	RPL14	3	3	2.8484	P42166_LAP2A_HUMAN	TMPO	7	7	2.5762	Q96T37_RBM15_HUMAN	RBM15
3	4	2.4783	P62316_SMD2_HUMAN	SNRPD2	10	11	3.2442	Q8IY81_SPB1_HUMAN	FTSJ3	3	4	3.1914	P33778_H2B1B_HUMAN	HIST1H2BB	1	7	4.9973	B4DY08_B4DY08_HUMAN	HNRNPC	3	3	2.7722	Q92522_H1X_HUMAN	H1FX	7	7	2.5669	Q9BUQ8_DDX23_HUMAN	DDX23
3	4	2.4745	Q9H4B7_TBB1_HUMAN	TUBB1	10	11	3.1546	P06576_ATPB_HUMAN	ATP5B	3	4	2.7725	O75533_SF3B1_HUMAN	SF3B1	1	7	1.7363	Q9UM73_ALK_HUMAN	ALK	3	3	2.7416	O15523_DDX3Y_HUMAN	DDX3Y	7	7	2.3168	Q7L2E3_DHX30_HUMAN	DHX30
3	4	2.4717	P14618_KPYM_HUMAN	PKM	10	11	3.0784	O15523_DDX3Y_HUMAN	DDX3Y	3	4	2.7048	P07437_TBB5_HUMAN	TUBB	6	6	3.1386	Q8NHW5_RLA0L_HUMAN	RPLP0P6	3	3	2.6988	Q9HB90_RRAGC_HUMAN	RRAGC	6	7	3.198	Q9H0A0_NAT10_HUMAN	NAT10
2	4	3.5461	KAC4_RABIT		10	11	3.0386	Q9UHX1_PUF60_HUMAN	PUF60	3	4	2.6727	O43143_DHX15_HUMAN	DHX15	6	6	3.1375	P11142_HSP7C_HUMAN	HSPA8	3	3	2.6735	P04843_RPN1_HUMAN	RPN1	6	7	3.0332	Q9HCR9_PDE11_HUMAN	PDE11A
2	4	2.8402	Q13509_TBB3_HUMAN	TUBB3	10	11	2.6992	P04843_RPN1_HUMAN	RPN1	3	4	2.548	P49411_EFTU_HUMAN	TUFM	6	6	3.043	Q58FF8_H90B2_HUMAN	HSP90AB2P	3	3	2.6638	P39656_OST48_HUMAN	DDOST	6	7	2.4736	Q58FF8_H90B2_HUMAN	HSP90AB2P
2	4	2.3456	Q7L4I2_RSRC2_HUMAN	RSRC2	10	11	2.643	Q15717_ELAV1_HUMAN	ELAVL1	3	4	2.2126	P16949_STMN1_HUMAN	STMN1	6	6	3.0009	Q92499_DDX1_HUMAN	DDX1	3	3	2.6583	P14866_HNRPL_HUMAN	HNRNPL	5	7	3.3598	Q13243_SRSF5_HUMAN	SRSF5
1	4	3.2878	P04908_H2A1B_HUMAN	HIST1H2AB	4	11	2.0609	Q96A08_H2B1A_HUMAN	HIST1H2BA	2	4	2.0347	Q16695_H31T_HUMAN	HIST3H3	6	6	2.9926	B7ZW38_HNRC3_HUMAN	HNRNPCL3	3	3	2.5873	O43143_DHX15_HUMAN	DHX15	5	7	3.3254	P15880_RS2_HUMAN	RPS2
3	3	3.6903	P26368_U2AF2_HUMAN	U2AF2	10	10	2.8886	Q9UKM9_RALY_HUMAN	RALY	1	4	2.5678	Q7L4I2_RSRC2_HUMAN	RSRC2	6	6	2.9203	P21333_FLNA_HUMAN	FLNA	3	3	2.575	P31946_1433B_HUMAN	YWHAB	5	7	3.1979	Q14498_RBM39_HUMAN	RBM39
3	3	3.4178	P04406_G3P_HUMAN	GAPDH	10	10	2.5243	O94832_MYO1D_HUMAN	MYO1D	1	4	2.252	Q16584_M3K11_HUMAN	MAP3K11	6	6	2.9061	Q13151_ROA0_HUMAN	HNRNPA0	3	3	2.5471	P62241_RS8_HUMAN	RPS8	5	7	2.5553	Q9NVI7_ATD3A_HUMAN	ATAD3A
3	3	3.3816	P35637_FUS_HUMAN	FUS	10	10	2.5063	Q1KMD3_HNRL2_HUMAN	HNRNPUL2	1	4	2.0743	Q86U86_PB1_HUMAN	PBRM1	6	6	2.764	P54278_PMS2_HUMAN	PMS2	3	3	2.5363	P05141_ADT2_HUMAN	SLC25A5	5	7	2.2715	Q13242_SRSF9_HUMAN	SRSF9
3	3	3.2998	Q13263_TIF1B_HUMAN	TRIM28	9	10	3.4912	P10809_CH60_HUMAN	HSPD1	3	3	4.2107	Q9Y4L1_HYOU1_HUMAN	HYOU1	6	6	2.7133	Q96T37_RBM15_HUMAN	RBM15	3	3	2.3479	P60842_IF4A1_HUMAN	EIF4A1	6	6	3.4434	P30837_AL1B1_HUMAN	ALDH1B1
3	3	3.2124	Q92522_H1X_HUMAN	H1FX	9	10	2.9925	Q92499_DDX1_HUMAN	DDX1	3	3	3.7221	P07237_PDIA1_HUMAN	P4HB	6	6	2.6661	P23396_RS3_HUMAN	RPS3	3	3	2.296	P07954_FUMH_HUMAN	FH	6	6	3.2145	Q5BKZ1_ZN326_HUMAN	ZNF326
3	3	3.1406	P15880_RS2_HUMAN	RPS2	9	10	2.9597	P15880_RS2_HUMAN	RPS2	3	3	3.4857	P11836_CD20_HUMAN	MS4A1	6	6	2.5806	Q58FF7_H90B3_HUMAN	HSP90AB3P	3	3	2.1812	IgG2a_bovine		6	6	3.1296	B7ZW38_HNRC3_HUMAN	HNRNPCL3
3	3	3.115	P07355_ANXA2_HUMAN	ANXA2	9	10	2.7641	P48634_PRC2A_HUMAN	PRRC2A	3	3	3.45	P29401_TKT_HUMAN	TKT	6	6	2.5111	P08107_HSP71_HUMAN	HSPA1A	3	3	2.1053	P26373_RL13_HUMAN	RPL13	6	6	3.0925	Q9BXP5_SRRT_HUMAN	SRRT
3	3	2.9633	Q01650_LAT1_HUMAN	SLC7A5	9	10	2.4432	Q08170_SRSF4_HUMAN	SRSF4	3	3	3.4427	P62995_TRA2B_HUMAN	TRA2B	6	6	2.4293	P30101_PDIA3_HUMAN	PDIA3	3	3	1.9949	P16949_STMN1_HUMAN	STMN1	6	6	3.0784	P06576_ATPB_HUMAN	ATP5B
3	3	2.9453	O14979_HNRDL_HUMAN	HNRNPDL	8	10	3.2683	Q15459_SF3A1_HUMAN	SF3A1	3	3	3.3649	P50990_TCPQ_HUMAN	CCT8	6	6	2.3942	P00338_LDHA_HUMAN	LDHA	3	3	1.8491	Q16695_H31T_HUMAN	HIST3H3	6	6	3.016	O94906_PRP6_HUMAN	PRPF6
3	3	2.9418	P34931_HS71L_HUMAN	HSPA1L	7	10	3.212	B7ZW38_HNRC3_HUMAN	HNRNPCL3	3	3	3.2469	P07737_PROF1_HUMAN	PFN1	5	6	3.933	P23588_IF4B_HUMAN	EIF4B	3	3	1.7689	Q99497_PARK7_HUMAN	PARK7	6	6	3.0104	P12956_XRCC6_HUMAN	XRCC6
3	3	2.9184	O43143_DHX15_HUMAN	DHX15	7	10	2.8764	Q07020_RL18_HUMAN	RPL18	3	3	3.2241	Q9NX63_MIC19_HUMAN	CHCHD3	5	6	3.6617	Q13228_SBP1_HUMAN	SELENBP1	2	3	4.2433	P08631_HCK_HUMAN	HCK	6	6	2.8368	Q14980_NUMA1_HUMAN	NUMA1
3	3	2.8884	P48047_ATPO_HUMAN	ATP5O	7	10	2.4122	P62249_RS16_HUMAN	RPS16	3	3	3.1895	P29966_MARCS_HUMAN	MARCKS	5	6	2.7425	Q9Y3I0_RTCB_HUMAN	RTCB	2	3	3.3648	P33778_H2B1B_HUMAN	HIST1H2BB	6	6	2.8212	Q86UE4_LYRIC_HUMAN	MTDH
3	3	2.8504	P35580_MYH10_HUMAN	MYH10	6	10	3.1171	P62241_RS8_HUMAN	RPS8	3	3	3.1828	P08865_RSSA_HUMAN	RPSA	5	6	2.7272	Q9H307_PININ_HUMAN	PNN	2	3	3.2829	Q99714_HCD2_HUMAN	HSD17B10	6	6	2.712	P09874_PARP1_HUMAN	PARP1
3	3	2.8387	P62269_RS18_HUMAN	RPS18	5	10	2.7172	IgG1_bovine		3	3	3.1364	P04792_HSPB1_HUMAN	HSPB1	5	6	2.611	P07333_CSF1R_HUMAN	CSF1R	2	3	2.9965	P62424_RL7A_HUMAN	RPL7A	6	6	2.6738	Q8WXF1_PSPC1_HUMAN	PSPC1
3	3	2.8006	O75643_U520_HUMAN	SNRNP200	4	10	3.1654	P62829_RL23_HUMAN	RPL23	3	3	3.1166	Q92522_H1X_HUMAN	H1FX	5	6	2.5921	Q13242_SRSF9_HUMAN	SRSF9	2	3	2.9437	P84103_SRSF3_HUMAN	SRSF3	6	6	2.6009	O95831_AIFM1_HUMAN	AIFM1
3	3	2.7903	Q15459_SF3A1_HUMAN	SF3A1	3	10	2.2996	Q32P51_RA1L2_HUMAN	HNRNPA1L2	3	3	2.9689	Q9UHX1_PUF60_HUMAN	PUF60	5	6	2.5811	P00558_PGK1_HUMAN	PGK1	2	3	2.6917	P62937_PPIA_HUMAN	PPIA	6	6	2.5198	P26373_RL13_HUMAN	RPL13
3	3	2.7874	P05141_ADT2_HUMAN	SLC25A5	3	10	2.1853	Q16629_SRSF7_HUMAN	SRSF7	3	3	2.9593	O43175_SERA_HUMAN	PHGDH	5	6	2.5441	P62750_RL23A_HUMAN	RPL23A	2	3	2.5317	O60506_HNRPQ_HUMAN	SYNCRIP	6	6	2.4382	P61313_RL15_HUMAN	RPL15
3	3	2.7309	P50990_TCPQ_HUMAN	CCT8	2	10	3.1113	Q13509_TBB3_HUMAN	TUBB3	3	3	2.9566	P05141_ADT2_HUMAN	SLC25A5	5	6	2.5166	P45880_VDAC2_HUMAN	VDAC2	2	3	2.2275	P62899_RL31_HUMAN	RPL31	6	6	2.374	O43491_E41L2_HUMAN	EPB41L2
3	3	2.63	P00558_PGK1_HUMAN	PGK1	9	9	3.0618	O00425_IF2B3_HUMAN	IGF2BP3	3	3	2.9507	Q14568_HS902_HUMAN	HSP90AA2	5	6	2.3453	P39023_RL3_HUMAN	RPL3	2	3	2.1489	Q9UNX3_RL26L_HUMAN	RPL26L1	6	6	2.3648	P21333_FLNA_HUMAN	FLNA
3	3	2.5644	P35579_MYH9_HUMAN	MYH9	9	9	3.0292	Q9BW92_SYTM_HUMAN	TARS2	3	3	2.8987	Q13148_TADBP_HUMAN	TARDBP	5	6	1.9127	P01008_ANT3_HUMAN	SERPINC1	2	3	2.0383	P27695_APEX1_HUMAN	APEX1	6	6	2.3567	P48634_PRC2A_HUMAN	PRRC2A
3	3	2.5517	Q7L014_DDX46_HUMAN	DDX46	9	9	2.9693	O43491_E41L2_HUMAN	EPB41L2	3	3	2.8838	Q86V81_THOC4_HUMAN	ALYREF	4	6	3.5035	Q8TEQ6_GEMI5_HUMAN	GEMIN5	1	3	2.4367	Q7L4I2_RSRC2_HUMAN	RSRC2	6	6	2.3543	P98175_RBM10_HUMAN	RBM10
3	3	2.5057	P12268_IMDH2_HUMAN	IMPDH2	9	9	2.9615	O75400_PR40A_HUMAN	PRPF40A	3	3	2.8794	Q7L014_DDX46_HUMAN	DDX46	4	6	2.7785	Q13243_SRSF5_HUMAN	SRSF5	1	3	1.8031	Q86U86_PB1_HUMAN	PBRM1	6	6	2.2339	O75400_PR40A_HUMAN	PRPF40A
3	3	2.4341	Q06830_PRDX1_HUMAN	PRDX1	9	9	2.9296	P14868_SYDC_HUMAN	DARS	3	3	2.8768	Q01130_SRSF2_HUMAN	SRSF2	5	5	3.7192	O15042_SR140_HUMAN	U2SURP	2	2	4.2471	P67809_YBOX1_HUMAN	YBX1	6	6	2.1901	O95613_PCNT_HUMAN	PCNT
3	3	2.4188	P08183_MDR1_HUMAN	ABCB1	9	9	2.8671	P12270_TPR_HUMAN	TPR	3	3	2.8093	O43809_CPSF5_HUMAN	NUDT21	5	5	3.2895	P30837_AL1B1_HUMAN	ALDH1B1	2	2	4.098	P04844_RPN2_HUMAN	RPN2	5	6	3.4311	P26368_U2AF2_HUMAN	U2AF2
3	3	2.4168	Q16629_SRSF7_HUMAN	SRSF7	9	9	2.8365	Q96GM5_SMRD1_HUMAN	SMARCD1	3	3	2.7894	P34931_HS71L_HUMAN	HSPA1L	5	5	3.2824	Q07020_RL18_HUMAN	RPL18	2	2	3.87	P27348_1433T_HUMAN	YWHAQ	5	6	3.1739	Q15459_SF3A1_HUMAN	SF3A1
3	3	2.3717	P56537_IF6_HUMAN	EIF6	9	9	2.7242	Q12789_TF3C1_HUMAN	GTF3C1	3	3	2.7395	P31942_HNRH3_HUMAN	HNRNPH3	5	5	3.2742	Q14498_RBM39_HUMAN	RBM39	2	2	3.8593	P31942_HNRH3_HUMAN	HNRNPH3	5	6	3.0877	Q07020_RL18_HUMAN	RPL18
3	3	2.3653	Q96AE4_FUBP1_HUMAN	FUBP1	9	9	2.713	Q9NVP1_DDX18_HUMAN	DDX18	3	3	2.6818	Q15365_PCBP1_HUMAN	PCBP1	5	5	3.0991	Q8TAQ2_SMRC2_HUMAN	SMARCC2	2	2	3.824	P09211_GSTP1_HUMAN	GSTP1	5	6	2.6258	Q06787_FMR1_HUMAN	FMR1
3	3	2.365	P27824_CALX_HUMAN	CANX	9	9	2.5404	O43172_PRP4_HUMAN	PRPF4	3	3	2.6629	P10599_THIO_HUMAN	TXN	5	5	2.991	P07900_HS90A_HUMAN	HSP90AA1	2	2	3.5275	P63104_1433Z_HUMAN	YWHAZ	5	6	2.572	Q14444_CAPR1_HUMAN	CAPRIN1
3	3	2.3453	Q96PK6_RBM14_HUMAN	RBM14	9	9	2.2838	Q7L2E3_DHX30_HUMAN	DHX30	3	3	2.6208	P43243_MATR3_HUMAN	MATR3	5	5	2.9531	Q9NVP1_DDX18_HUMAN	DDX18	2	2	3.5243	P52597_HNRPF_HUMAN	HNRNPF	5	6	2.5634	Q9P2K5_MYEF2_HUMAN	MYEF2
3	3	2.3203	P78527_PRKDC_HUMAN	PRKDC	8	9	3.6724	P30837_AL1B1_HUMAN	ALDH1B1	3	3	2.5988	Q8NHW5_RLA0L_HUMAN	RPLP0P6	5	5	2.8984	O43175_SERA_HUMAN	PHGDH	2	2	3.4802	P0DME0_SETLP_HUMAN	SETSIP	5	6	2.5433	Q14684_RRP1B_HUMAN	RRP1B
3	3	2.2008	P62753_RS6_HUMAN	RPS6	8	9	3.2064	P26640_SYVC_HUMAN	VARS	3	3	2.5671	Q13867_BLMH_HUMAN	BLMH	5	5	2.8772	Q8WXF1_PSPC1_HUMAN	PSPC1	2	2	3.4735	P61247_RS3A_HUMAN	RPS3A	5	6	2.2567	Q5T200_ZC3HD_HUMAN	ZC3H13
3	3	2.1451	Q13838_DX39B_HUMAN	DDX39B	8	9	2.9268	Q8WXF1_PSPC1_HUMAN	PSPC1	3	3	2.539	O43390_HNRPR_HUMAN	HNRNPR	5	5	2.7387	P04843_RPN1_HUMAN	RPN1	2	2	3.4709	O14979_HNRDL_HUMAN	HNRNPDL	4	6	3.6117	Q13885_TBB2A_HUMAN	TUBB2A
3	3	1.9802	Q9P2K5_MYEF2_HUMAN	MYEF2	8	9	2.5013	P26373_RL13_HUMAN	RPL13	3	3	2.5026	P62424_RL7A_HUMAN	RPL7A	5	5	2.7056	Q5SW79_CE170_HUMAN	CEP170	2	2	3.4318	P51149_RAB7A_HUMAN	RAB7A	4	6	3.4717	P35637_FUS_HUMAN	FUS
2	3	3.1688	SjGST_Schistosoma		8	9	2.4696	P55265_DSRAD_HUMAN	ADAR	3	3	2.4857	Q9P035_HACD3_HUMAN	PTPLAD1	5	5	2.7054	Q86VM9_ZCH18_HUMAN	ZC3H18	2	2	3.3046	P06744_G6PI_HUMAN	GPI	4	6	3.1919	Q8TAQ2_SMRC2_HUMAN	SMARCC2
2	3	2.8587	P09651_ROA1_HUMAN	HNRNPA1	8	9	2.3169	Q96SI9_STRBP_HUMAN	STRBP	3	3	2.485	Q02790_FKBP4_HUMAN	FKBP4	5	5	2.6058	Q9BZE4_NOG1_HUMAN	GTPBP4	2	2	3.3024	KACB_RABIT		4	6	3.1645	Q9Y3I0_RTCB_HUMAN	RTCB
2	3	2.4207	P31946_1433B_HUMAN	YWHAB	7	9	3.2492	O96019_ACL6A_HUMAN	ACTL6A	3	3	2.4513	P62241_RS8_HUMAN	RPS8	5	5	2.6053	O94832_MYO1D_HUMAN	MYO1D	2	2	3.2849	P60866_RS20_HUMAN	RPS20	4	6	2.7481	P62906_RL10A_HUMAN	RPL10A
2	3	2.3216	P62987_RL40_HUMAN	UBA52	7	9	3.2473	Q12873_CHD3_HUMAN	CHD3	3	3	2.4005	P26599_PTBP1_HUMAN	PTBP1	5	5	2.4577	P62917_RL8_HUMAN	RPL8	2	2	3.2661	P62995_TRA2B_HUMAN	TRA2B	4	6	2.7312	O14497_ARI1A_HUMAN	ARID1A
2	3	2.2299	P32119_PRDX2_HUMAN	PRDX2	5	9	3.1286	P52597_HNRPF_HUMAN	HNRNPF	3	3	2.392	P23588_IF4B_HUMAN	EIF4B	5	5	2.3753	P98175_RBM10_HUMAN	RBM10	2	2	3.1967	Q9BYX7_ACTBM_HUMAN	POTEKP	4	6	2.714	P84103_SRSF3_HUMAN	SRSF3
2	3	2.0232	P62277_RS13_HUMAN	RPS13	4	9	2.7468	Q96QV6_H2A1A_HUMAN	HIST1H2AA	3	3	2.3129	P62826_RAN_HUMAN	RAN	5	5	2.3579	P13639_EF2_HUMAN	EEF2	2	2	3.1771	Q07666_KHDR1_HUMAN	KHDRBS1	4	6	2.1128	Q13247_SRSF6_HUMAN	SRSF6
2	3	1.9805	P62826_RAN_HUMAN	RAN	4	9	2.4495	P62987_RL40_HUMAN	UBA52	3	3	2.2812	P26373_RL13_HUMAN	RPL13	5	5	2.2911	Q06830_PRDX1_HUMAN	PRDX1	2	2	3.1704	P30044_PRDX5_HUMAN	PRDX5	2	6	3.7421	P27635_RL10_HUMAN	RPL10
1	3	3.7462	IgG1b_bovine		8	8	4.129	P67809_YBOX1_HUMAN	YBX1	3	3	2.2363	P02787_TRFE_HUMAN	TF	5	5	2.2861	P20700_LMNB1_HUMAN	LMNB1	2	2	3.159	P40227_TCPZ_HUMAN	CCT6A	2	6	2.7908	IGKC_MOUSE
1	3	1.8349	Q7Z6R9_AP2D_HUMAN	TFAP2D	8	8	3.7104	O75165_DJC13_HUMAN	DNAJC13	3	3	2.2156	P46781_RS9_HUMAN	RPS9	5	5	2.0679	Q14980_NUMA1_HUMAN	NUMA1	2	2	3.0933	P23396_RS3_HUMAN	RPS3	2	6	2.1004	Q16695_H31T_HUMAN	HIST3H3
2	2	4.7407	P62995_TRA2B_HUMAN	TRA2B	8	8	3.5829	P08237_PFKAM_HUMAN	PFKM	3	3	2.2006	P62753_RS6_HUMAN	RPS6	5	5	1.8973	P18077_RL35A_HUMAN	RPL35A	2	2	3.0667	P30050_RL12_HUMAN	RPL12	5	5	3.4906	Q07065_CKAP4_HUMAN	CKAP4
2	2	4.106	P23528_COF1_HUMAN	CFL1	8	8	3.4117	Q13263_TIF1B_HUMAN	TRIM28	3	3	2.1821	O60506_HNRPQ_HUMAN	SYNCRIP	5	5	1.866	P08621_RU17_HUMAN	SNRNP70	2	2	3.0565	P40939_ECHA_HUMAN	HADHA	5	5	3.249	Q8TEQ6_GEMI5_HUMAN	GEMIN5
2	2	4.0056	P50914_RL14_HUMAN	RPL14	8	8	3.357	Q9P2E9_RRBP1_HUMAN	RRBP1	3	3	2.17	Q9UNX3_RL26L_HUMAN	RPL26L1	4	5	3.4516	P23528_COF1_HUMAN	CFL1	2	2	3.0259	P61026_RAB10_HUMAN	RAB10	5	5	3.2211	Q15717_ELAV1_HUMAN	ELAVL1
2	2	3.5593	P04844_RPN2_HUMAN	RPN2	8	8	3.2945	Q9Y265_RUVB1_HUMAN	RUVBL1	3	3	2.1443	Q13435_SF3B2_HUMAN	SF3B2	4	5	3.0955	Q9Y5B9_SP16H_HUMAN	SUPT16H	2	2	3.0115	P62318_SMD3_HUMAN	SNRPD3	5	5	3.0276	O75494_SRS10_HUMAN	SRSF10
2	2	3.4903	Q07021_C1QBP_HUMAN	C1QBP	8	8	3.2635	O43395_PRPF3_HUMAN	PRPF3	3	3	2.0813	P08123_CO1A2_HUMAN	COL1A2	4	5	2.8173	P14866_HNRPL_HUMAN	HNRNPL	2	2	2.9818	O75390_CISY_HUMAN	CS	5	5	2.9572	P19474_RO52_HUMAN	TRIM21
2	2	3.3925	P50991_TCPD_HUMAN	CCT4	8	8	3.1403	P49411_EFTU_HUMAN	TUFM	3	3	1.9971	Q12906_ILF3_HUMAN	ILF3	4	5	2.7609	P51114_FXR1_HUMAN	FXR1	2	2	2.9804	P30443_1A01_HUMAN	HLA-A	5	5	2.9398	P13639_EF2_HUMAN	EEF2
2	2	3.3576	O14983_AT2A1_HUMAN	ATP2A1	8	8	2.9773	P35580_MYH10_HUMAN	MYH10	2	3	3.3097	Q07021_C1QBP_HUMAN	C1QBP	4	5	2.7085	Q13838_DX39B_HUMAN	DDX39B	2	2	2.9487	Q01650_LAT1_HUMAN	SLC7A5	5	5	2.904	Q8N653_LZTR1_HUMAN	LZTR1
2	2	3.3498	Q99623_PHB2_HUMAN	PHB2	8	8	2.8754	Q14684_RRP1B_HUMAN	RRP1B	2	3	3.1572	P60174_TPIS_HUMAN	TPI1	4	5	2.5407	O43684_BUB3_HUMAN	BUB3	2	2	2.9442	Q9BTT0_AN32E_HUMAN	ANP32E	5	5	2.8579	O43172_PRP4_HUMAN	PRPF4
2	2	3.3272	P49411_EFTU_HUMAN	TUFM	8	8	2.8687	Q99848_EBP2_HUMAN	EBNA1BP2	2	3	2.806	P50914_RL14_HUMAN	RPL14	4	5	2.5204	P84103_SRSF3_HUMAN	SRSF3	2	2	2.9328	P61604_CH10_HUMAN	HSPE1	5	5	2.8552	Q9NVP1_DDX18_HUMAN	DDX18
2	2	3.2482	P30050_RL12_HUMAN	RPL12	8	8	2.8404	O00567_NOP56_HUMAN	NOP56	2	3	2.7918	Q96QV6_H2A1A_HUMAN	HIST1H2AA	4	5	2.4718	P62987_RL40_HUMAN	UBA52	2	2	2.9262	Q15758_AAAT_HUMAN	SLC1A5	5	5	2.7803	P49411_EFTU_HUMAN	TUFM
2	2	3.2477	O76021_RL1D1_HUMAN	RSL1D1	8	8	2.8402	P08107_HSP71_HUMAN	HSPA1A	2	3	2.7845	P21333_FLNA_HUMAN	FLNA	4	5	2.2213	P62753_RS6_HUMAN	RPS6	2	2	2.9211	P52272_HNRPM_HUMAN	HNRNPM	5	5	2.67	Q9P258_RCC2_HUMAN	RCC2
2	2	3.2426	P62913_RL11_HUMAN	RPL11	8	8	2.8133	Q9Y3I0_RTCB_HUMAN	RTCB	2	3	2.7637	P62937_PPIA_HUMAN	PPIA	4	5	2.1469	P62249_RS16_HUMAN	RPS16	2	2	2.8834	Q13148_TADBP_HUMAN	TARDBP	5	5	2.6525	P14625_ENPL_HUMAN	HSP90B1
2	2	3.2069	KACB_RABIT		8	8	2.7832	P06733_ENOA_HUMAN	ENO1	2	3	2.6007	Q15084_PDIA6_HUMAN	PDIA6	4	5	2.0932	Q13247_SRSF6_HUMAN	SRSF6	2	2	2.8609	P07437_TBB5_HUMAN	TUBB	5	5	2.6096	O43395_PRPF3_HUMAN	PRPF3
2	2	3.2039	Q16643_DREB_HUMAN	DBN1	8	8	2.6957	Q5BKZ1_ZN326_HUMAN	ZNF326	2	2	4.0969	Q9BTT0_AN32E_HUMAN	ANP32E	3	5	3.2482	P33778_H2B1B_HUMAN	HIST1H2BB	2	2	2.8475	P62244_RS15A_HUMAN	RPS15A	5	5	2.59	Q9Y5B9_SP16H_HUMAN	SUPT16H
2	2	3.1883	P60866_RS20_HUMAN	RPS20	8	8	2.5932	Q9BUQ8_DDX23_HUMAN	DDX23	2	2	4.0751	Q7L523_RRAGA_HUMAN	RRAGA	3	5	1.9272	Q6NVV1_R13P3_HUMAN	RPL13AP3	2	2	2.7821	P36578_RL4_HUMAN	RPL4	5	5	2.4388	O43684_BUB3_HUMAN	BUB3
2	2	3.0249	Q15084_PDIA6_HUMAN	PDIA6	8	8	2.4374	P38919_IF4A3_HUMAN	EIF4A3	2	2	4.056	P0DME0_SETLP_HUMAN	SETSIP	2	5	2.5998	P62304_RUXE_HUMAN	SNRPE	2	2	2.7742	P12956_XRCC6_HUMAN	XRCC6	5	5	2.413	P62917_RL8_HUMAN	RPL8
2	2	3.0132	Q8NC51_PAIRB_HUMAN	SERBP1	8	8	2.3684	Q9UQ35_SRRM2_HUMAN	SRRM2	2	2	4.021	P32969_RL9_HUMAN	RPL9	4	4	3.7547	Q9HD43_PTPRH_HUMAN	PTPRH	2	2	2.7685	P23588_IF4B_HUMAN	EIF4B	5	5	2.3263	P45880_VDAC2_HUMAN	VDAC2
2	2	2.9973	Q13813_SPTN1_HUMAN	SPTAN1	7	8	4.0012	Q9H0A0_NAT10_HUMAN	NAT10	2	2	3.8834	Q14498_RBM39_HUMAN	RBM39	4	4	3.7301	Q8IY81_SPB1_HUMAN	FTSJ3	2	2	2.7675	P10599_THIO_HUMAN	TXN	5	5	2.3202	Q9H307_PININ_HUMAN	PNN
2	2	2.9779	P62263_RS14_HUMAN	RPS14	7	8	3.7609	Q15424_SAFB1_HUMAN	SAFB	2	2	3.8413	Q2TAY7_SMU1_HUMAN	SMU1	4	4	3.5986	P04406_G3P_HUMAN	GAPDH	2	2	2.7512	P09622_DLDH_HUMAN	DLD	5	5	2.2365	Q14966_ZN638_HUMAN	ZNF638
2	2	2.9737	Q13148_TADBP_HUMAN	TARDBP	7	8	3.2075	P50402_EMD_HUMAN	EMD	2	2	3.7884	Q99729_ROAA_HUMAN	HNRNPAB	4	4	3.5314	P29966_MARCS_HUMAN	MARCKS	2	2	2.7446	Q13435_SF3B2_HUMAN	SF3B2	5	5	2.1004	P18621_RL17_HUMAN	RPL17
2	2	2.9691	Q99714_HCD2_HUMAN	HSD17B10	7	8	3.1708	Q2TAY7_SMU1_HUMAN	SMU1	2	2	3.7509	P12273_PIP_HUMAN	PIP	4	4	3.4485	P08238_HS90B_HUMAN	HSP90AB1	2	2	2.7275	P21796_VDAC1_HUMAN	VDAC1	4	5	3.6105	P23588_IF4B_HUMAN	EIF4B
2	2	2.9492	Q15366_PCBP2_HUMAN	PCBP2	7	8	3.041	Q8WVV9_HNRLL_HUMAN	HNRNPLL	2	2	3.6391	Q07666_KHDR1_HUMAN	KHDRBS1	4	4	3.3798	Q9UHX1_PUF60_HUMAN	PUF60	2	2	2.6424	P51571_SSRD_HUMAN	SSR4	4	5	3.0114	Q16630_CPSF6_HUMAN	CPSF6
2	2	2.9096	P61026_RAB10_HUMAN	RAB10	7	8	2.8488	Q93009_UBP7_HUMAN	USP7	2	2	3.513	P63241_IF5A1_HUMAN	EIF5A	4	4	3.3354	O60264_SMCA5_HUMAN	SMARCA5	2	2	2.602	P16403_H12_HUMAN	HIST1H1C	4	5	2.9867	O60264_SMCA5_HUMAN	SMARCA5
2	2	2.8891	P16403_H12_HUMAN	HIST1H1C	7	8	2.8189	P60842_IF4A1_HUMAN	EIF4A1	2	2	3.4943	P62913_RL11_HUMAN	RPL11	4	4	3.3193	P05023_AT1A1_HUMAN	ATP1A1	2	2	2.5976	Q15366_PCBP2_HUMAN	PCBP2	4	5	2.8879	P31942_HNRH3_HUMAN	HNRNPH3
2	2	2.889	P01834_IGKC_HUMAN	IGKC	7	8	2.7772	Q58FF7_H90B3_HUMAN	HSP90AB3P	2	2	3.3864	P05455_LA_HUMAN	SSB	4	4	3.1661	O75494_SRS10_HUMAN	SRSF10	2	2	2.5826	P35580_MYH10_HUMAN	MYH10	4	5	2.5598	P62269_RS18_HUMAN	RPS18
2	2	2.8733	P62937_PPIA_HUMAN	PPIA	7	8	2.7433	Q86U86_PB1_HUMAN	PBRM1	2	2	3.3117	P40227_TCPZ_HUMAN	CCT6A	4	4	3.1513	Q5BKZ1_ZN326_HUMAN	ZNF326	2	2	2.5499	P49411_EFTU_HUMAN	TUFM	4	5	2.4681	Q14103_HNRPD_HUMAN	HNRNPD
2	2	2.8479	Q7L523_RRAGA_HUMAN	RRAGA	7	8	2.7064	Q13228_SBP1_HUMAN	SELENBP1	2	2	3.3108	P63104_1433Z_HUMAN	YWHAZ	4	4	3.144	O95218_ZRAB2_HUMAN	ZRANB2	2	2	2.5415	P54652_HSP72_HUMAN	HSPA2	4	5	2.2413	Q9UQ35_SRRM2_HUMAN	SRRM2
2	2	2.8432	P84103_SRSF3_HUMAN	SRSF3	7	8	2.5667	P62750_RL23A_HUMAN	RPL23A	2	2	3.2614	O75390_CISY_HUMAN	CS	4	4	3.1379	Q96DI7_SNR40_HUMAN	SNRNP40	2	2	2.5335	P16615_AT2A2_HUMAN	ATP2A2	4	5	2.2147	Q8TDN6_BRX1_HUMAN	BRIX1
2	2	2.8272	P16401_H15_HUMAN	HIST1H1B	7	8	2.5189	O00139_KIF2A_HUMAN	KIF2A	2	2	3.2192	Q07020_RL18_HUMAN	RPL18	4	4	3.0666	P29401_TKT_HUMAN	TKT	2	2	2.5267	P04792_HSPB1_HUMAN	HSPB1	4	5	2.0954	P18077_RL35A_HUMAN	RPL35A
2	2	2.787	P07814_SYEP_HUMAN	EPRS	7	8	2.3365	Q06830_PRDX1_HUMAN	PRDX1	2	2	3.2157	P61604_CH10_HUMAN	HSPE1	4	4	2.8967	O00571_DDX3X_HUMAN	DDX3X	2	2	2.5123	P39019_RS19_HUMAN	RPS19	3	5	4.1485	O95104_SFR15_HUMAN	SCAF4
2	2	2.7856	Q9Y5M8_SRPRB_HUMAN	SRPRB	7	8	2.0284	Q13247_SRSF6_HUMAN	SRSF6	2	2	3.1902	P60866_RS20_HUMAN	RPS20	4	4	2.8185	Q9UQE7_SMC3_HUMAN	SMC3	2	2	2.5038	Q99729_ROAA_HUMAN	HNRNPAB	3	5	3.1835	P33778_H2B1B_HUMAN	HIST1H2BB
2	2	2.7721	Q9NX63_MIC19_HUMAN	CHCHD3	6	8	3.3045	P35637_FUS_HUMAN	FUS	2	2	3.1898	P14866_HNRPL_HUMAN	HNRNPL	4	4	2.8123	Q9P258_RCC2_HUMAN	RCC2	2	2	2.4915	P15880_RS2_HUMAN	RPS2	3	5	2.4718	Q96QV6_H2A1A_HUMAN	HIST1H2AA
2	2	2.7704	Q9Y4L1_HYOU1_HUMAN	HYOU1	5	8	2.9814	Q92734_TFG_HUMAN	TFG	2	2	3.1566	P30086_PEBP1_HUMAN	PEBP1	4	4	2.8118	Q15459_SF3A1_HUMAN	SF3A1	2	2	2.4798	Q9Y2W1_TR150_HUMAN	THRAP3	3	5	2.2197	P62753_RS6_HUMAN	RPS6
2	2	2.7256	P40227_TCPZ_HUMAN	CCT6A	4	8	1.8927	Q16695_H31T_HUMAN	HIST3H3	2	2	3.1474	KACB_RABIT		4	4	2.7898	Q07065_CKAP4_HUMAN	CKAP4	2	2	2.4695	Q09028_RBBP4_HUMAN	RBBP4	4	4	3.7985	Q9HD43_PTPRH_HUMAN	PTPRH
2	2	2.7138	Q15424_SAFB1_HUMAN	SAFB	3	8	2.0898	P83881_RL36A_HUMAN	RPL36A	2	2	3.1407	Q15233_NONO_HUMAN	NONO	4	4	2.7841	Q03701_CEBPZ_HUMAN	CEBPZ	2	2	2.4636	Q92841_DDX17_HUMAN	DDX17	4	4	3.3681	O00567_NOP56_HUMAN	NOP56
2	2	2.7104	P55084_ECHB_HUMAN	HADHB	1	8	5.0376	B4DY08_B4DY08_HUMAN	HNRNPC	2	2	3.1002	P62701_RS4X_HUMAN	RPS4X	4	4	2.7704	P61313_RL15_HUMAN	RPL15	2	2	2.448	P39023_RL3_HUMAN	RPL3	4	4	3.3409	Q969G3_SMCE1_HUMAN	SMARCE1
2	2	2.6947	P62318_SMD3_HUMAN	SNRPD3	7	7	3.3395	P07900_HS90A_HUMAN	HSP90AA1	2	2	3.0936	P02679_FIBG_HUMAN	FGG	4	4	2.7515	P30050_RL12_HUMAN	RPL12	2	2	2.4192	Q15233_NONO_HUMAN	NONO	4	4	3.3032	Q12789_TF3C1_HUMAN	GTF3C1
2	2	2.6946	P17844_DDX5_HUMAN	DDX5	7	7	3.2272	Q969G3_SMCE1_HUMAN	SMARCE1	2	2	3.0797	P30049_ATPD_HUMAN	ATP5D	4	4	2.7511	Q99623_PHB2_HUMAN	PHB2	2	2	2.4165	P53671_LIMK2_HUMAN	LIMK2	4	4	3.198	Q14692_BMS1_HUMAN	BMS1
2	2	2.6462	P62249_RS16_HUMAN	RPS16	7	7	3.2225	Q9Y4L1_HYOU1_HUMAN	HYOU1	2	2	3.0693	P22695_QCR2_HUMAN	UQCRC2	4	4	2.7467	Q9UKV3_ACINU_HUMAN	ACIN1	2	2	2.4072	P21333_FLNA_HUMAN	FLNA	4	4	3.1549	Q7L014_DDX46_HUMAN	DDX46
2	2	2.6299	P30443_1A01_HUMAN	HLA-A	7	7	3.1424	Q96DI7_SNR40_HUMAN	SNRNP40	2	2	3.0551	P48047_ATPO_HUMAN	ATP5O	4	4	2.733	Q8TEM1_PO210_HUMAN	NUP210	2	2	2.3969	P49327_FAS_HUMAN	FASN	4	4	3.067	Q9UQE7_SMC3_HUMAN	SMC3
2	2	2.5801	Q9UMS4_PRP19_HUMAN	PRPF19	7	7	3.1103	Q8NHW5_RLA0L_HUMAN	RPLP0P6	2	2	3.0049	P61026_RAB10_HUMAN	RAB10	4	4	2.7214	O43395_PRPF3_HUMAN	PRPF3	2	2	2.3955	P62701_RS4X_HUMAN	RPS4X	4	4	3.0411	P30050_RL12_HUMAN	RPL12
2	2	2.5757	Q9BQA1_MEP50_HUMAN	WDR77	7	7	3.0717	O43175_SERA_HUMAN	PHGDH	2	2	2.9851	B9A064_IGLL5_HUMAN	IGLL5	4	4	2.6966	Q14444_CAPR1_HUMAN	CAPRIN1	2	2	2.389	P62826_RAN_HUMAN	RAN	4	4	3.0224	P62913_RL11_HUMAN	RPL11
2	2	2.5666	P84077_ARF1_HUMAN	ARF1	7	7	3.0288	Q9BXP5_SRRT_HUMAN	SRRT	2	2	2.9655	P62318_SMD3_HUMAN	SNRPD3	4	4	2.6512	P40926_MDHM_HUMAN	MDH2	2	2	2.3651	P52907_CAZA1_HUMAN	CAPZA1	4	4	2.9974	Q15050_RRS1_HUMAN	RRS1
2	2	2.5408	P04792_HSPB1_HUMAN	HSPB1	7	7	3.0063	P98175_RBM10_HUMAN	RBM10	2	2	2.9147	P84103_SRSF3_HUMAN	SRSF3	4	4	2.6016	P51531_SMCA2_HUMAN	SMARCA2	2	2	2.3599	Q13151_ROA0_HUMAN	HNRNPA0	4	4	2.9258	Q9BW92_SYTM_HUMAN	TARS2
2	2	2.4999	Q9Y2W1_TR150_HUMAN	THRAP3	7	7	2.9894	Q04637_IF4G1_HUMAN	EIF4G1	2	2	2.8505	Q01844_EWS_HUMAN	EWSR1	4	4	2.5309	Q08945_SSRP1_HUMAN	SSRP1	2	2	2.3403	P53985_MOT1_HUMAN	SLC16A1	4	4	2.9083	P62750_RL23A_HUMAN	RPL23A
2	2	2.4986	Q9Y5S9_RBM8A_HUMAN	RBM8A	7	7	2.8916	Q01780_EXOSX_HUMAN	EXOSC10	2	2	2.8479	P51571_SSRD_HUMAN	SSR4	4	4	2.4986	P62258_1433E_HUMAN	YWHAE	2	2	2.3369	P62913_RL11_HUMAN	RPL11	4	4	2.8948	Q15007_FL2D_HUMAN	WTAP
2	2	2.4912	Q9P2J5_SYLC_HUMAN	LARS	7	7	2.8608	O60244_MED14_HUMAN	MED14	2	2	2.8442	P09622_DLDH_HUMAN	DLD	4	4	2.4001	Q16891_MIC60_HUMAN	IMMT	2	2	2.3285	O14879_IFIT3_HUMAN	IFIT3	4	4	2.8428	Q93009_UBP7_HUMAN	USP7
2	2	2.4818	P63244_GBLP_HUMAN	GNB2L1	7	7	2.7428	Q8TDD1_DDX54_HUMAN	DDX54	2	2	2.8342	P11177_ODPB_HUMAN	PDHB	4	4	2.3436	Q9P2K5_MYEF2_HUMAN	MYEF2	2	2	2.274	P02787_TRFE_HUMAN	TF	4	4	2.7895	O75367_H2AY_HUMAN	H2AFY
2	2	2.4519	P51571_SSRD_HUMAN	SSR4	7	7	2.7301	Q13523_PRP4B_HUMAN	PRPF4B	2	2	2.8258	O15523_DDX3Y_HUMAN	DDX3Y	4	4	2.3286	P26641_EF1G_HUMAN	EEF1G	2	2	2.2395	P08107_HSP71_HUMAN	HSPA1A	4	4	2.7892	Q99848_EBP2_HUMAN	EBNA1BP2
2	2	2.4328	Q71UI9_H2AV_HUMAN	H2AFV	7	7	2.7282	P27708_PYR1_HUMAN	CAD	2	2	2.8251	P16401_H15_HUMAN	HIST1H1B	4	4	2.3284	Q15365_PCBP1_HUMAN	PCBP1	2	2	2.2279	P62753_RS6_HUMAN	RPS6	4	4	2.7253	Q12797_ASPH_HUMAN	ASPH
2	2	2.4207	P07741_APT_HUMAN	APRT	7	7	2.7138	P14618_KPYM_HUMAN	PKM	2	2	2.8075	P35580_MYH10_HUMAN	MYH10	4	4	2.3169	Q96HS1_PGAM5_HUMAN	PGAM5	2	2	2.2207	P18077_RL35A_HUMAN	RPL35A	4	4	2.7214	O43175_SERA_HUMAN	PHGDH
2	2	2.3956	O00159_MYO1C_HUMAN	MYO1C	7	7	2.6527	P14625_ENPL_HUMAN	HSP90B1	2	2	2.803	P62316_SMD2_HUMAN	SNRPD2	4	4	2.1479	P63244_GBLP_HUMAN	GNB2L1	2	2	2.1911	Q58FF3_ENPLL_HUMAN	HSP90B2P	4	4	2.6649	Q9NW13_RBM28_HUMAN	RBM28
2	2	2.358	P20020_AT2B1_HUMAN	ATP2B1	7	7	2.6495	P18583_SON_HUMAN	SON	2	2	2.7878	P54652_HSP72_HUMAN	HSPA2	4	4	2.0512	P83731_RL24_HUMAN	RPL24	2	2	2.1703	P49207_RL34_HUMAN	RPL34	4	4	2.5926	Q14683_SMC1A_HUMAN	SMC1A
2	2	2.3576	P62807_H2B1C_HUMAN	HIST1H2BC	7	7	2.6425	Q15648_MED1_HUMAN	MED1	2	2	2.7804	Q14974_IMB1_HUMAN	KPNB1	4	4	1.9318	P62280_RS11_HUMAN	RPS11	2	2	2.1698	P50402_EMD_HUMAN	EMD	4	4	2.5661	Q9NZI8_IF2B1_HUMAN	IGF2BP1
2	2	2.3554	Q15029_U5S1_HUMAN	EFTUD2	7	7	2.6063	Q9Y230_RUVB2_HUMAN	RUVBL2	2	2	2.7702	Q08345_DDR1_HUMAN	DDR1	4	4	1.6265	P40429_RL13A_HUMAN	RPL13A	2	2	2.1631	P62249_RS16_HUMAN	RPS16	4	4	2.5374	Q99590_SCAFB_HUMAN	SCAF11
2	2	2.2836	IgG3_bovine		7	7	2.537	Q96PK6_RBM14_HUMAN	RBM14	2	2	2.7694	P62899_RL31_HUMAN	RPL31	3	4	4.0453	Q15427_SF3B4_HUMAN	SF3B4	2	2	2.1408	P13639_EF2_HUMAN	EEF2	4	4	2.5371	Q58FF7_H90B3_HUMAN	HSP90AB3P
2	2	2.2671	Q9NVI7_ATD3A_HUMAN	ATAD3A	7	7	2.4362	P08621_RU17_HUMAN	SNRNP70	2	2	2.7576	P51149_RAB7A_HUMAN	RAB7A	3	4	3.5925	Q969G3_SMCE1_HUMAN	SMARCE1	2	2	2.1393	P17844_DDX5_HUMAN	DDX5	4	4	2.5225	Q13310_PABP4_HUMAN	PABPC4
2	2	2.2668	P51149_RAB7A_HUMAN	RAB7A	7	7	2.3544	P49750_YLPM1_HUMAN	YLPM1	2	2	2.7263	P40939_ECHA_HUMAN	HADHA	3	4	3.1877	P62906_RL10A_HUMAN	RPL10A	2	2	2.112	P14678_RSMB_HUMAN	SNRPB	4	4	2.4977	Q06830_PRDX1_HUMAN	PRDX1
2	2	2.2425	P35232_PHB_HUMAN	PHB	7	7	2.3375	P62753_RS6_HUMAN	RPS6	2	2	2.7084	P62263_RS14_HUMAN	RPS14	3	4	3.0836	P01834_IGKC_HUMAN	IGKC	2	2	2.105	Q13242_SRSF9_HUMAN	SRSF9	4	4	2.4758	P38919_IF4A3_HUMAN	EIF4A3
2	2	2.18	P39656_OST48_HUMAN	DDOST	6	7	3.0364	Q8TEQ6_GEMI5_HUMAN	GEMIN5	2	2	2.6614	P16403_H12_HUMAN	HIST1H1C	3	4	2.848	O75165_DJC13_HUMAN	DNAJC13	2	2	2.1016	P84098_RL19_HUMAN	RPL19	4	4	2.4627	O00159_MYO1C_HUMAN	MYO1C
2	2	2.1766	P61353_RL27_HUMAN	RPL27	6	7	3.0028	P08238_HS90B_HUMAN	HSP90AB1	2	2	2.6318	P55072_TERA_HUMAN	VCP	3	4	2.7289	Q86U42_PABP2_HUMAN	PABPN1	2	2	2.0791	P62304_RUXE_HUMAN	SNRPE	4	4	2.4556	Q99959_PKP2_HUMAN	PKP2
2	2	2.1633	P12235_ADT1_HUMAN	SLC25A4	6	7	2.8074	Q15365_PCBP1_HUMAN	PCBP1	2	2	2.6231	P62873_GBB1_HUMAN	GNB1	3	4	2.6391	P31946_1433B_HUMAN	YWHAB	2	2	2.0556	P62917_RL8_HUMAN	RPL8	4	4	2.4396	P62258_1433E_HUMAN	YWHAE
2	2	2.1364	P49207_RL34_HUMAN	RPL34	6	7	2.5176	P30101_PDIA3_HUMAN	PDIA3	2	2	2.6221	Q15717_ELAV1_HUMAN	ELAVL1	3	4	2.5982	P16403_H12_HUMAN	HIST1H1C	2	2	1.9339	P36957_ODO2_HUMAN	DLST	4	4	2.4131	Q15365_PCBP1_HUMAN	PCBP1
2	2	2.1261	Q08170_SRSF4_HUMAN	SRSF4	6	7	2.4486	Q13242_SRSF9_HUMAN	SRSF9	2	2	2.6155	Q13263_TIF1B_HUMAN	TRIM28	3	4	2.3696	P62861_RS30_HUMAN	FAU	2	2	1.8856	Q14103_HNRPD_HUMAN	HNRNPD	4	4	2.3899	Q9UNX3_RL26L_HUMAN	RPL26L1
2	2	2.1249	Q13867_BLMH_HUMAN	BLMH	5	7	3.3762	P60709_ACTB_HUMAN	ACTB	2	2	2.6117	P62304_RUXE_HUMAN	SNRPE	3	4	2.0291	P46778_RL21_HUMAN	RPL21	2	2	1.8789	P18124_RL7_HUMAN	RPL7	4	4	2.2849	O43795_MYO1B_HUMAN	MYO1B
2	2	2.109	Q03252_LMNB2_HUMAN	LMNB2	5	7	3.2809	P50914_RL14_HUMAN	RPL14	2	2	2.6042	P28072_PSB6_HUMAN	PSMB6	3	4	1.889	P49207_RL34_HUMAN	RPL34	2	2	1.8466	P08123_CO1A2_HUMAN	COL1A2	4	4	2.1482	Q96SI9_STRBP_HUMAN	STRBP
2	2	2.0938	P32969_RL9_HUMAN	RPL9	4	7	3.572	P62316_SMD2_HUMAN	SNRPD2	2	2	2.5955	P50395_GDIB_HUMAN	GDI2	2	4	3.6052	P05386_RLA1_HUMAN	RPLP1	2	2	1.7461	P17301_ITA2_HUMAN	ITGA2	4	4	2.146	P08107_HSP71_HUMAN	HSPA1A
2	2	2.02	Q9BUJ2_HNRL1_HUMAN	HNRNPUL1	4	7	2.5908	P84103_SRSF3_HUMAN	SRSF3	2	2	2.5637	O14979_HNRDL_HUMAN	HNRNPDL	2	4	2.5015	P62847_RS24_HUMAN	RPS24	1	2	4.4986	P62306_RUXF_HUMAN	SNRPF	4	4	2.1394	P26641_EF1G_HUMAN	EEF1G
2	2	2.0136	Q9UNX3_RL26L_HUMAN	RPL26L1	6	6	3.7237	Q6UN15_FIP1_HUMAN	FIP1L1	2	2	2.5533	P60842_IF4A1_HUMAN	EIF4A1	2	4	2.4305	P62318_SMD3_HUMAN	SNRPD3	1	2	4.1205	P04908_H2A1B_HUMAN	HIST1H2AB	4	4	2.0683	Q13428_TCOF_HUMAN	TCOF1
2	2	2.0095	P62280_RS11_HUMAN	RPS11	6	6	3.3244	Q58FF8_H90B2_HUMAN	HSP90AB2P	2	2	2.5452	P27695_APEX1_HUMAN	APEX1	2	4	2.0132	Q7L4I2_RSRC2_HUMAN	RSRC2	1	2	3.1547	P60953_CDC42_HUMAN	CDC42	4	4	2.0528	Q1KMD3_HNRL2_HUMAN	HNRNPUL2
2	2	1.9815	P09874_PARP1_HUMAN	PARP1	6	6	3.2645	Q10570_CPSF1_HUMAN	CPSF1	2	2	2.5004	Q16629_SRSF7_HUMAN	SRSF7	3	3	4.6484	P32969_RL9_HUMAN	RPL9	1	2	2.8776	Q96HS1_PGAM5_HUMAN	PGAM5	4	4	2.023	P20700_LMNB1_HUMAN	LMNB1
2	2	1.9634	P51531_SMCA2_HUMAN	SMARCA2	6	6	3.2415	Q13813_SPTN1_HUMAN	SPTAN1	2	2	2.4636	P39019_RS19_HUMAN	RPS19	3	3	4.262	O95232_LC7L3_HUMAN	LUC7L3	1	2	2.7887	O60869_EDF1_HUMAN	EDF1	4	4	1.9716	P08579_RU2B_HUMAN	SNRPB2
2	2	1.952	O75400_PR40A_HUMAN	PRPF40A	6	6	3.2068	Q07065_CKAP4_HUMAN	CKAP4	2	2	2.4558	O14879_IFIT3_HUMAN	IFIT3	3	3	4.1361	Q9Y383_LC7L2_HUMAN	LUC7L2	1	2	2.5795	Q01844_EWS_HUMAN	EWSR1	4	4	1.9367	P08621_RU17_HUMAN	SNRNP70
2	2	1.9217	P18077_RL35A_HUMAN	RPL35A	6	6	3.202	P32969_RL9_HUMAN	RPL9	2	2	2.4117	P63244_GBLP_HUMAN	GNB2L1	3	3	3.9065	Q6UN15_FIP1_HUMAN	FIP1L1	1	2	1.7382	P10606_COX5B_HUMAN	COX5B	4	4	1.9349	P62280_RS11_HUMAN	RPS11
2	2	1.9188	P51610_HCFC1_HUMAN	HCFC1	6	6	3.1615	P12268_IMDH2_HUMAN	IMPDH2	2	2	2.4097	Q15366_PCBP2_HUMAN	PCBP2	3	3	3.8125	P62995_TRA2B_HUMAN	TRA2B	1	2	1.5581	Q03181_PPARD_HUMAN	PPARD	3	4	4.7434	P32969_RL9_HUMAN	RPL9
2	2	1.8433	P11586_C1TC_HUMAN	MTHFD1	6	6	3.1397	Q13151_ROA0_HUMAN	HNRNPA0	2	2	2.3725	P36578_RL4_HUMAN	RPL4	3	3	3.6313	P49327_FAS_HUMAN	FASN	1	1	5.299	A4D2B8_PM2P1_HUMAN	PMS2P1	3	4	4.2716	O95232_LC7L3_HUMAN	LUC7L3
1	2	4.0442	Q14566_MCM6_HUMAN	MCM6	6	6	3.0772	Q9NX58_LYAR_HUMAN	LYAR	2	2	2.3126	Q00325_MPCP_HUMAN	SLC25A3	3	3	3.6099	Q9H0A0_NAT10_HUMAN	NAT10	1	1	5.2507	P32969_RL9_HUMAN	RPL9	3	4	3.5482	Q9Y383_LC7L2_HUMAN	LUC7L2
1	2	3.388	P55795_HNRH2_HUMAN	HNRNPH2	6	6	3.0414	Q9BZE4_NOG1_HUMAN	GTPBP4	2	2	2.3033	P62244_RS15A_HUMAN	RPS15A	3	3	3.5887	P05387_RLA2_HUMAN	RPLP2	1	1	4.9754	P01766_HV305_HUMAN		3	4	3.4306	P07900_HS90A_HUMAN	HSP90AA1
1	2	3.1048	P60842_IF4A1_HUMAN	EIF4A1	6	6	2.9593	P61313_RL15_HUMAN	RPL15	2	2	2.2824	P36542_ATPG_HUMAN	ATP5C1	3	3	3.4985	P16989_YBOX3_HUMAN	YBX3	1	1	4.8002	P05388_RLA0_HUMAN	RPLP0	3	4	3.2302	Q13151_ROA0_HUMAN	HNRNPA0
1	2	3.073	P12956_XRCC6_HUMAN	XRCC6	6	6	2.9356	Q8NI27_THOC2_HUMAN	THOC2	2	2	2.2774	O75223_GGCT_HUMAN	GGCT	3	3	3.4698	Q92522_H1X_HUMAN	H1FX	1	1	4.5766	Q15493_RGN_HUMAN	RGN	3	4	3.1964	P04406_G3P_HUMAN	GAPDH
1	2	2.9119	O00571_DDX3X_HUMAN	DDX3X	6	6	2.9035	Q9UGP8_SEC63_HUMAN	SEC63	2	2	2.2739	Q08170_SRSF4_HUMAN	SRSF4	3	3	3.4405	P62913_RL11_HUMAN	RPL11	1	1	4.5311	P09651_ROA1_HUMAN	HNRNPA1	3	4	3.1393	Q9UMS4_PRP19_HUMAN	PRPF19
1	2	2.9097	Q13283_G3BP1_HUMAN	G3BP1	6	6	2.8212	P62269_RS18_HUMAN	RPS18	2	2	2.2729	P17987_TCPA_HUMAN	TCP1	3	3	3.3425	P09874_PARP1_HUMAN	PARP1	1	1	4.515	Q12797_ASPH_HUMAN	ASPH	3	4	3.1164	P62847_RS24_HUMAN	RPS24
1	2	2.7393	P01602_KV110_HUMAN	IGKV1-5	6	6	2.7635	P04792_HSPB1_HUMAN	HSPB1	2	2	2.241	P15531_NDKA_HUMAN	NME1	3	3	3.2741	Q9BW92_SYTM_HUMAN	TARS2	1	1	4.3722	O75643_U520_HUMAN	SNRNP200	3	4	3.0141	P62316_SMD2_HUMAN	SNRPD2
1	2	2.6244	Q01130_SRSF2_HUMAN	SRSF2	6	6	2.7577	P32119_PRDX2_HUMAN	PRDX2	2	2	2.2177	Q13151_ROA0_HUMAN	HNRNPA0	3	3	3.2592	Q15717_ELAV1_HUMAN	ELAVL1	1	1	4.3104	Q2TAY7_SMU1_HUMAN	SMU1	3	4	2.9446	P07814_SYEP_HUMAN	EPRS
1	2	2.1963	Q13423_NNTM_HUMAN	NNT	6	6	2.7344	P12235_ADT1_HUMAN	SLC25A4	2	2	2.1562	P36957_ODO2_HUMAN	DLST	3	3	3.2338	Q12873_CHD3_HUMAN	CHD3	1	1	4.2552	P30837_AL1B1_HUMAN	ALDH1B1	3	4	2.9276	IgG1_bovine
1	2	2.0487	P02545_LMNA_HUMAN	LMNA	6	6	2.6837	Q96I24_FUBP3_HUMAN	FUBP3	2	2	2.153	Q9NWB6_ARGL1_HUMAN	ARGLU1	3	3	3.2253	P09622_DLDH_HUMAN	DLD	1	1	4.2514	P62820_RAB1A_HUMAN	RAB1A	3	4	2.6853	P14678_RSMB_HUMAN	SNRPB
1	1	4.5831	P67809_YBOX1_HUMAN	YBX1	6	6	2.6333	Q03701_CEBPZ_HUMAN	CEBPZ	2	2	2.1431	Q58FF3_ENPLL_HUMAN	HSP90B2P	3	3	3.1998	Q92552_RT27_HUMAN	MRPS27	1	1	4.1535	P51858_HDGF_HUMAN	HDGF	3	4	2.4569	Q9BRQ0_PYGO2_HUMAN	PYGO2
1	1	4.544	P22695_QCR2_HUMAN	UQCRC2	6	6	2.6279	P00558_PGK1_HUMAN	PGK1	2	2	2.0793	Q99497_PARK7_HUMAN	PARK7	3	3	3.1572	Q13148_TADBP_HUMAN	TARDBP	1	1	4.1433	P50914_RL14_HUMAN	RPL14	3	4	2.4513	P83731_RL24_HUMAN	RPL24
1	1	4.4706	P12236_ADT3_HUMAN	SLC25A6	6	6	2.5974	Q9NVC6_MED17_HUMAN	MED17	2	2	2.0751	P62249_RS16_HUMAN	RPS16	3	3	3.1549	P52907_CAZA1_HUMAN	CAPZA1	1	1	4.1401	B4DY08_B4DY08_HUMAN	HNRNPC	3	4	2.1998	Q02543_RL18A_HUMAN	RPL18A
1	1	4.4525	Q14739_LBR_HUMAN	LBR	6	6	2.592	P50991_TCPD_HUMAN	CCT4	2	2	2.0537	P31949_S10AB_HUMAN	S100A11	3	3	3.151	O43809_CPSF5_HUMAN	NUDT21	1	1	4.1012	P26368_U2AF2_HUMAN	U2AF2	3	4	2.1962	P46779_RL28_HUMAN	RPL28
1	1	4.3738	O95232_LC7L3_HUMAN	LUC7L3	6	6	2.5901	Q99459_CDC5L_HUMAN	CDC5L	2	2	2.0469	P00403_COX2_HUMAN	MT-CO2	3	3	3.1242	Q15084_PDIA6_HUMAN	PDIA6	1	1	4.0692	Q07020_RL18_HUMAN	RPL18	3	4	2.001	P46778_RL21_HUMAN	RPL21
1	1	4.272	D6RBZ0_D6RBZ0_HUMAN	HNRNPAB	6	6	2.4983	Q9P035_HACD3_HUMAN	PTPLAD1	2	2	2.0299	P28074_PSB5_HUMAN	PSMB5	3	3	3.0453	P49792_RBP2_HUMAN	RANBP2	1	1	4.0505	P61981_1433G_HUMAN	YWHAG	2	4	2.6438	P62304_RUXE_HUMAN	SNRPE
1	1	4.2533	P27348_1433T_HUMAN	YWHAQ	6	6	2.4704	Q8IW35_CEP97_HUMAN	CEP97	2	2	2.0043	P46087_NOP2_HUMAN	NOP2	3	3	3.0187	P34931_HS71L_HUMAN	HSPA1L	1	1	4.0419	D6RBZ0_D6RBZ0_HUMAN	HNRNPAB	2	4	2.487	P62318_SMD3_HUMAN	SNRPD3
1	1	4.2529	P35030_TRY3_HUMAN	PRSS3	6	6	2.4514	Q96AE4_FUBP1_HUMAN	FUBP1	2	2	1.912	Q09028_RBBP4_HUMAN	RBBP4	3	3	3.0171	Q9Y3F4_STRAP_HUMAN	STRAP	1	1	4.0272	O76094_SRP72_HUMAN	SRP72	1	4	5.2294	B4DY08_B4DY08_HUMAN	HNRNPC
1	1	4.166	P0C0L4_CO4A_HUMAN	C4A	6	6	2.4362	Q13310_PABP4_HUMAN	PABPC4	2	2	1.88	P62750_RL23A_HUMAN	RPL23A	3	3	2.9883	O14979_HNRDL_HUMAN	HNRNPDL	1	1	4.0168	P62834_RAP1A_HUMAN	RAP1A	3	3	4.0307	P62995_TRA2B_HUMAN	TRA2B
1	1	4.0482	Q9Y383_LC7L2_HUMAN	LUC7L2	6	6	2.4188	P62917_RL8_HUMAN	RPL8	2	2	1.8105	P38117_ETFB_HUMAN	ETFB	3	3	2.9819	Q8TDN6_BRX1_HUMAN	BRIX1	1	1	3.9976	O75891_AL1L1_HUMAN	ALDH1L1	3	3	3.9083	Q8NE71_ABCF1_HUMAN	ABCF1
1	1	3.9511	P47914_RL29_HUMAN	RPL29	6	6	2.4139	Q9BV38_WDR18_HUMAN	WDR18	2	2	1.8078	P26641_EF1G_HUMAN	EEF1G	3	3	2.9735	P62244_RS15A_HUMAN	RPS15A	1	1	3.9875	P61626_LYSC_HUMAN	LYZ	3	3	3.8951	Q10570_CPSF1_HUMAN	CPSF1
1	1	3.9241	P01594_KV102_HUMAN		6	6	2.3607	Q9BVP2_GNL3_HUMAN	GNL3	2	2	1.7013	P62851_RS25_HUMAN	RPS25	3	3	2.9383	P32119_PRDX2_HUMAN	PRDX2	1	1	3.9345	P24534_EF1B_HUMAN	EEF1B2	3	3	3.8392	P05388_RLA0_HUMAN	RPLP0
1	1	3.8074	P61981_1433G_HUMAN	YWHAG	6	6	2.3548	Q16891_MIC60_HUMAN	IMMT	2	2	1.6519	P52597_HNRPF_HUMAN	HNRNPF	3	3	2.9374	Q9NX58_LYAR_HUMAN	LYAR	1	1	3.8781	P35030_TRY3_HUMAN	PRSS3	3	3	3.7022	P05387_RLA2_HUMAN	RPLP2
1	1	3.7801	P0DME0_SETLP_HUMAN	SETSIP	6	6	2.3546	P49588_SYAC_HUMAN	AARS	1	2	4.6517	O75891_AL1L1_HUMAN	ALDH1L1	3	3	2.8874	Q9UMS4_PRP19_HUMAN	PRPF19	1	1	3.8753	P68363_TBA1B_HUMAN	TUBA1B	3	3	3.5976	Q12824_SNF5_HUMAN	SMARCB1
1	1	3.7776	P12273_PIP_HUMAN	PIP	6	6	2.2491	P53621_COPA_HUMAN	COPA	1	2	4.4032	Q01650_LAT1_HUMAN	SLC7A5	3	3	2.8366	Q99848_EBP2_HUMAN	EBNA1BP2	1	1	3.8155	Q86V81_THOC4_HUMAN	ALYREF	3	3	3.5373	Q96GM5_SMRD1_HUMAN	SMARCD1
1	1	3.7758	Q9H3D4_P63_HUMAN	TP63	6	6	2.2137	P38117_ETFB_HUMAN	ETFB	1	2	4.2129	O75643_U520_HUMAN	SNRNP200	3	3	2.8341	O96019_ACL6A_HUMAN	ACTL6A	1	1	3.7967	P22314_UBA1_HUMAN	UBA1	3	3	3.5006	Q6UN15_FIP1_HUMAN	FIP1L1
1	1	3.7603	O75494_SRS10_HUMAN	SRSF10	6	6	2.1088	P62280_RS11_HUMAN	RPS11	1	2	3.8887	IgG1b_bovine		3	3	2.8059	Q8N653_LZTR1_HUMAN	LZTR1	1	1	3.7838	P37802_TAGL2_HUMAN	TAGLN2	3	3	3.4923	Q9Y3F4_STRAP_HUMAN	STRAP
1	1	3.6928	P35080_PROF2_HUMAN	PFN2	5	6	3.5506	Q15637_SF01_HUMAN	SF1	1	2	3.2867	P17096_HMGA1_HUMAN	HMGA1	3	3	2.7738	IgG1_bovine		1	1	3.7569	P47914_RL29_HUMAN	RPL29	3	3	3.4879	P16989_YBOX3_HUMAN	YBX3
1	1	3.6915	P55072_TERA_HUMAN	VCP	5	6	3.2988	O95232_LC7L3_HUMAN	LUC7L3	1	2	3.1753	Q04917_1433F_HUMAN	YWHAH	3	3	2.7636	Q9UQ80_PA2G4_HUMAN	PA2G4	1	1	3.6573	P00441_SODC_HUMAN	SOD1	3	3	3.3719	Q9UN86_G3BP2_HUMAN	G3BP2
1	1	3.6706	P41219_PERI_HUMAN	PRPH	5	6	3.1484	Q9Y383_LC7L2_HUMAN	LUC7L2	1	2	2.9714	Q99798_ACON_HUMAN	ACO2	3	3	2.7157	Q7L014_DDX46_HUMAN	DDX46	1	1	3.6212	P78527_PRKDC_HUMAN	PRKDC	3	3	3.2908	O00571_DDX3X_HUMAN	DDX3X
1	1	3.5653	O15173_PGRC2_HUMAN	PGRMC2	5	6	3.1185	Q13243_SRSF5_HUMAN	SRSF5	1	2	2.8957	P14927_QCR7_HUMAN	UQCRB	3	3	2.7064	Q96B26_EXOS8_HUMAN	EXOSC8	1	1	3.6154	O00571_DDX3X_HUMAN	DDX3X	3	3	3.1754	O60841_IF2P_HUMAN	EIF5B
1	1	3.4651	P08237_PFKAM_HUMAN	PFKM	5	6	3.0352	Q9P258_RCC2_HUMAN	RCC2	1	2	2.5994	Q13509_TBB3_HUMAN	TUBB3	3	3	2.7053	P49411_EFTU_HUMAN	TUFM	1	1	3.6128	Q8N111_CEND_HUMAN	CEND1	3	3	3.1499	P50402_EMD_HUMAN	EMD
1	1	3.4515	Q07666_KHDR1_HUMAN	KHDRBS1	5	6	2.8921	P31947_1433S_HUMAN	SFN	1	1	5.3923	A4D2B8_PM2P1_HUMAN	PMS2P1	3	3	2.702	P49368_TCPG_HUMAN	CCT3	1	1	3.5795	Q9NX46_ARHL2_HUMAN	ADPRHL2	3	3	3.144	Q9Y5S9_RBM8A_HUMAN	RBM8A
1	1	3.4485	P62847_RS24_HUMAN	RPS24	5	6	2.8695	P51610_HCFC1_HUMAN	HCFC1	1	1	5.3567	P01766_HV305_HUMAN		3	3	2.6275	P62269_RS18_HUMAN	RPS18	1	1	3.5496	IgG1b_bovine		3	3	3.1298	O43809_CPSF5_HUMAN	NUDT21
1	1	3.4439	P08107_HSP71_HUMAN	HSPA1A	5	6	2.847	P38432_COIL_HUMAN	COIL	1	1	5.0261	O15173_PGRC2_HUMAN	PGRMC2	3	3	2.6084	Q10570_CPSF1_HUMAN	CPSF1	1	1	3.5253	P05455_LA_HUMAN	SSB	3	3	3.1181	P55265_DSRAD_HUMAN	ADAR
1	1	3.4415	Q9P258_RCC2_HUMAN	RCC2	5	6	2.6096	Q06787_FMR1_HUMAN	FMR1	1	1	4.9228	Q15493_RGN_HUMAN	RGN	3	3	2.5842	P54652_HSP72_HUMAN	HSPA2	1	1	3.4734	Q14568_HS902_HUMAN	HSP90AA2	3	3	3.1145	Q9BVJ6_UT14A_HUMAN	UTP14A
1	1	3.4265	P04350_TBB4A_HUMAN	TUBB4A	5	6	2.5956	Q8TF66_LRC15_HUMAN	LRRC15	1	1	4.7752	Q5HYB6_Q5HYB6_HUMAN	DKFZp686J1372	3	3	2.5753	P62263_RS14_HUMAN	RPS14	1	1	3.4718	P22695_QCR2_HUMAN	UQCRC2	3	3	3.1035	P26640_SYVC_HUMAN	VARS
1	1	3.3959	P14868_SYDC_HUMAN	DARS	5	6	2.5606	P07195_LDHB_HUMAN	LDHB	1	1	4.6502	P16989_YBOX3_HUMAN	YBX3	3	3	2.5611	P61513_RL37A_HUMAN	RPL37A	1	1	3.4097	P68371_TBB4B_HUMAN	TUBB4B	3	3	3.0983	Q13148_TADBP_HUMAN	TARDBP
1	1	3.3774	P48643_TCPE_HUMAN	CCT5	4	6	3.5387	Q99714_HCD2_HUMAN	HSD17B10	1	1	4.6109	P09651_ROA1_HUMAN	HNRNPA1	3	3	2.5359	Q13310_PABP4_HUMAN	PABPC4	1	1	3.3741	P01861_IGHG4_HUMAN	IGHG4	3	3	3.091	P62244_RS15A_HUMAN	RPS15A
1	1	3.3191	Q01844_EWS_HUMAN	EWSR1	4	6	3.1669	Q01130_SRSF2_HUMAN	SRSF2	1	1	4.5618	P06744_G6PI_HUMAN	GPI	3	3	2.535	Q12797_ASPH_HUMAN	ASPH	1	1	3.3482	P36542_ATPG_HUMAN	ATP5C1	3	3	3.0648	P34931_HS71L_HUMAN	HSPA1L
1	1	3.27	P18031_PTN1_HUMAN	PTPN1	4	6	3.035	P07437_TBB5_HUMAN	TUBB	1	1	4.3963	Q99832_TCPH_HUMAN	CCT7	3	3	2.5015	P62277_RS13_HUMAN	RPS13	1	1	3.3199	P41219_PERI_HUMAN	PRPH	3	3	3.0489	O14979_HNRDL_HUMAN	HNRNPDL
1	1	3.246	Q09028_RBBP4_HUMAN	RBBP4	4	6	2.427	P61353_RL27_HUMAN	RPL27	1	1	4.3679	P27348_1433T_HUMAN	YWHAQ	3	3	2.4865	P27824_CALX_HUMAN	CANX	1	1	3.3039	Q9NX63_MIC19_HUMAN	CHCHD3	3	3	3.0179	Q13257_MD2L1_HUMAN	MAD2L1
1	1	3.2163	P68363_TBA1B_HUMAN	TUBA1B	4	6	2.0734	P18077_RL35A_HUMAN	RPL35A	1	1	4.3613	Q9Y383_LC7L2_HUMAN	LUC7L2	3	3	2.4799	Q9BQ39_DDX50_HUMAN	DDX50	1	1	3.2965	P22087_FBRL_HUMAN	FBL	3	3	2.9961	Q9H5N1_RABE2_HUMAN	RABEP2
1	1	3.1976	Q5TAX3_TUT4_HUMAN	ZCCHC11	5	5	3.7652	P26368_U2AF2_HUMAN	U2AF2	1	1	4.3222	O95232_LC7L3_HUMAN	LUC7L3	3	3	2.4074	Q9BUQ8_DDX23_HUMAN	DDX23	1	1	3.274	Q00610_CLH1_HUMAN	CLTC	3	3	2.9835	P00338_LDHA_HUMAN	LDHA
1	1	3.1974	P42167_LAP2B_HUMAN	TMPO	5	5	3.6544	Q12797_ASPH_HUMAN	ASPH	1	1	4.3118	P04908_H2A1B_HUMAN	HIST1H2AB	3	3	2.4005	P08195_4F2_HUMAN	SLC3A2	1	1	3.2336	P43487_RANG_HUMAN	RANBP1	3	3	2.9714	P62987_RL40_HUMAN	UBA52
1	1	3.1199	Q86U42_PABP2_HUMAN	PABPN1	5	5	3.6116	P78371_TCPB_HUMAN	CCT2	1	1	4.1324	Q14739_LBR_HUMAN	LBR	3	3	2.3906	Q9BXP5_SRRT_HUMAN	SRRT	1	1	3.2286	Q16629_SRSF7_HUMAN	SRSF7	3	3	2.9369	P62263_RS14_HUMAN	RPS14
1	1	3.1144	Q15717_ELAV1_HUMAN	ELAVL1	5	5	3.5739	P56537_IF6_HUMAN	EIF6	1	1	4.1144	P39748_FEN1_HUMAN	FEN1	3	3	2.3772	Q96AE4_FUBP1_HUMAN	FUBP1	1	1	3.2161	P05091_ALDH2_HUMAN	ALDH2	3	3	2.9355	P14618_KPYM_HUMAN	PKM
1	1	3.1076	P08754_GNAI3_HUMAN	GNAI3	5	5	3.2331	P08865_RSSA_HUMAN	RPSA	1	1	4.1091	Q96J02_ITCH_HUMAN	ITCH	3	3	2.3747	P07305_H10_HUMAN	H1F0	1	1	3.1884	Q9P035_HACD3_HUMAN	PTPLAD1	3	3	2.9154	P07437_TBB5_HUMAN	TUBB
1	1	3.0857	Q16630_CPSF6_HUMAN	CPSF6	5	5	3.2273	Q8TDN6_BRX1_HUMAN	BRIX1	1	1	4.1053	Q9HCY8_S10AE_HUMAN	S100A14	3	3	2.3385	P60842_IF4A1_HUMAN	EIF4A1	1	1	3.1849	O15173_PGRC2_HUMAN	PGRMC2	3	3	2.8837	Q9Y2X3_NOP58_HUMAN	NOP58
1	1	3.078	O43172_PRP4_HUMAN	PRPF4	5	5	3.2184	O43684_BUB3_HUMAN	BUB3	1	1	4.0521	P41219_PERI_HUMAN	PRPH	3	3	2.3305	Q00325_MPCP_HUMAN	SLC25A3	1	1	3.1781	P23284_PPIB_HUMAN	PPIB	3	3	2.852	Q12849_GRSF1_HUMAN	GRSF1
1	1	3.0495	O43684_BUB3_HUMAN	BUB3	5	5	3.1284	P12956_XRCC6_HUMAN	XRCC6	1	1	4.0519	P35030_TRY3_HUMAN	PRSS3	3	3	2.3268	Q9UNX3_RL26L_HUMAN	RPL26L1	1	1	3.1557	Q8TEM1_PO210_HUMAN	NUP210	3	3	2.8379	Q86U86_PB1_HUMAN	PBRM1
1	1	3.0398	Q02539_H11_HUMAN	HIST1H1A	5	5	3.119	Q9NW13_RBM28_HUMAN	RBM28	1	1	4.0471	O96008_TOM40_HUMAN	TOMM40	3	3	2.3029	Q8IWX8_CHERP_HUMAN	CHERP	1	1	3.1449	Q14498_RBM39_HUMAN	RBM39	3	3	2.7903	O95218_ZRAB2_HUMAN	ZRANB2
1	1	3.0337	Q14444_CAPR1_HUMAN	CAPRIN1	5	5	3.1148	Q15007_FL2D_HUMAN	WTAP	1	1	4.0194	Q8IYB3_SRRM1_HUMAN	SRRM1	3	3	2.1966	Q1KMD3_HNRL2_HUMAN	HNRNPUL2	1	1	3.141	Q86UE4_LYRIC_HUMAN	MTDH	3	3	2.7629	P05141_ADT2_HUMAN	SLC25A5
1	1	3.021	O94906_PRP6_HUMAN	PRPF6	5	5	3.109	Q9P2I0_CPSF2_HUMAN	CPSF2	1	1	4.0099	P04844_RPN2_HUMAN	RPN2	3	3	2.1167	O75400_PR40A_HUMAN	PRPF40A	1	1	3.137	P27824_CALX_HUMAN	CANX	3	3	2.7578	P04843_RPN1_HUMAN	RPN1
1	1	3.0183	Q00325_MPCP_HUMAN	SLC25A3	5	5	3.0551	P17987_TCPA_HUMAN	TCP1	1	1	3.9813	P62306_RUXF_HUMAN	SNRPF	3	3	2.0716	A6NHR9_SMHD1_HUMAN	SMCHD1	1	1	3.1317	Q96J02_ITCH_HUMAN	ITCH	3	3	2.7511	Q09028_RBBP4_HUMAN	RBBP4
1	1	3.0179	P17661_DESM_HUMAN	DES	5	5	3.01	O60841_IF2P_HUMAN	EIF5B	1	1	3.9795	O76094_SRP72_HUMAN	SRP72	3	3	1.9984	Q13428_TCOF_HUMAN	TCOF1	1	1	3.1265	Q9P258_RCC2_HUMAN	RCC2	3	3	2.7281	Q14258_TRI25_HUMAN	TRIM25
1	1	3.007	P14649_MYL6B_HUMAN	MYL6B	5	5	2.9689	Q16630_CPSF6_HUMAN	CPSF6	1	1	3.9761	P61626_LYSC_HUMAN	LYZ	3	3	1.9433	P08579_RU2B_HUMAN	SNRPB2	1	1	3.1213	Q9NQ39_RS10L_HUMAN	RPS10P5	3	3	2.7137	O75534_CSDE1_HUMAN	CSDE1
1	1	2.9941	P68371_TBB4B_HUMAN	TUBB4B	5	5	2.9298	Q92522_H1X_HUMAN	H1FX	1	1	3.9705	P12236_ADT3_HUMAN	SLC25A6	3	3	1.9308	Q96SI9_STRBP_HUMAN	STRBP	1	1	3.0964	Q5ZPR3_CD276_HUMAN	CD276	3	3	2.7067	Q8NI27_THOC2_HUMAN	THOC2
1	1	2.9791	Q13242_SRSF9_HUMAN	SRSF9	5	5	2.9284	P51149_RAB7A_HUMAN	RAB7A	1	1	3.9566	P68363_TBA1B_HUMAN	TUBA1B	3	3	1.8732	P46777_RL5_HUMAN	RPL5	1	1	3.0837	Q13243_SRSF5_HUMAN	SRSF5	3	3	2.7044	P18583_SON_HUMAN	SON
1	1	2.9664	P27708_PYR1_HUMAN	CAD	5	5	2.877	O14744_ANM5_HUMAN	PRMT5	1	1	3.9509	P30050_RL12_HUMAN	RPL12	3	3	1.7064	Q99832_TCPH_HUMAN	CCT7	1	1	3.0761	O60888_CUTA_HUMAN	CUTA	3	3	2.6952	O96019_ACL6A_HUMAN	ACTL6A
1	1	2.9166	Q8NB49_AT11C_HUMAN	ATP11C	5	5	2.8543	Q8N163_CCAR2_HUMAN	CCAR2	1	1	3.9275	P47914_RL29_HUMAN	RPL29	2	3	4.0936	Q9Y4L1_HYOU1_HUMAN	HYOU1	1	1	3.0243	P67936_TPM4_HUMAN	TPM4	3	3	2.6925	Q9BQ39_DDX50_HUMAN	DDX50
1	1	2.9145	P84098_RL19_HUMAN	RPL19	5	5	2.8433	Q14152_EIF3A_HUMAN	EIF3A	1	1	3.9104	P62829_RL23_HUMAN	RPL23	2	3	4.0281	P05388_RLA0_HUMAN	RPLP0	1	1	2.9931	P17661_DESM_HUMAN	DES	3	3	2.645	P46777_RL5_HUMAN	RPL5
1	1	2.8963	Q13547_HDAC1_HUMAN	HDAC1	5	5	2.8373	P62258_1433E_HUMAN	YWHAE	1	1	3.8776	P20020_AT2B1_HUMAN	ATP2B1	2	3	3.916	P08631_HCK_HUMAN	HCK	1	1	2.9867	P62847_RS24_HUMAN	RPS24	3	3	2.6447	P07195_LDHB_HUMAN	LDHB
1	1	2.8768	P62304_RUXE_HUMAN	SNRPE	5	5	2.8198	P26641_EF1G_HUMAN	EEF1G	1	1	3.8739	H7BZJ3_H7BZJ3_HUMAN	PDIA3	2	3	3.7306	Q9NQ29_LUC7L_HUMAN	LUC7L	1	1	2.9804	Q9Y5M8_SRPRB_HUMAN	SRPRB	3	3	2.6195	Q6PKG0_LARP1_HUMAN	LARP1
1	1	2.8635	P39019_RS19_HUMAN	RPS19	5	5	2.8167	Q14690_RRP5_HUMAN	PDCD11	1	1	3.8249	P84077_ARF1_HUMAN	ARF1	2	3	3.6304	Q9Y5S9_RBM8A_HUMAN	RBM8A	1	1	2.975	P62263_RS14_HUMAN	RPS14	3	3	2.5786	Q8IWX8_CHERP_HUMAN	CHERP
1	1	2.8599	P56192_SYMC_HUMAN	MARS	5	5	2.7818	O75367_H2AY_HUMAN	H2AFY	1	1	3.8041	P62834_RAP1A_HUMAN	RAP1A	2	3	3.2445	P21796_VDAC1_HUMAN	VDAC1	1	1	2.9696	Q02539_H11_HUMAN	HIST1H1A	3	3	2.4986	P01876_IGHA1_HUMAN	IGHA1
1	1	2.8499	Q13595_TRA2A_HUMAN	TRA2A	5	5	2.7783	O43809_CPSF5_HUMAN	NUDT21	1	1	3.7855	P22314_UBA1_HUMAN	UBA1	2	3	3.2121	P27635_RL10_HUMAN	RPL10	1	1	2.9646	Q00325_MPCP_HUMAN	SLC25A3	3	3	2.4974	Q9UKM9_RALY_HUMAN	RALY
1	1	2.8381	P62854_RS26_HUMAN	RPS26	5	5	2.7534	Q9NVI7_ATD3A_HUMAN	ATAD3A	1	1	3.7036	P02790_HEMO_HUMAN	HPX	2	3	3.1551	Q9BY77_PDIP3_HUMAN	POLDIP3	1	1	2.9237	P07951_TPM2_HUMAN	TPM2	3	3	2.489	Q9BZE4_NOG1_HUMAN	GTPBP4
1	1	2.8327	D6RFW6_D6RFW6_HUMAN	MEPE	5	5	2.7531	Q05519_SRS11_HUMAN	SRSF11	1	1	3.6982	P62820_RAB1A_HUMAN	RAB1A	2	3	2.9509	Q15388_TOM20_HUMAN	TOMM20	1	1	2.9103	P05386_RLA1_HUMAN	RPLP1	3	3	2.4856	Q15648_MED1_HUMAN	MED1
1	1	2.8236	P07737_PROF1_HUMAN	PFN1	5	5	2.7173	Q99590_SCAFB_HUMAN	SCAF11	1	1	3.6694	P51858_HDGF_HUMAN	HDGF	2	3	2.8395	Q96EP5_DAZP1_HUMAN	DAZAP1	1	1	2.9066	Q15459_SF3A1_HUMAN	SF3A1	3	3	2.4571	P60842_IF4A1_HUMAN	EIF4A1
1	1	2.7938	Q6UN15_FIP1_HUMAN	FIP1L1	5	5	2.7141	P36542_ATPG_HUMAN	ATP5C1	1	1	3.6238	P67936_TPM4_HUMAN	TPM4	2	3	2.7417	Q9NZI8_IF2B1_HUMAN	IGF2BP1	1	1	2.8898	Q71UI9_H2AV_HUMAN	H2AFV	3	3	2.4561	Q14137_BOP1_HUMAN	BOP1
1	1	2.7871	P62081_RS7_HUMAN	RPS7	5	5	2.6967	Q8N653_LZTR1_HUMAN	LZTR1	1	1	3.6209	Q9NS69_TOM22_HUMAN	TOMM22	2	3	2.727	Q15637_SF01_HUMAN	SF1	1	1	2.8716	P39687_AN32A_HUMAN	ANP32A	3	3	2.4151	Q12996_CSTF3_HUMAN	CSTF3
1	1	2.7824	P53985_MOT1_HUMAN	SLC16A1	5	5	2.6881	P62906_RL10A_HUMAN	RPL10A	1	1	3.5912	D6RBZ0_D6RBZ0_HUMAN	HNRNPAB	2	3	2.566	Q14103_HNRPD_HUMAN	HNRNPD	1	1	2.8622	P14927_QCR7_HUMAN	UQCRB	3	3	2.3952	Q96PK6_RBM14_HUMAN	RBM14
1	1	2.7747	Q9UQE7_SMC3_HUMAN	SMC3	5	5	2.6573	P02545_LMNA_HUMAN	LMNA	1	1	3.5755	Q13243_SRSF5_HUMAN	SRSF5	2	3	2.4682	P62937_PPIA_HUMAN	PPIA	1	1	2.8607	P28161_GSTM2_HUMAN	GSTM2	3	3	2.3624	Q14690_RRP5_HUMAN	PDCD11
1	1	2.7484	Q8N8E3_CE112_HUMAN	CEP112	5	5	2.6036	P61026_RAB10_HUMAN	RAB10	1	1	3.5109	Q9P0L0_VAPA_HUMAN	VAPA	2	3	2.3126	Q15648_MED1_HUMAN	MED1	1	1	2.8606	Q9Y3I0_RTCB_HUMAN	RTCB	3	3	2.3542	P30101_PDIA3_HUMAN	PDIA3
1	1	2.7463	P39023_RL3_HUMAN	RPL3	5	5	2.5529	Q5SSJ5_HP1B3_HUMAN	HP1BP3	1	1	3.4756	P01871_IGHM_HUMAN	IGHM	2	3	2.2938	Q01130_SRSF2_HUMAN	SRSF2	1	1	2.8596	Q15717_ELAV1_HUMAN	ELAVL1	3	3	2.3436	Q01130_SRSF2_HUMAN	SRSF2
1	1	2.7296	P54136_SYRC_HUMAN	RARS	5	5	2.5456	P08579_RU2B_HUMAN	SNRPB2	1	1	3.4516	Q96DA0_ZG16B_HUMAN	ZG16B	2	3	2.2411	P42766_RL35_HUMAN	RPL35	1	1	2.8566	P50395_GDIB_HUMAN	GDI2	3	3	2.322	P62861_RS30_HUMAN	FAU
1	1	2.7219	P02461_CO3A1_HUMAN	COL3A1	5	5	2.5049	Q7L014_DDX46_HUMAN	DDX46	1	1	3.4003	P24539_AT5F1_HUMAN	ATP5F1	2	3	2.1907	Q06787_FMR1_HUMAN	FMR1	1	1	2.8301	P62081_RS7_HUMAN	RPS7	3	3	2.3094	Q9BUJ2_HNRL1_HUMAN	HNRNPUL1
1	1	2.7183	O75390_CISY_HUMAN	CS	5	5	2.4876	P23526_SAHH_HUMAN	AHCY	1	1	3.3919	Q02539_H11_HUMAN	HIST1H1A	2	3	2.1905	P62826_RAN_HUMAN	RAN	1	1	2.8269	P19784_CSK22_HUMAN	CSNK2A2	3	3	2.3048	Q13838_DX39B_HUMAN	DDX39B
1	1	2.7162	P29692_EF1D_HUMAN	EEF1D	5	5	2.4725	P46779_RL28_HUMAN	RPL28	1	1	3.3892	P09972_ALDOC_HUMAN	ALDOC	2	3	2.1674	Q9NWB6_ARGL1_HUMAN	ARGLU1	1	1	2.8086	O43809_CPSF5_HUMAN	NUDT21	3	3	2.2476	Q13595_TRA2A_HUMAN	TRA2A
1	1	2.7107	P40939_ECHA_HUMAN	HADHA	5	5	2.4699	Q09028_RBBP4_HUMAN	RBBP4	1	1	3.3786	P05556_ITB1_HUMAN	ITGB1	2	3	2.1139	P62851_RS25_HUMAN	RPS25	1	1	2.7764	Q13442_HAP28_HUMAN	PDAP1	3	3	2.2429	Q7Z6E9_RBBP6_HUMAN	RBBP6
1	1	2.7092	O60341_KDM1A_HUMAN	KDM1A	5	5	2.2955	P45880_VDAC2_HUMAN	VDAC2	1	1	3.3769	P47985_UCRI_HUMAN	UQCRFS1	1	3	3.0732	IGKC_MOUSE		1	1	2.7622	P40925_MDHC_HUMAN	MDH1	3	3	2.2378	Q03701_CEBPZ_HUMAN	CEBPZ
1	1	2.7013	P52732_KIF11_HUMAN	KIF11	5	5	2.2367	P62277_RS13_HUMAN	RPS13	1	1	3.3653	Q14257_RCN2_HUMAN	RCN2	1	3	2.7304	KV2A7_MOUSE		1	1	2.7375	P16401_H15_HUMAN	HIST1H1B	3	3	2.2291	Q02539_H11_HUMAN	HIST1H1A
1	1	2.6912	Q5VT52_RPRD2_HUMAN	RPRD2	5	5	2.2342	Q07666_KHDR1_HUMAN	KHDRBS1	1	1	3.3351	P23284_PPIB_HUMAN	PPIB	1	3	1.5568	Q6UB99_ANR11_HUMAN	ANKRD11	1	1	2.7275	Q12873_CHD3_HUMAN	CHD3	3	3	2.2081	Q9NWB6_ARGL1_HUMAN	ARGLU1
1	1	2.6901	Q12873_CHD3_HUMAN	CHD3	5	5	2.134	O75152_ZC11A_HUMAN	ZC3H11A	1	1	3.3259	Q92945_FUBP2_HUMAN	KHSRP	2	2	4.2967	O94906_PRP6_HUMAN	PRPF6	1	1	2.7261	P30041_PRDX6_HUMAN	PRDX6	3	3	2.0898	O60671_RAD1_HUMAN	RAD1
1	1	2.6268	P62333_PRS10_HUMAN	PSMC6	5	5	2.0994	Q9Y520_PRC2C_HUMAN	PRRC2C	1	1	3.3213	P02647_APOA1_HUMAN	APOA1	2	2	4.0556	P09661_RU2A_HUMAN	SNRPA1	1	1	2.7241	P11836_CD20_HUMAN	MS4A1	3	3	2.0815	Q08945_SSRP1_HUMAN	SSRP1
1	1	2.6261	P04040_CATA_HUMAN	CAT	5	5	1.5842	P40429_RL13A_HUMAN	RPL13A	1	1	3.29	P01861_IGHG4_HUMAN	IGHG4	2	2	4.0236	Q12824_SNF5_HUMAN	SMARCB1	1	1	2.7032	P36776_LONM_HUMAN	LONP1	3	3	2.08	Q9H2P0_ADNP_HUMAN	ADNP
1	1	2.6222	Q15431_SYCP1_HUMAN	SYCP1	4	5	4.8657	Q15427_SF3B4_HUMAN	SF3B4	1	1	3.2558	P62857_RS28_HUMAN	RPS28	2	2	3.8824	P40227_TCPZ_HUMAN	CCT6A	1	1	2.687	P14649_MYL6B_HUMAN	MYL6B	3	3	1.9832	P62826_RAN_HUMAN	RAN
1	1	2.6137	P40925_MDHC_HUMAN	MDH1	4	5	3.593	P23528_COF1_HUMAN	CFL1	1	1	3.2464	Q9Y5S9_RBM8A_HUMAN	RBM8A	2	2	3.8749	P61604_CH10_HUMAN	HSPE1	1	1	2.6826	O95218_ZRAB2_HUMAN	ZRANB2	3	3	1.9552	O94832_MYO1D_HUMAN	MYO1D
1	1	2.6084	P62899_RL31_HUMAN	RPL31	4	5	3.085	Q9H7B2_RPF2_HUMAN	RPF2	1	1	3.1976	O60869_EDF1_HUMAN	EDF1	2	2	3.8405	P0DME0_SETLP_HUMAN	SETSIP	1	1	2.6808	P13804_ETFA_HUMAN	ETFA	3	3	1.6392	P40429_RL13A_HUMAN	RPL13A
1	1	2.6004	P43487_RANG_HUMAN	RANBP1	4	5	2.886	P46778_RL21_HUMAN	RPL21	1	1	3.1848	P05388_RLA0_HUMAN	RPLP0	2	2	3.834	P35749_MYH11_HUMAN	MYH11	1	1	2.6609	P20020_AT2B1_HUMAN	ATP2B1	2	3	4.7883	Q16643_DREB_HUMAN	DBN1
1	1	2.5983	P37802_TAGL2_HUMAN	TAGLN2	4	5	2.7752	Q96EY7_PTCD3_HUMAN	PTCD3	1	1	3.1814	P13010_XRCC5_HUMAN	XRCC5	2	2	3.8222	Q8NC51_PAIRB_HUMAN	SERBP1	1	1	2.6534	P13010_XRCC5_HUMAN	XRCC5	2	3	3.5792	Q9NX58_LYAR_HUMAN	LYAR
1	1	2.5976	P83731_RL24_HUMAN	RPL24	4	5	2.6875	P09874_PARP1_HUMAN	PARP1	1	1	3.1774	P13804_ETFA_HUMAN	ETFA	2	2	3.7631	Q9NX63_MIC19_HUMAN	CHCHD3	1	1	2.6523	Q12906_ILF3_HUMAN	ILF3	2	3	3.5713	Q08345_DDR1_HUMAN	DDR1
1	1	2.5444	P63241_IF5A1_HUMAN	EIF5A	4	5	2.682	Q5T200_ZC3HD_HUMAN	ZC3H13	1	1	3.1753	P62942_FKB1A_HUMAN	FKBP1A	2	2	3.6397	P27348_1433T_HUMAN	YWHAQ	1	1	2.6281	Q9BY67_CADM1_HUMAN	CADM1	2	3	3.5619	P35749_MYH11_HUMAN	MYH11
1	1	2.532	P61626_LYSC_HUMAN	LYZ	4	5	2.4692	P31942_HNRH3_HUMAN	HNRNPH3	1	1	3.1721	P62847_RS24_HUMAN	RPS24	2	2	3.6338	O14497_ARI1A_HUMAN	ARID1A	1	1	2.6167	Q9NYF8_BCLF1_HUMAN	BCLAF1	2	3	3.469	Q14694_UBP10_HUMAN	USP10
1	1	2.5172	Q5BKZ1_ZN326_HUMAN	ZNF326	4	5	2.4683	Q14151_SAFB2_HUMAN	SAFB2	1	1	3.1682	P42166_LAP2A_HUMAN	TMPO	2	2	3.6254	P07737_PROF1_HUMAN	PFN1	1	1	2.5883	Q01130_SRSF2_HUMAN	SRSF2	2	3	3.3127	Q9H0S4_DDX47_HUMAN	DDX47
1	1	2.509	P00387_NB5R3_HUMAN	CYB5R3	4	5	2.2522	P49207_RL34_HUMAN	RPL34	1	1	3.1593	P80748_LV302_HUMAN		2	2	3.6161	P34897_GLYM_HUMAN	SHMT2	1	1	2.5786	P09874_PARP1_HUMAN	PARP1	2	3	3.299	P32119_PRDX2_HUMAN	PRDX2
1	1	2.5041	Q8N752_KC1AL_HUMAN	CSNK1A1L	4	5	1.883	Q02543_RL18A_HUMAN	RPL18A	1	1	3.1499	P62081_RS7_HUMAN	RPS7	2	2	3.6003	P51149_RAB7A_HUMAN	RAB7A	1	1	2.5678	P02775_CXCL7_HUMAN	PPBP	2	3	3.1637	IGH1M_MOUSE	Ighg1
1	1	2.4984	P01857_IGHG1_HUMAN	IGHG1	3	5	3.1648	P62263_RS14_HUMAN	RPS14	1	1	3.1386	Q96HS1_PGAM5_HUMAN	PGAM5	2	2	3.5088	P40939_ECHA_HUMAN	HADHA	1	1	2.552	P04040_CATA_HUMAN	CAT	2	3	3.0933	Q96MU7_YTDC1_HUMAN	YTHDC1
1	1	2.4882	Q8N163_CCAR2_HUMAN	CCAR2	3	5	2.8265	Q9H4B7_TBB1_HUMAN	TUBB1	1	1	3.1225	Q86U42_PABP2_HUMAN	PABPN1	2	2	3.4989	P09651_ROA1_HUMAN	HNRNPA1	1	1	2.5445	O96019_ACL6A_HUMAN	ACTL6A	2	3	3.038	P60866_RS20_HUMAN	RPS20
1	1	2.4866	Q9NXL9_MCM9_HUMAN	MCM9	3	5	2.7843	P04350_TBB4A_HUMAN	TUBB4A	1	1	3.1063	Q9H910_HN1L_HUMAN	HN1L	2	2	3.4325	Q9Y5M8_SRPRB_HUMAN	SRPRB	1	1	2.5433	O75223_GGCT_HUMAN	GGCT	2	3	2.8926	Q96HS1_PGAM5_HUMAN	PGAM5
1	1	2.4864	Q99729_ROAA_HUMAN	HNRNPAB	2	5	2.491	P10599_THIO_HUMAN	TXN	1	1	3.0782	Q3ZCQ8_TIM50_HUMAN	TIMM50	2	2	3.4066	Q07021_C1QBP_HUMAN	C1QBP	1	1	2.5393	O14744_ANM5_HUMAN	PRMT5	2	3	2.771	P62081_RS7_HUMAN	RPS7
1	1	2.4826	P13804_ETFA_HUMAN	ETFA	1	5	1.6435	Q9UM73_ALK_HUMAN	ALK	1	1	3.0741	P78540_ARGI2_HUMAN	ARG2	2	2	3.3784	P42166_LAP2A_HUMAN	TMPO	1	1	2.5076	P0CW22_RS17L_HUMAN	RPS17L	2	3	2.7414	P16403_H12_HUMAN	HIST1H1C
1	1	2.482	O14744_ANM5_HUMAN	PRMT5	4	4	4.2386	Q9Y3F4_STRAP_HUMAN	STRAP	1	1	3.0721	A0A087WYL9_A0A087WYL9_HUMAN	IGKC	2	2	3.3249	P60866_RS20_HUMAN	RPS20	1	1	2.5063	P24539_AT5F1_HUMAN	ATP5F1	2	3	2.2952	P36542_ATPG_HUMAN	ATP5C1
1	1	2.4762	Q9Y230_RUVB2_HUMAN	RUVBL2	4	4	4.1285	Q9BTT0_AN32E_HUMAN	ANP32E	1	1	3.0529	P39687_AN32A_HUMAN	ANP32A	2	2	3.3121	Q86UE4_LYRIC_HUMAN	MTDH	1	1	2.4669	P63244_GBLP_HUMAN	GNB2L1	2	3	2.2914	P62249_RS16_HUMAN	RPS16
1	1	2.4645	Q6NVV1_R13P3_HUMAN	RPL13AP3	4	4	3.73	P22102_PUR2_HUMAN	GART	1	1	3.0528	Q6ZVX7_FBX50_HUMAN	NCCRP1	2	2	3.3077	P17987_TCPA_HUMAN	TCP1	1	1	2.4627	P17936_IBP3_HUMAN	IGFBP3	2	3	2.2041	P62851_RS25_HUMAN	RPS25
1	1	2.4328	P35749_MYH11_HUMAN	MYH11	4	4	3.5635	P04406_G3P_HUMAN	GAPDH	1	1	3.0492	P37802_TAGL2_HUMAN	TAGLN2	2	2	3.2586	P26368_U2AF2_HUMAN	U2AF2	1	1	2.4511	Q08170_SRSF4_HUMAN	SRSF4	2	3	1.8867	P01008_ANT3_HUMAN	SERPINC1
1	1	2.4153	P00403_COX2_HUMAN	MT-CO2	4	4	3.5409	P34931_HS71L_HUMAN	HSPA1L	1	1	3.0429	P18669_PGAM1_HUMAN	PGAM1	2	2	3.2571	P07355_ANXA2_HUMAN	ANXA2	1	1	2.4481	P62273_RS29_HUMAN	RPS29	1	3	6.0992	F8W7C6_F8W7C6_HUMAN	RPL10
1	1	2.3809	O43809_CPSF5_HUMAN	NUDT21	4	4	3.4546	Q8NE71_ABCF1_HUMAN	ABCF1	1	1	3.0367	P05386_RLA1_HUMAN	RPLP1	2	2	3.2537	O75534_CSDE1_HUMAN	CSDE1	1	1	2.4374	O95969_SG1D2_HUMAN	SCGB1D2	1	3	2.1138	P01608_KV116_HUMAN
1	1	2.3752	P46977_STT3A_HUMAN	STT3A	4	4	3.3834	O14979_HNRDL_HUMAN	HNRNPDL	1	1	3.0183	Q71UI9_H2AV_HUMAN	H2AFV	2	2	3.2531	P36542_ATPG_HUMAN	ATP5C1	1	1	2.4194	P00414_COX3_HUMAN	MT-CO3	1	3	1.7377	Q9UM73_ALK_HUMAN	ALK
1	1	2.3665	P40926_MDHM_HUMAN	MDH2	4	4	3.3069	P04040_CATA_HUMAN	CAT	1	1	3.0059	P29692_EF1D_HUMAN	EEF1D	2	2	3.2202	Q9ULV4_COR1C_HUMAN	CORO1C	1	1	2.3941	P46087_NOP2_HUMAN	NOP2	1	3	1.5726	Q68DL7_CR063_HUMAN	C18orf63
1	1	2.3529	P42166_LAP2A_HUMAN	TMPO	4	4	3.2795	Q9H2U1_DHX36_HUMAN	DHX36	1	1	2.9962	Q15517_CDSN_HUMAN	CDSN	2	2	3.2137	Q01780_EXOSX_HUMAN	EXOSC10	1	1	2.3816	Q9UMS4_PRP19_HUMAN	PRPF19	2	2	4.6668	P27348_1433T_HUMAN	YWHAQ
1	1	2.3513	Q9BW92_SYTM_HUMAN	TARS2	4	4	3.2238	Q96P16_RPR1A_HUMAN	RPRD1A	1	1	2.9364	Q9UMS4_PRP19_HUMAN	PRPF19	2	2	3.1945	P19388_RPAB1_HUMAN	POLR2E	1	1	2.3631	P62829_RL23_HUMAN	RPL23	2	2	4.5655	Q9NQ29_LUC7L_HUMAN	LUC7L
1	1	2.3356	B9A064_IGLL5_HUMAN	IGLL5	4	4	3.1921	P00338_LDHA_HUMAN	LDHA	1	1	2.9272	O75955_FLOT1_HUMAN	FLOT1	2	2	3.1886	P05141_ADT2_HUMAN	SLC25A5	1	1	2.3426	O43768_ENSA_HUMAN	ENSA	2	2	4.1686	Q14151_SAFB2_HUMAN	SAFB2
1	1	2.3123	Q16352_AINX_HUMAN	INA	4	4	3.1748	P62826_RAN_HUMAN	RAN	1	1	2.9257	P84098_RL19_HUMAN	RPL19	2	2	3.1784	Q99575_POP1_HUMAN	POP1	1	1	2.3292	Q07065_CKAP4_HUMAN	CKAP4	2	2	4.1594	Q15287_RNPS1_HUMAN	RNPS1
1	1	2.3049	P35613_BASI_HUMAN	BSG	4	4	3.1742	Q9NQG5_RPR1B_HUMAN	RPRD1B	1	1	2.8819	P43487_RANG_HUMAN	RANBP1	2	2	3.166	P49915_GUAA_HUMAN	GMPS	1	1	2.3221	P62873_GBB1_HUMAN	GNB1	2	2	4.0458	Q9NX63_MIC19_HUMAN	CHCHD3
1	1	2.2925	P33176_KINH_HUMAN	KIF5B	4	4	3.1576	P07355_ANXA2_HUMAN	ANXA2	1	1	2.8702	O43169_CYB5B_HUMAN	CYB5B	2	2	3.1547	Q9P0L0_VAPA_HUMAN	VAPA	1	1	2.3208	P0CG05_LAC2_HUMAN	IGLC2	2	2	3.9788	P05386_RLA1_HUMAN	RPLP1
1	1	2.285	Q14999_CUL7_HUMAN	CUL7	4	4	3.1273	P18031_PTN1_HUMAN	PTPN1	1	1	2.8439	P60900_PSA6_HUMAN	PSMA6	2	2	3.1527	Q96EY7_PTCD3_HUMAN	PTCD3	1	1	2.3132	P61088_UBE2N_HUMAN	UBE2N	2	2	3.9293	Q99729_ROAA_HUMAN	HNRNPAB
1	1	2.2566	O75955_FLOT1_HUMAN	FLOT1	4	4	3.0916	P50990_TCPQ_HUMAN	CCT8	1	1	2.8408	P30041_PRDX6_HUMAN	PRDX6	2	2	3.1345	Q9BTC0_DIDO1_HUMAN	DIDO1	1	1	2.303	P01591_IGJ_HUMAN	IGJ	2	2	3.9145	Q9Y4L1_HYOU1_HUMAN	HYOU1
1	1	2.2557	Q14166_TTL12_HUMAN	TTLL12	4	4	3.0868	Q9Y6M1_IF2B2_HUMAN	IGF2BP2	1	1	2.8272	P00441_SODC_HUMAN	SOD1	2	2	3.0789	P63208_SKP1_HUMAN	SKP1	1	1	2.2796	Q9UKM9_RALY_HUMAN	RALY	2	2	3.7816	Q8NC51_PAIRB_HUMAN	SERBP1
1	1	2.2496	Q13151_ROA0_HUMAN	HNRNPA0	4	4	3.0776	P84077_ARF1_HUMAN	ARF1	1	1	2.7909	P82970_HMGN5_HUMAN	HMGN5	2	2	3.0753	P08865_RSSA_HUMAN	RPSA	1	1	2.2731	P62854_RS26_HUMAN	RPS26	2	2	3.7597	P12273_PIP_HUMAN	PIP
1	1	2.2366	Q16650_TBR1_HUMAN	TBR1	4	4	3.0585	O95831_AIFM1_HUMAN	AIFM1	1	1	2.7793	Q14157_UBP2L_HUMAN	UBAP2L	2	2	3.0463	P35613_BASI_HUMAN	BSG	1	1	2.2529	Q96EP5_DAZP1_HUMAN	DAZAP1	2	2	3.7504	P19388_RPAB1_HUMAN	POLR2E
1	1	2.2322	Q9BXP5_SRRT_HUMAN	SRRT	4	4	3.0051	Q13573_SNW1_HUMAN	SNW1	1	1	2.7786	O75947_ATP5H_HUMAN	ATP5H	2	2	3.0149	P0CW22_RS17L_HUMAN	RPS17L	1	1	2.2459	P05387_RLA2_HUMAN	RPLP2	2	2	3.7201	P35268_RL22_HUMAN	RPL22
1	1	2.2318	P38919_IF4A3_HUMAN	EIF4A3	4	4	2.9731	Q13838_DX39B_HUMAN	DDX39B	1	1	2.7768	P49207_RL34_HUMAN	RPL34	2	2	2.9989	Q13257_MD2L1_HUMAN	MAD2L1	1	1	2.2231	Q14157_UBP2L_HUMAN	UBAP2L	2	2	3.7079	P12004_PCNA_HUMAN	PCNA
1	1	2.1987	P31930_QCR1_HUMAN	UQCRC1	4	4	2.96	O60884_DNJA2_HUMAN	DNAJA2	1	1	2.7721	P14678_RSMB_HUMAN	SNRPB	2	2	2.9983	P61026_RAB10_HUMAN	RAB10	1	1	2.2126	P01608_KV116_HUMAN		2	2	3.6728	P09661_RU2A_HUMAN	SNRPA1
1	1	2.1756	Q15637_SF01_HUMAN	SF1	4	4	2.957	P52907_CAZA1_HUMAN	CAPZA1	1	1	2.7536	P09012_SNRPA_HUMAN	SNRPA	2	2	2.9933	Q02790_FKBP4_HUMAN	FKBP4	1	1	2.184	P14314_GLU2B_HUMAN	PRKCSH	2	2	3.6089	Q12873_CHD3_HUMAN	CHD3
1	1	2.1737	Q14157_UBP2L_HUMAN	UBAP2L	4	4	2.9547	P62244_RS15A_HUMAN	RPS15A	1	1	2.7383	P09493_TPM1_HUMAN	TPM1	2	2	2.9613	Q9BVJ6_UT14A_HUMAN	UTP14A	1	1	2.1825	P06753_TPM3_HUMAN	TPM3	2	2	3.5941	P23528_COF1_HUMAN	CFL1
1	1	2.169	A0A087WYL9_A0A087WYL9_HUMAN	IGKC	4	4	2.9457	P40227_TCPZ_HUMAN	CCT6A	1	1	2.7312	Q9BY67_CADM1_HUMAN	CADM1	2	2	2.9581	Q99729_ROAA_HUMAN	HNRNPAB	1	1	2.1823	P09669_COX6C_HUMAN	COX6C	2	2	3.4806	Q01780_EXOSX_HUMAN	EXOSC10
1	1	2.159	Q9H2G4_TSYL2_HUMAN	TSPYL2	4	4	2.9364	Q9ULK4_MED23_HUMAN	MED23	1	1	2.7049	Q00610_CLH1_HUMAN	CLTC	2	2	2.9483	P30153_2AAA_HUMAN	PPP2R1A	1	1	2.1785	Q8N4C6_NIN_HUMAN	NIN	2	2	3.464	Q8TEM1_PO210_HUMAN	NUP210
1	1	2.1504	P62820_RAB1A_HUMAN	RAB1A	4	4	2.9157	P33176_KINH_HUMAN	KIF5B	1	1	2.6973	P01591_IGJ_HUMAN	IGJ	2	2	2.9455	P62316_SMD2_HUMAN	SNRPD2	1	1	2.1593	Q01813_PFKAP_HUMAN	PFKP	2	2	3.4039	P49327_FAS_HUMAN	FASN
1	1	2.1372	Q96SI9_STRBP_HUMAN	STRBP	4	4	2.9026	Q9NTJ3_SMC4_HUMAN	SMC4	1	1	2.6909	O95969_SG1D2_HUMAN	SCGB1D2	2	2	2.8827	Q15366_PCBP2_HUMAN	PCBP2	1	1	2.1557	B9A064_IGLL5_HUMAN	IGLL5	2	2	3.4017	P02788_TRFL_HUMAN	LTF
1	1	2.131	Q9NR31_SAR1A_HUMAN	SAR1A	4	4	2.9001	P05141_ADT2_HUMAN	SLC25A5	1	1	2.6871	O00571_DDX3X_HUMAN	DDX3X	2	2	2.8761	P52565_GDIR1_HUMAN	ARHGDIA	1	1	2.1482	P02545_LMNA_HUMAN	LMNA	2	2	3.379	P09651_ROA1_HUMAN	HNRNPA1
1	1	2.1248	Q07065_CKAP4_HUMAN	CKAP4	4	4	2.8556	Q12769_NU160_HUMAN	NUP160	1	1	2.6786	P14868_SYDC_HUMAN	DARS	2	2	2.858	Q14694_UBP10_HUMAN	USP10	1	1	2.1461	P62807_H2B1C_HUMAN	HIST1H2BC	2	2	3.343	Q92522_H1X_HUMAN	H1FX
1	1	2.1066	P47756_CAPZB_HUMAN	CAPZB	4	4	2.8121	Q9H0D6_XRN2_HUMAN	XRN2	1	1	2.6705	P01602_KV110_HUMAN	IGKV1-5	2	2	2.8361	P51571_SSRD_HUMAN	SSR4	1	1	2.143	Q16891_MIC60_HUMAN	IMMT	2	2	3.3064	P19525_E2AK2_HUMAN	EIF2AK2
1	1	2.1035	Q14974_IMB1_HUMAN	KPNB1	4	4	2.7708	P36957_ODO2_HUMAN	DLST	1	1	2.6383	P40925_MDHC_HUMAN	MDH1	2	2	2.8341	O00567_NOP56_HUMAN	NOP56	1	1	2.1284	P23526_SAHH_HUMAN	AHCY	2	2	3.2693	Q9UHX1_PUF60_HUMAN	PUF60
1	1	2.0965	Q9Y6C9_MTCH2_HUMAN	MTCH2	4	4	2.7629	Q9BRQ0_PYGO2_HUMAN	PYGO2	1	1	2.6294	P53007_TXTP_HUMAN	SLC25A1	2	2	2.8312	P10599_THIO_HUMAN	TXN	1	1	2.1279	P09936_UCHL1_HUMAN	UCHL1	2	2	3.2214	O75152_ZC11A_HUMAN	ZC3H11A
1	1	2.0836	Q9NQ39_RS10L_HUMAN	RPS10P5	4	4	2.7548	Q8IWX8_CHERP_HUMAN	CHERP	1	1	2.6206	P37837_TALDO_HUMAN	TALDO1	2	2	2.8136	P07437_TBB5_HUMAN	TUBB	1	1	2.1151	P62280_RS11_HUMAN	RPS11	2	2	3.1846	Q86V81_THOC4_HUMAN	ALYREF
1	1	2.0807	Q9H3N1_TMX1_HUMAN	TMX1	4	4	2.7211	O43447_PPIH_HUMAN	PPIH	1	1	2.6128	P17844_DDX5_HUMAN	DDX5	2	2	2.7803	P16401_H15_HUMAN	HIST1H1B	1	1	2.098	Q02790_FKBP4_HUMAN	FKBP4	2	2	3.1691	Q9BY77_PDIP3_HUMAN	POLDIP3
1	1	2.0718	Q9UKV3_ACINU_HUMAN	ACIN1	4	4	2.7142	Q92665_RT31_HUMAN	MRPS31	1	1	2.6058	P25788_PSA3_HUMAN	PSMA3	2	2	2.7618	Q99714_HCD2_HUMAN	HSD17B10	1	1	2.0847	P00367_DHE3_HUMAN	GLUD1	2	2	3.1555	P49792_RBP2_HUMAN	RANBP2
1	1	2.064	C9JG07_C9JG07_HUMAN	VPS8	4	4	2.6959	Q86SJ6_DSG4_HUMAN	DSG4	1	1	2.5731	P33991_MCM4_HUMAN	MCM4	2	2	2.7536	Q15050_RRS1_HUMAN	RRS1	1	1	2.0811	Q15029_U5S1_HUMAN	EFTUD2	2	2	3.105	Q86U42_PABP2_HUMAN	PABPN1
1	1	2.059	Q7L0Y3_MRRP1_HUMAN	TRMT10C	4	4	2.6659	P20042_IF2B_HUMAN	EIF2S2	1	1	2.5598	P17936_IBP3_HUMAN	IGFBP3	2	2	2.7467	P12004_PCNA_HUMAN	PCNA	1	1	2.0723	P83731_RL24_HUMAN	RPL24	2	2	3.0973	P55795_HNRH2_HUMAN	HNRNPH2
1	1	2.0258	Q9ULV4_COR1C_HUMAN	CORO1C	4	4	2.663	P62913_RL11_HUMAN	RPL11	1	1	2.5588	Q9H4B7_TBB1_HUMAN	TUBB1	2	2	2.7442	P04792_HSPB1_HUMAN	HSPB1	1	1	2.0283	P56537_IF6_HUMAN	EIF6	2	2	3.082	P07355_ANXA2_HUMAN	ANXA2
1	1	1.9937	Q8IUE6_H2A2B_HUMAN	HIST2H2AB	4	4	2.6406	Q9BQ39_DDX50_HUMAN	DDX50	1	1	2.5486	P00387_NB5R3_HUMAN	CYB5R3	2	2	2.7399	P62266_RS23_HUMAN	RPS23	1	1	2.017	Q16352_AINX_HUMAN	INA	2	2	3.0504	Q9P0L0_VAPA_HUMAN	VAPA
1	1	1.9818	O15260_SURF4_HUMAN	SURF4	4	4	2.6356	Q9UQ80_PA2G4_HUMAN	PA2G4	1	1	2.5476	O43684_BUB3_HUMAN	BUB3	2	2	2.7369	Q01844_EWS_HUMAN	EWSR1	1	1	2.0145	O95292_VAPB_HUMAN	VAPB	2	2	3.0334	Q9BYX7_ACTBM_HUMAN	POTEKP
1	1	1.9814	Q9Y3B4_SF3B6_HUMAN	SF3B6	4	4	2.6351	Q14974_IMB1_HUMAN	KPNB1	1	1	2.524	Q8TEM1_PO210_HUMAN	NUP210	2	2	2.7309	Q99590_SCAFB_HUMAN	SCAF11	1	1	2.0122	P08579_RU2B_HUMAN	SNRPB2	2	2	3.0133	P16401_H15_HUMAN	HIST1H1B
1	1	1.9646	P05386_RLA1_HUMAN	RPLP1	4	4	2.6281	Q9BQ04_RBM4B_HUMAN	RBM4B	1	1	2.5239	P11586_C1TC_HUMAN	MTHFD1	2	2	2.7232	Q8WWY3_PRP31_HUMAN	PRPF31	1	1	2.0006	P46779_RL28_HUMAN	RPL28	2	2	2.9884	Q99459_CDC5L_HUMAN	CDC5L
1	1	1.9612	Q6ZVX7_FBX50_HUMAN	NCCRP1	4	4	2.6208	Q9BUJ2_HNRL1_HUMAN	HNRNPUL1	1	1	2.5112	P23526_SAHH_HUMAN	AHCY	2	2	2.7145	Q14568_HS902_HUMAN	HSP90AA2	1	1	1.9666	Q9Y536_PAL4A_HUMAN	PPIAL4A	2	2	2.9876	Q2TAY7_SMU1_HUMAN	SMU1
1	1	1.9589	Q9Y536_PAL4A_HUMAN	PPIAL4A	4	4	2.6051	IGH1M_MOUSE	Ighg1	1	1	2.504	Q9NYF8_BCLF1_HUMAN	BCLAF1	2	2	2.712	P18621_RL17_HUMAN	RPL17	1	1	1.9063	P11171_41_HUMAN	EPB41	2	2	2.9746	Q15366_PCBP2_HUMAN	PCBP2
1	1	1.9463	P62258_1433E_HUMAN	YWHAE	4	4	2.5605	Q9UNX3_RL26L_HUMAN	RPL26L1	1	1	2.4917	P28161_GSTM2_HUMAN	GSTM2	2	2	2.7064	Q12849_GRSF1_HUMAN	GRSF1	1	1	1.8543	P31930_QCR1_HUMAN	UQCRC1	2	2	2.9716	Q99623_PHB2_HUMAN	PHB2
1	1	1.944	Q9BUQ8_DDX23_HUMAN	DDX23	4	4	2.5554	P19387_RPB3_HUMAN	POLR2C	1	1	2.4907	P61160_ARP2_HUMAN	ACTR2	2	2	2.6757	Q9NVI7_ATD3A_HUMAN	ATAD3A	1	1	1.8445	P11940_PABP1_HUMAN	PABPC1	2	2	2.9417	Q9UPN6_SCAF8_HUMAN	SCAF8
1	1	1.9423	O60762_DPM1_HUMAN	DPM1	4	4	2.5409	Q96HS1_PGAM5_HUMAN	PGAM5	1	1	2.4906	P17301_ITA2_HUMAN	ITGA2	2	2	2.6715	P55265_DSRAD_HUMAN	ADAR	1	1	1.8441	Q14974_IMB1_HUMAN	KPNB1	2	2	2.9159	Q96EY7_PTCD3_HUMAN	PTCD3
1	1	1.9329	P62834_RAP1A_HUMAN	RAP1A	4	4	2.5302	Q9UPN6_SCAF8_HUMAN	SCAF8	1	1	2.4862	P05387_RLA2_HUMAN	RPLP2	2	2	2.6665	P46776_RL27A_HUMAN	RPL27A	1	1	1.8402	Q12907_LMAN2_HUMAN	LMAN2	2	2	2.9154	P51116_FXR2_HUMAN	FXR2
1	1	1.9213	P26640_SYVC_HUMAN	VARS	4	4	2.5267	P09661_RU2A_HUMAN	SNRPA1	1	1	2.4766	P09936_UCHL1_HUMAN	UCHL1	2	2	2.6589	Q96RN5_MED15_HUMAN	MED15	1	1	1.7986	P15172_MYOD1_HUMAN	MYOD1	2	2	2.9141	P35613_BASI_HUMAN	BSG
1	1	1.9145	P27635_RL10_HUMAN	RPL10	4	4	2.5103	Q5JTH9_RRP12_HUMAN	RRP12	1	1	2.4759	Q15046_SYK_HUMAN	KARS	2	2	2.6277	P31942_HNRH3_HUMAN	HNRNPH3	1	1	1.7956	P30086_PEBP1_HUMAN	PEBP1	2	2	2.8987	Q09161_NCBP1_HUMAN	NCBP1
1	1	1.8928	P17980_PRS6A_HUMAN	PSMC3	4	4	2.4838	Q99959_PKP2_HUMAN	PKP2	1	1	2.4609	Q13404_UB2V1_HUMAN	UBE2V1	2	2	2.6169	P18583_SON_HUMAN	SON	1	1	1.795	P00403_COX2_HUMAN	MT-CO2	2	2	2.8791	Q01844_EWS_HUMAN	EWSR1
1	1	1.8687	O43795_MYO1B_HUMAN	MYO1B	4	4	2.4813	Q9GZR7_DDX24_HUMAN	DDX24	1	1	2.4552	Q9BQA1_MEP50_HUMAN	WDR77	2	2	2.5974	P49588_SYAC_HUMAN	AARS	1	1	1.7734	Q16650_TBR1_HUMAN	TBR1	2	2	2.8746	P46776_RL27A_HUMAN	RPL27A
1	1	1.8324	P31040_SDHA_HUMAN	SDHA	4	4	2.47	P46777_RL5_HUMAN	RPL5	1	1	2.4497	P78527_PRKDC_HUMAN	PRKDC	2	2	2.5734	Q16630_CPSF6_HUMAN	CPSF6	1	1	1.7697	Q15365_PCBP1_HUMAN	PCBP1	2	2	2.8655	Q15637_SF01_HUMAN	SF1
1	1	1.8305	Q8WZ42_TITIN_HUMAN	TTN	4	4	2.4364	A0JNW5_UH1BL_HUMAN	UHRF1BP1L	1	1	2.4468	Q9UQE7_SMC3_HUMAN	SMC3	2	2	2.5544	P61353_RL27_HUMAN	RPL27	1	1	1.7491	O75347_TBCA_HUMAN	TBCA	2	2	2.8451	P01834_IGKC_HUMAN	IGKC
1	1	1.8105	Q86YW9_MD12L_HUMAN	MED12L	4	4	2.4301	Q9Y4P3_TBL2_HUMAN	TBL2	1	1	2.4455	P39023_RL3_HUMAN	RPL3	2	2	2.553	P16615_AT2A2_HUMAN	ATP2A2	1	1	1.7465	Q8TAU3_ZN417_HUMAN	ZNF417	2	2	2.8349	P16615_AT2A2_HUMAN	ATP2A2
1	1	1.7925	Q14839_CHD4_HUMAN	CHD4	4	4	2.4064	P55884_EIF3B_HUMAN	EIF3B	1	1	2.442	O15260_SURF4_HUMAN	SURF4	2	2	2.5426	Q9UKM9_RALY_HUMAN	RALY	1	1	1.737	Q6ZV73_FGD6_HUMAN	FGD6	2	2	2.825	P04792_HSPB1_HUMAN	HSPB1
1	1	1.7918	P62851_RS25_HUMAN	RPS25	4	4	2.3121	P22314_UBA1_HUMAN	UBA1	1	1	2.4043	O76021_RL1D1_HUMAN	RSL1D1	2	2	2.5385	P48634_PRC2A_HUMAN	PRRC2A	1	1	1.7354	P10073_ZSC22_HUMAN	ZSCAN22	2	2	2.822	Q96GQ7_DDX27_HUMAN	DDX27
1	1	1.7892	P62873_GBB1_HUMAN	GNB1	4	4	2.2472	Q9UKF6_CPSF3_HUMAN	CPSF3	1	1	2.3753	O95292_VAPB_HUMAN	VAPB	2	2	2.5295	Q96GQ7_DDX27_HUMAN	DDX27	1	1	1.7345	P46782_RS5_HUMAN	RPS5	2	2	2.8171	P61513_RL37A_HUMAN	RPL37A
1	1	1.7732	Q14258_TRI25_HUMAN	TRIM25	4	4	2.237	P13010_XRCC5_HUMAN	XRCC5	1	1	2.3625	Q01469_FABP5_HUMAN	FABP5	2	2	2.5286	Q9GZR7_DDX24_HUMAN	DDX24	1	1	1.7001	Q05397_FAK1_HUMAN	PTK2	2	2	2.783	Q9NQG5_RPR1B_HUMAN	RPRD1B
1	1	1.7475	A0A087WXM9_MEIKN_HUMAN	MEIKIN	4	4	2.1894	P30041_PRDX6_HUMAN	PRDX6	1	1	2.3599	P46779_RL28_HUMAN	RPL28	2	2	2.5279	Q02978_M2OM_HUMAN	SLC25A11	1	1	1.6817	P01011_AACT_HUMAN	SERPINA3	2	2	2.7814	Q9BQ04_RBM4B_HUMAN	RBM4B
1	1	1.7448	P54886_P5CS_HUMAN	ALDH18A1	4	4	2.1593	P18621_RL17_HUMAN	RPL17	1	1	2.3519	Q9UI42_CBPA4_HUMAN	CPA4	2	2	2.5185	Q12874_SF3A3_HUMAN	SF3A3	1	1	1.6471	Q68DL7_CR063_HUMAN	C18orf63	2	2	2.766	Q13228_SBP1_HUMAN	SELENBP1
1	1	1.7149	O43566_RGS14_HUMAN	RGS14	4	4	2.003	P01008_ANT3_HUMAN	SERPINC1	1	1	2.3456	P49327_FAS_HUMAN	FASN	2	2	2.5	Q01813_PFKAP_HUMAN	PFKP	1	1	1.6408	Q15185_TEBP_HUMAN	PTGES3	2	2	2.7636	P08865_RSSA_HUMAN	RPSA
1	1	1.7128	P25067_CO8A2_HUMAN	COL8A2	4	4	1.9091	Q13123_RED_HUMAN	IK	1	1	2.3352	P63220_RS21_HUMAN	RPS21	2	2	2.4897	P12273_PIP_HUMAN	PIP	1	1	1.6177	P55072_TERA_HUMAN	VCP	2	2	2.7578	Q9BYG3_MK67I_HUMAN	NIFK
1	1	1.6912	P82933_RT09_HUMAN	MRPS9	3	4	4.1242	P27348_1433T_HUMAN	YWHAQ	1	1	2.3227	Q15785_TOM34_HUMAN	TOMM34	2	2	2.4875	Q08345_DDR1_HUMAN	DDR1	1	1	1.6147	P02743_SAMP_HUMAN	APCS	2	2	2.7464	Q8N1G0_ZN687_HUMAN	ZNF687
1	1	1.6622	D6RF44_D6RF44_HUMAN	HNRNPD	3	4	4.0273	P62995_TRA2B_HUMAN	TRA2B	1	1	2.3064	Q8WVV4_POF1B_HUMAN	POF1B	2	2	2.4843	Q86W42_THOC6_HUMAN	THOC6	1	1	1.6102	P35232_PHB_HUMAN	PHB	2	2	2.7054	P10599_THIO_HUMAN	TXN
1	1	1.6508	P46782_RS5_HUMAN	RPS5	3	4	3.8293	Q01844_EWS_HUMAN	EWSR1	1	1	2.304	P02775_CXCL7_HUMAN	PPBP	2	2	2.4766	Q9P035_HACD3_HUMAN	PTPLAD1	1	1	1.6016	Q5SZL2_CE85L_HUMAN	CEP85L	2	2	2.7052	P07305_H10_HUMAN	H1F0
1	1	1.605	P22102_PUR2_HUMAN	GART	3	4	3.3751	Q9NPJ6_MED4_HUMAN	MED4	1	1	2.2928	Q9NX46_ARHL2_HUMAN	ADPRHL2	2	2	2.4642	Q69YN4_VIR_HUMAN	KIAA1429	1	1	1.5995	Q8ND23_LR16B_HUMAN	LRRC16B	2	2	2.6972	Q5UIP0_RIF1_HUMAN	RIF1
					3	4	3.2942	O00571_DDX3X_HUMAN	DDX3X	1	1	2.2923	P61247_RS3A_HUMAN	RPS3A	2	2	2.4371	Q9NY12_GAR1_HUMAN	GAR1	1	1	1.5941	P38919_IF4A3_HUMAN	EIF4A3	2	2	2.6924	O43818_U3IP2_HUMAN	RRP9
					3	4	3.2156	P30044_PRDX5_HUMAN	PRDX5	1	1	2.2883	P62273_RS29_HUMAN	RPS29	2	2	2.429	O95613_PCNT_HUMAN	PCNT	1	1	1.5886	P01009_A1AT_HUMAN	SERPINA1	2	2	2.6437	P63208_SKP1_HUMAN	SKP1
					3	4	3.0128	Q12996_CSTF3_HUMAN	CSTF3	1	1	2.2569	P53985_MOT1_HUMAN	SLC16A1	2	2	2.416	Q96PK6_RBM14_HUMAN	RBM14	1	1	1.5865	O94832_MYO1D_HUMAN	MYO1D	2	2	2.612	O60244_MED14_HUMAN	MED14
					3	4	3.0089	Q9UNF1_MAGD2_HUMAN	MAGED2	1	1	2.2394	P52907_CAZA1_HUMAN	CAPZA1	2	2	2.3632	Q7KZF4_SND1_HUMAN	SND1	1	1	1.5651	Q15393_SF3B3_HUMAN	SF3B3	2	2	2.566	Q02880_TOP2B_HUMAN	TOP2B
					3	4	3.001	P30050_RL12_HUMAN	RPL12	1	1	2.2358	P00414_COX3_HUMAN	MT-CO3	2	2	2.3613	Q96I25_SPF45_HUMAN	RBM17	1	1	1.5576	Q14202_ZMYM3_HUMAN	ZMYM3	2	2	2.5491	Q9Y597_KCTD3_HUMAN	KCTD3
					3	4	2.9764	P14678_RSMB_HUMAN	SNRPB	1	1	2.226	Q9Y5M8_SRPRB_HUMAN	SRPRB	2	2	2.3572	P40925_MDHC_HUMAN	MDH1	1	1	1.5567	P62750_RL23A_HUMAN	RPL23A	2	2	2.5389	O75475_PSIP1_HUMAN	PSIP1
					3	4	2.8242	P31946_1433B_HUMAN	YWHAB	1	1	2.2214	P01781_HV320_HUMAN		2	2	2.3166	P07814_SYEP_HUMAN	EPRS	1	1	1.5507	P54886_P5CS_HUMAN	ALDH18A1	2	2	2.5234	P01857_IGHG1_HUMAN	IGHG1
					3	4	2.7328	P16403_H12_HUMAN	HIST1H1C	1	1	2.2061	Q13349_ITAD_HUMAN	ITGAD	2	2	2.3028	Q02539_H11_HUMAN	HIST1H1A	1	1	1.5344	J3QRA0_J3QRA0_HUMAN	SLC16A3	2	2	2.4565	P49207_RL34_HUMAN	RPL34
					3	4	2.6667	P62899_RL31_HUMAN	RPL31	1	1	2.1927	Q16352_AINX_HUMAN	INA	2	2	2.2978	Q6PKG0_LARP1_HUMAN	LARP1						2	2	2.4522	Q6P1J9_CDC73_HUMAN	CDC73
					3	4	2.5998	Q14677_EPN4_HUMAN	CLINT1	1	1	2.1617	Q9P2X0_DPM3_HUMAN	DPM3	2	2	2.2925	Q13547_HDAC1_HUMAN	HDAC1						2	2	2.4447	P62937_PPIA_HUMAN	PPIA
					3	4	2.5347	P62851_RS25_HUMAN	RPS25	1	1	2.1517	P08183_MDR1_HUMAN	ABCB1	2	2	2.2417	P39019_RS19_HUMAN	RPS19						2	2	2.4368	Q93074_MED12_HUMAN	MED12
					3	4	2.4244	P07333_CSF1R_HUMAN	CSF1R	1	1	2.1486	P61353_RL27_HUMAN	RPL27	2	2	2.2061	Q9BYG3_MK67I_HUMAN	NIFK						2	2	2.4084	Q9ULV4_COR1C_HUMAN	CORO1C
					3	4	2.1785	Q6NVV1_R13P3_HUMAN	RPL13AP3	1	1	2.1468	P83731_RL24_HUMAN	RPL24	2	2	2.2061	P38919_IF4A3_HUMAN	EIF4A3						2	2	2.3931	P11388_TOP2A_HUMAN	TOP2A
					2	4	2.4761	P62318_SMD3_HUMAN	SNRPD3	1	1	2.1365	P34897_GLYM_HUMAN	SHMT2	2	2	2.2027	P51610_HCFC1_HUMAN	HCFC1						2	2	2.3895	P17987_TCPA_HUMAN	TCP1
					3	3	4.4052	P63104_1433Z_HUMAN	YWHAZ	1	1	2.1365	P46776_RL27A_HUMAN	RPL27A	2	2	2.1625	P50402_EMD_HUMAN	EMD						2	2	2.3883	Q96B26_EXOS8_HUMAN	EXOSC8
					3	3	4.1686	P05387_RLA2_HUMAN	RPLP2	1	1	2.1349	P02545_LMNA_HUMAN	LMNA	2	2	2.1402	P63173_RL38_HUMAN	RPL38						2	2	2.3865	O00178_GTPB1_HUMAN	GTPBP1
					3	3	4.0532	P19525_E2AK2_HUMAN	EIF2AK2	1	1	2.1315	P51572_BAP31_HUMAN	BCAP31	2	2	2.1352	Q9Y6M1_IF2B2_HUMAN	IGF2BP2						2	2	2.3773	Q96I25_SPF45_HUMAN	RBM17
					3	3	4.026	Q9UHD9_UBQL2_HUMAN	UBQLN2	1	1	2.1089	Q86TJ2_TAD2B_HUMAN	TADA2B	2	2	2.1246	Q9Y2X3_NOP58_HUMAN	NOP58						2	2	2.371	Q9NWH9_SLTM_HUMAN	SLTM
					3	3	4.0149	Q12840_KIF5A_HUMAN	KIF5A	1	1	2.0841	Q6NVV1_R13P3_HUMAN	RPL13AP3	2	2	2.097	P62807_H2B1C_HUMAN	HIST1H2BC						2	2	2.3354	P05023_AT1A1_HUMAN	ATP1A1
					3	3	3.9743	Q8NC51_PAIRB_HUMAN	SERBP1	1	1	2.0553	P28066_PSA5_HUMAN	PSMA5	2	2	2.0812	P39656_OST48_HUMAN	DDOST						2	2	2.3278	Q9Y230_RUVB2_HUMAN	RUVBL2
					3	3	3.9157	Q12824_SNF5_HUMAN	SMARCB1	1	1	2.0476	Q86UE4_LYRIC_HUMAN	MTDH	2	2	2.0762	Q01081_U2AF1_HUMAN	U2AF1						2	2	2.3212	Q9NY12_GAR1_HUMAN	GAR1
					3	3	3.8932	P33993_MCM7_HUMAN	MCM7	1	1	2.0464	Q16181_SEPT7_HUMAN	2015-09-07	2	2	2.0421	Q9UQ88_CD11A_HUMAN	CDK11A						2	2	2.3117	Q9UNX4_WDR3_HUMAN	WDR3
					3	3	3.8389	Q8NCA5_FA98A_HUMAN	FAM98A	1	1	2.0365	K7EKH6_K7EKH6_HUMAN	GFAP	2	2	2.0297	O60671_RAD1_HUMAN	RAD1						2	2	2.3117	Q9HB90_RRAGC_HUMAN	RRAGC
					3	3	3.7428	Q13148_TADBP_HUMAN	TARDBP	1	1	2.0134	Q8WVK2_SNR27_HUMAN	SNRNP27	2	2	2.0118	P35232_PHB_HUMAN	PHB						2	2	2.2744	P62277_RS13_HUMAN	RPS13
					3	3	3.6956	Q9BY77_PDIP3_HUMAN	POLDIP3	1	1	2.005	Q9H2G4_TSYL2_HUMAN	TSPYL2	2	2	1.931	P12235_ADT1_HUMAN	SLC25A4						2	2	2.2416	P55081_MFAP1_HUMAN	MFAP1
					3	3	3.6635	Q96KR1_ZFR_HUMAN	ZFR	1	1	2.0004	P20674_COX5A_HUMAN	COX5A	2	2	1.874	Q16352_AINX_HUMAN	INA						2	2	2.2279	P52907_CAZA1_HUMAN	CAPZA1
					3	3	3.6145	Q3ZCQ8_TIM50_HUMAN	TIMM50	1	1	1.9993	Q16650_TBR1_HUMAN	TBR1	2	2	1.8322	Q14978_NOLC1_HUMAN	NOLC1						2	2	2.2111	P61353_RL27_HUMAN	RPL27
					3	3	3.5964	P05388_RLA0_HUMAN	RPLP0	1	1	1.9985	P62917_RL8_HUMAN	RPL8	2	2	1.5737	Q9BVP2_GNL3_HUMAN	GNL3						2	2	2.1944	Q9H2U1_DHX36_HUMAN	DHX36
					3	3	3.5895	P19474_RO52_HUMAN	TRIM21	1	1	1.9944	P16615_AT2A2_HUMAN	ATP2A2	2	2	1.5101	Q96KR1_ZFR_HUMAN	ZFR						2	2	2.1435	Q7KZF4_SND1_HUMAN	SND1
					3	3	3.5885	P55795_HNRH2_HUMAN	HNRNPH2	1	1	1.9876	P56537_IF6_HUMAN	EIF6	1	2	6.3946	F8W7C6_F8W7C6_HUMAN	RPL10						2	2	2.1399	Q01081_U2AF1_HUMAN	U2AF1
					3	3	3.5476	Q99623_PHB2_HUMAN	PHB2	1	1	1.979	P01011_AACT_HUMAN	SERPINA3	1	2	4.4209	Q04837_SSBP_HUMAN	SSBP1						2	2	2.1319	Q9Y265_RUVB1_HUMAN	RUVBL1
					3	3	3.4682	Q9Y5S9_RBM8A_HUMAN	RBM8A	1	1	1.9754	Q58FG0_HS905_HUMAN	HSP90AA5P	1	2	3.9813	Q14684_RRP1B_HUMAN	RRP1B						2	2	2.1069	Q00325_MPCP_HUMAN	SLC25A3
					3	3	3.4607	Q71F56_MD13L_HUMAN	MED13L	1	1	1.9431	Q400G9_AMZ1_HUMAN	AMZ1	1	2	3.8529	P04908_H2A1B_HUMAN	HIST1H2AB						2	2	2.0785	Q13868_EXOS2_HUMAN	EXOSC2
					3	3	3.4449	O00178_GTPB1_HUMAN	GTPBP1	1	1	1.9358	P54819_KAD2_HUMAN	AK2	1	2	3.7016	A4D2B8_PM2P1_HUMAN	PMS2P1						2	2	2.0353	Q9UQ80_PA2G4_HUMAN	PA2G4
					3	3	3.4381	P13804_ETFA_HUMAN	ETFA	1	1	1.9226	Q14677_EPN4_HUMAN	CLINT1	1	2	3.4043	O15372_EIF3H_HUMAN	EIF3H						2	2	2.0222	P35611_ADDA_HUMAN	ADD1
					3	3	3.414	Q9Y5Q8_TF3C5_HUMAN	GTF3C5	1	1	1.9224	P35232_PHB_HUMAN	PHB	1	2	2.9506	Q99459_CDC5L_HUMAN	CDC5L						2	2	1.9979	Q14978_NOLC1_HUMAN	NOLC1
					3	3	3.4094	Q9BQ67_GRWD1_HUMAN	GRWD1	1	1	1.9096	P11171_41_HUMAN	EPB41	1	2	2.8946	Q12996_CSTF3_HUMAN	CSTF3						2	2	1.8769	Q16891_MIC60_HUMAN	IMMT
					3	3	3.3873	P54136_SYRC_HUMAN	RARS	1	1	1.885	Q5T750_XP32_HUMAN	XP32	1	2	2.793	P27816_MAP4_HUMAN	MAP4						2	2	1.8028	Q96AE4_FUBP1_HUMAN	FUBP1
					3	3	3.3745	P04844_RPN2_HUMAN	RPN2	1	1	1.8812	Q9Y265_RUVB1_HUMAN	RUVBL1	1	2	2.7866	P62899_RL31_HUMAN	RPL31						2	2	1.6533	Q6UXN9_WDR82_HUMAN	WDR82
					3	3	3.372	P05023_AT1A1_HUMAN	ATP1A1	1	1	1.8549	P62807_H2B1C_HUMAN	HIST1H2BC	1	2	2.7713	P61626_LYSC_HUMAN	LYZ						2	2	1.6346	P22087_FBRL_HUMAN	FBL
					3	3	3.3522	Q07021_C1QBP_HUMAN	C1QBP	1	1	1.847	P10114_RAP2A_HUMAN	RAP2A	1	2	2.6201	IGH1M_MOUSE	Ighg1						2	2	1.6292	Q9BVP2_GNL3_HUMAN	GNL3
					3	3	3.3257	Q86UP2_KTN1_HUMAN	KTN1	1	1	1.8065	Q04837_SSBP_HUMAN	SSBP1	1	2	2.5187	P23284_PPIB_HUMAN	PPIB						1	2	5.3613	P08631_HCK_HUMAN	HCK
					3	3	3.2846	Q14444_CAPR1_HUMAN	CAPRIN1	1	1	1.8002	P06493_CDK1_HUMAN	CDK1	1	2	2.2829	P37108_SRP14_HUMAN	SRP14						1	2	4.6734	P52292_IMA1_HUMAN	KPNA2
					3	3	3.2622	Q53GS9_SNUT2_HUMAN	USP39	1	1	1.7501	P47897_SYQ_HUMAN	QARS	1	2	2.2168	Q92804_RBP56_HUMAN	TAF15						1	2	4.4914	Q13523_PRP4B_HUMAN	PRPF4B
					3	3	3.2395	O75494_SRS10_HUMAN	SRSF10	1	1	1.7225	P02743_SAMP_HUMAN	APCS	1	2	2.2035	Q02543_RL18A_HUMAN	RPL18A						1	2	3.5526	Q9NQT5_EXOS3_HUMAN	EXOSC3
					3	3	3.2094	P01834_IGKC_HUMAN	IGKC	1	1	1.718	P54886_P5CS_HUMAN	ALDH18A1	1	2	2.1242	Q01085_TIAR_HUMAN	TIAL1						1	2	3.3655	KV2A7_MOUSE
					3	3	3.1842	P36776_LONM_HUMAN	LONP1	1	1	1.7145	Q68DL7_CR063_HUMAN	C18orf63	1	2	2.0915	P09936_UCHL1_HUMAN	UCHL1						1	2	3.3289	P29966_MARCS_HUMAN	MARCKS
					3	3	3.1839	P35222_CTNB1_HUMAN	CTNNB1	1	1	1.7035	Q01518_CAP1_HUMAN	CAP1	1	2	2.0587	P56537_IF6_HUMAN	EIF6						1	2	3.0671	Q96FV9_THOC1_HUMAN	THOC1
					3	3	3.1642	Q01813_PFKAP_HUMAN	PFKP	1	1	1.6985	Q16543_CDC37_HUMAN	CDC37	1	2	1.7954	E9PK54_E9PK54_HUMAN	HSPA8						1	2	2.1599	Q7L4I2_RSRC2_HUMAN	RSRC2
					3	3	3.1449	Q14694_UBP10_HUMAN	USP10	1	1	1.6922	Q7Z6R9_AP2D_HUMAN	TFAP2D	1	2	1.7503	P10323_ACRO_HUMAN	ACR						1	1	6.4004	Q96DI7_SNR40_HUMAN	SNRNP40
					3	3	3.1167	Q12926_ELAV2_HUMAN	ELAVL2	1	1	1.6542	Q03181_PPARD_HUMAN	PPARD	1	2	1.5939	Q68DL7_CR063_HUMAN	C18orf63						1	1	5.2439	P08238_HS90B_HUMAN	HSP90AB1
					3	3	3.1155	P63241_IF5A1_HUMAN	EIF5A	1	1	1.6491	P48643_TCPE_HUMAN	CCT5	1	2	1.5029	O14556_G3PT_HUMAN	GAPDHS						1	1	5.1976	A4D2B8_PM2P1_HUMAN	PMS2P1
					3	3	3.1109	Q9Y2X0_MED16_HUMAN	MED16	1	1	1.6233	Q14202_ZMYM3_HUMAN	ZMYM3	1	1	4.8735	Q8WVV9_HNRLL_HUMAN	HNRNPLL						1	1	4.8781	Q7Z4V5_HDGR2_HUMAN	HDGFRP2
					3	3	3.0839	Q9UMS4_PRP19_HUMAN	PRPF19	1	1	1.6121	P16402_H13_HUMAN	HIST1H1D	1	1	4.7398	P27695_APEX1_HUMAN	APEX1						1	1	4.6511	O60828_PQBP1_HUMAN	PQBP1
					3	3	3.0709	P63173_RL38_HUMAN	RPL38	1	1	1.5873	P18124_RL7_HUMAN	RPL7	1	1	4.6907	Q15287_RNPS1_HUMAN	RNPS1						1	1	4.6247	P04908_H2A1B_HUMAN	HIST1H2AB
					3	3	3.0704	P52701_MSH6_HUMAN	MSH6	1	1	1.5697	Q9H497_TOR3A_HUMAN	TOR3A	1	1	4.6291	P22695_QCR2_HUMAN	UQCRC2						1	1	4.5618	Q13263_TIF1B_HUMAN	TRIM28
					3	3	3.058	Q12874_SF3A3_HUMAN	SF3A3	1	1	1.5455	O75822_EIF3J_HUMAN	EIF3J	1	1	4.6034	Q86V81_THOC4_HUMAN	ALYREF						1	1	4.4954	P0C0L4_CO4A_HUMAN	C4A
					3	3	3.0542	Q7Z6Z7_HUWE1_HUMAN	HUWE1	1	1	1.5345	O14556_G3PT_HUMAN	GAPDHS	1	1	4.5557	O60884_DNJA2_HUMAN	DNAJA2						1	1	4.4568	Q15427_SF3B4_HUMAN	SF3B4
					3	3	3.049	P49915_GUAA_HUMAN	GMPS	1	1	1.5198	Q8NAB2_KBTB3_HUMAN	KBTBD3	1	1	4.5522	P63104_1433Z_HUMAN	YWHAZ						1	1	4.4021	P24534_EF1B_HUMAN	EEF1B2
					3	3	3.0422	Q9H2P0_ADNP_HUMAN	ADNP						1	1	4.5085	Q9UN86_G3BP2_HUMAN	G3BP2						1	1	4.3728	P84077_ARF1_HUMAN	ARF1
					3	3	3.0419	O14983_AT2A1_HUMAN	ATP2A1						1	1	4.4674	Q16643_DREB_HUMAN	DBN1						1	1	4.2777	P04844_RPN2_HUMAN	RPN2
					3	3	3.0405	P13489_RINI_HUMAN	RNH1						1	1	4.4563	P52292_IMA1_HUMAN	KPNA2						1	1	4.2552	O95983_MBD3_HUMAN	MBD3
					3	3	3.0327	P07737_PROF1_HUMAN	PFN1						1	1	4.4492	P19525_E2AK2_HUMAN	EIF2AK2						1	1	4.22	IgG1b_bovine
					3	3	3.0279	Q99729_ROAA_HUMAN	HNRNPAB						1	1	4.4318	P63241_IF5A1_HUMAN	EIF5A						1	1	4.1969	Q12788_TBL3_HUMAN	TBL3
					3	3	3.0262	Q13595_TRA2A_HUMAN	TRA2A						1	1	4.3758	P35268_RL22_HUMAN	RPL22						1	1	4.1827	O75165_DJC13_HUMAN	DNAJC13
					3	3	3.0229	P40939_ECHA_HUMAN	HADHA						1	1	4.3707	Q14151_SAFB2_HUMAN	SAFB2						1	1	4.139	D6RBZ0_D6RBZ0_HUMAN	HNRNPAB
					3	3	3.015	P43487_RANG_HUMAN	RANBP1						1	1	4.3401	O00148_DX39A_HUMAN	DDX39A						1	1	4.0887	P62306_RUXF_HUMAN	SNRPF
					3	3	3.0009	Q9Y4W2_LAS1L_HUMAN	LAS1L						1	1	4.3041	Q8NE71_ABCF1_HUMAN	ABCF1						1	1	4.0758	P63241_IF5A1_HUMAN	EIF5A
					3	3	2.973	Q96G25_MED8_HUMAN	MED8						1	1	4.2975	Q13523_PRP4B_HUMAN	PRPF4B						1	1	4.0732	P08195_4F2_HUMAN	SLC3A2
					3	3	2.9689	Q69YN4_VIR_HUMAN	KIAA1429						1	1	4.2873	P0C0L4_CO4A_HUMAN	C4A						1	1	3.9658	Q8WVV9_HNRLL_HUMAN	HNRNPLL
					3	3	2.9444	Q14258_TRI25_HUMAN	TRIM25						1	1	4.258	Q13813_SPTN1_HUMAN	SPTAN1						1	1	3.9414	O76094_SRP72_HUMAN	SRP72
					3	3	2.9405	Q14678_KANK1_HUMAN	KANK1						1	1	4.2496	P04844_RPN2_HUMAN	RPN2						1	1	3.9395	O60884_DNJA2_HUMAN	DNAJA2
					3	3	2.882	Q15154_PCM1_HUMAN	PCM1						1	1	4.2367	O43818_U3IP2_HUMAN	RRP9						1	1	3.9386	Q99569_PKP4_HUMAN	PKP4
					3	3	2.8647	Q00577_PURA_HUMAN	PURA						1	1	4.214	O76094_SRP72_HUMAN	SRP72						1	1	3.8859	Q9H9L3_I20L2_HUMAN	ISG20L2
					3	3	2.8394	O43670_ZN207_HUMAN	ZNF207						1	1	4.2077	Q12788_TBL3_HUMAN	TBL3						1	1	3.8193	Q9NPJ6_MED4_HUMAN	MED4
					3	3	2.8303	P63244_GBLP_HUMAN	GNB2L1						1	1	4.1503	P30447_1A23_HUMAN	HLA-A						1	1	3.7576	O14983_AT2A1_HUMAN	ATP2A1
					3	3	2.8294	O75477_ERLN1_HUMAN	ERLIN1						1	1	4.1079	H7BZJ3_H7BZJ3_HUMAN	PDIA3						1	1	3.7399	Q9NQ39_RS10L_HUMAN	RPS10P5
					3	3	2.8011	O75694_NU155_HUMAN	NUP155						1	1	4.0564	Q9Y5B6_PAXB1_HUMAN	PAXBP1						1	1	3.705	O75934_SPF27_HUMAN	BCAS2
					3	3	2.7931	Q8WWY3_PRP31_HUMAN	PRPF31						1	1	4.0405	P12236_ADT3_HUMAN	SLC25A6						1	1	3.686	Q13185_CBX3_HUMAN	CBX3
					3	3	2.7795	Q02218_ODO1_HUMAN	OGDH						1	1	4.0008	P24534_EF1B_HUMAN	EEF1B2						1	1	3.6823	P62854_RS26_HUMAN	RPS26
					3	3	2.7785	O60762_DPM1_HUMAN	DPM1						1	1	3.9633	Q9BTT0_AN32E_HUMAN	ANP32E						1	1	3.6657	Q9Y5B6_PAXB1_HUMAN	PAXBP1
					3	3	2.772	P22234_PUR6_HUMAN	PAICS						1	1	3.9562	P50990_TCPQ_HUMAN	CCT8						1	1	3.6636	O75448_MED24_HUMAN	MED24
					3	3	2.7555	Q09161_NCBP1_HUMAN	NCBP1						1	1	3.9447	P62834_RAP1A_HUMAN	RAP1A						1	1	3.6547	Q9GZR7_DDX24_HUMAN	DDX24
					3	3	2.7412	Q14562_DHX8_HUMAN	DHX8						1	1	3.9193	P30049_ATPD_HUMAN	ATP5D						1	1	3.6272	P61626_LYSC_HUMAN	LYZ
					3	3	2.7249	Q8IX12_CCAR1_HUMAN	CCAR1						1	1	3.9187	P49711_CTCF_HUMAN	CTCF						1	1	3.6219	Q12926_ELAV2_HUMAN	ELAVL2
					3	3	2.7199	Q9Y678_COPG1_HUMAN	COPG1						1	1	3.898	P42167_LAP2B_HUMAN	TMPO						1	1	3.5996	P60660_MYL6_HUMAN	MYL6
					3	3	2.7094	Q9NZI8_IF2B1_HUMAN	IGF2BP1						1	1	3.8686	D6RBZ0_D6RBZ0_HUMAN	HNRNPAB						1	1	3.5821	Q96KR1_ZFR_HUMAN	ZFR
					3	3	2.688	Q13347_EIF3I_HUMAN	EIF3I						1	1	3.8477	P30443_1A01_HUMAN	HLA-A						1	1	3.5684	Q92925_SMRD2_HUMAN	SMARCD2
					3	3	2.682	Q9Y4W6_AFG32_HUMAN	AFG3L2						1	1	3.8458	O00410_IPO5_HUMAN	IPO5						1	1	3.548	P35030_TRY3_HUMAN	PRSS3
					3	3	2.6644	Q9Y446_PKP3_HUMAN	PKP3						1	1	3.8141	P30044_PRDX5_HUMAN	PRDX5						1	1	3.5348	P42285_SK2L2_HUMAN	SKIV2L2
					3	3	2.6048	P07741_APT_HUMAN	APRT						1	1	3.8113	P50991_TCPD_HUMAN	CCT4						1	1	3.5299	P47914_RL29_HUMAN	RPL29
					3	3	2.5971	P42285_SK2L2_HUMAN	SKIV2L2						1	1	3.7547	P51858_HDGF_HUMAN	HDGF						1	1	3.5223	P50990_TCPQ_HUMAN	CCT8
					3	3	2.596	O95347_SMC2_HUMAN	SMC2						1	1	3.7257	O00159_MYO1C_HUMAN	MYO1C						1	1	3.4886	Q96P16_RPR1A_HUMAN	RPRD1A
					3	3	2.5594	O43242_PSMD3_HUMAN	PSMD3						1	1	3.7052	Q9NPJ6_MED4_HUMAN	MED4						1	1	3.4869	Q9Y295_DRG1_HUMAN	DRG1
					3	3	2.5526	Q92621_NU205_HUMAN	NUP205						1	1	3.677	P47914_RL29_HUMAN	RPL29						1	1	3.4462	Q9BTT0_AN32E_HUMAN	ANP32E
					3	3	2.5474	P28838_AMPL_HUMAN	LAP3						1	1	3.6767	P05091_ALDH2_HUMAN	ALDH2						1	1	3.4417	P36954_RPB9_HUMAN	POLR2I
					3	3	2.5391	Q96I25_SPF45_HUMAN	RBM17						1	1	3.6402	Q01650_LAT1_HUMAN	SLC7A5						1	1	3.4329	Q07021_C1QBP_HUMAN	C1QBP
					3	3	2.5022	Q92878_RAD50_HUMAN	RAD50						1	1	3.6106	Q13185_CBX3_HUMAN	CBX3						1	1	3.3524	Q8IY37_DHX37_HUMAN	DHX37
					3	3	2.4924	Q9H936_GHC1_HUMAN	SLC25A22						1	1	3.5828	P62854_RS26_HUMAN	RPS26						1	1	3.3412	P52298_NCBP2_HUMAN	NCBP2
					3	3	2.4919	Q8NI36_WDR36_HUMAN	WDR36						1	1	3.5613	P05455_LA_HUMAN	SSB						1	1	3.3364	Q86W42_THOC6_HUMAN	THOC6
					3	3	2.4525	P54652_HSP72_HUMAN	HSPA2						1	1	3.5454	Q99626_CDX2_HUMAN	CDX2						1	1	3.3313	O15446_RPA34_HUMAN	CD3EAP
					3	3	2.4278	Q09666_AHNK_HUMAN	AHNAK						1	1	3.5432	Q9Y3T9_NOC2L_HUMAN	NOC2L						1	1	3.3241	Q7Z3K3_POGZ_HUMAN	POGZ
					3	3	2.4012	Q9Y3T9_NOC2L_HUMAN	NOC2L						1	1	3.5424	Q07666_KHDR1_HUMAN	KHDRBS1						1	1	3.3025	P68371_TBB4B_HUMAN	TUBB4B
					3	3	2.3911	O75475_PSIP1_HUMAN	PSIP1						1	1	3.542	P55795_HNRH2_HUMAN	HNRNPH2						1	1	3.295	Q99575_POP1_HUMAN	POP1
					3	3	2.3786	Q04837_SSBP_HUMAN	SSBP1						1	1	3.4857	Q92925_SMRD2_HUMAN	SMARCD2						1	1	3.291	Q06265_EXOS9_HUMAN	EXOSC9
					3	3	2.3722	Q14137_BOP1_HUMAN	BOP1						1	1	3.4439	Q15397_K0020_HUMAN	KIAA0020						1	1	3.2896	P14649_MYL6B_HUMAN	MYL6B
					3	3	2.3545	Q00325_MPCP_HUMAN	SLC25A3						1	1	3.4228	P60174_TPIS_HUMAN	TPI1						1	1	3.2894	Q08379_GOGA2_HUMAN	GOLGA2
					3	3	2.351	P61221_ABCE1_HUMAN	ABCE1						1	1	3.4179	Q12789_TF3C1_HUMAN	GTF3C1						1	1	3.2692	P49711_CTCF_HUMAN	CTCF
					3	3	2.3329	Q9Y221_NIP7_HUMAN	NIP7						1	1	3.4168	P31040_SDHA_HUMAN	SDHA						1	1	3.2481	P27824_CALX_HUMAN	CANX
					3	3	2.3126	Q2VIR3_IF2GL_HUMAN	EIF2S3L						1	1	3.4053	IgG1b_bovine							1	1	3.2472	Q9BXY0_MAK16_HUMAN	MAK16
					3	3	2.3121	Q9NWB6_ARGL1_HUMAN	ARGLU1						1	1	3.4045	Q9NQG5_RPR1B_HUMAN	RPRD1B						1	1	3.2335	P04075_ALDOA_HUMAN	ALDOA
					3	3	2.2308	O60832_DKC1_HUMAN	DKC1						1	1	3.3957	Q93009_UBP7_HUMAN	USP7						1	1	3.2211	Q9BQA1_MEP50_HUMAN	WDR77
					3	3	2.2056	P07305_H10_HUMAN	H1F0						1	1	3.3877	Q71UI9_H2AV_HUMAN	H2AFV						1	1	3.1856	P52434_RPAB3_HUMAN	POLR2H
					3	3	2.1576	P05198_IF2A_HUMAN	EIF2S1						1	1	3.3791	Q04760_LGUL_HUMAN	GLO1						1	1	3.1774	Q12874_SF3A3_HUMAN	SF3A3
					3	3	2.1211	Q96AG4_LRC59_HUMAN	LRRC59						1	1	3.3744	Q04637_IF4G1_HUMAN	EIF4G1						1	1	3.1649	Q3ZCQ8_TIM50_HUMAN	TIMM50
					3	3	1.9948	Q9UKN8_TF3C4_HUMAN	GTF3C4						1	1	3.3662	O95104_SFR15_HUMAN	SCAF4						1	1	3.1548	Q15084_PDIA6_HUMAN	PDIA6
					3	3	1.9245	Q13428_TCOF_HUMAN	TCOF1						1	1	3.3532	P18031_PTN1_HUMAN	PTPN1						1	1	3.1542	P84098_RL19_HUMAN	RPL19
					3	3	1.7455	Q96MU7_YTDC1_HUMAN	YTHDC1						1	1	3.3396	O75934_SPF27_HUMAN	BCAS2						1	1	3.1478	Q99626_CDX2_HUMAN	CDX2
					2	3	3.8533	P27635_RL10_HUMAN	RPL10						1	1	3.3381	Q8NCA5_FA98A_HUMAN	FAM98A						1	1	3.0817	Q71UI9_H2AV_HUMAN	H2AFV
					2	3	3.7997	Q99626_CDX2_HUMAN	CDX2						1	1	3.3289	P19474_RO52_HUMAN	TRIM21						1	1	3.0802	P05455_LA_HUMAN	SSB
					2	3	3.6336	Q15050_RRS1_HUMAN	RRS1						1	1	3.3285	Q9NQ39_RS10L_HUMAN	RPS10P5						1	1	3.0627	Q9Y3B7_RM11_HUMAN	MRPL11
					2	3	3.569	P46782_RS5_HUMAN	RPS5						1	1	3.3161	P52434_RPAB3_HUMAN	POLR2H						1	1	3.0625	Q5JNZ5_RS26L_HUMAN	RPS26P11
					2	3	3.4847	O94973_AP2A2_HUMAN	AP2A2						1	1	3.2803	P62081_RS7_HUMAN	RPS7						1	1	3.0583	P33993_MCM7_HUMAN	MCM7
					2	3	3.4663	Q9Y5M8_SRPRB_HUMAN	SRPRB						1	1	3.2682	Q06265_EXOS9_HUMAN	EXOSC9						1	1	3.0516	Q92552_RT27_HUMAN	MRPS27
					2	3	3.2573	P62081_RS7_HUMAN	RPS7						1	1	3.2619	P52701_MSH6_HUMAN	MSH6						1	1	3.0259	Q66PJ3_AR6P4_HUMAN	ARL6IP4
					2	3	3.1745	P41250_SYG_HUMAN	GARS						1	1	3.2384	P61254_RL26_HUMAN	RPL26						1	1	3.0196	O15173_PGRC2_HUMAN	PGRMC2
					2	3	3.1409	Q14566_MCM6_HUMAN	MCM6						1	1	3.2319	Q9UQB3_CTND2_HUMAN	CTNND2						1	1	3.012	P54652_HSP72_HUMAN	HSPA2
					2	3	2.9595	P31939_PUR9_HUMAN	ATIC						1	1	3.2269	Q15758_AAAT_HUMAN	SLC1A5						1	1	2.998	P62899_RL31_HUMAN	RPL31
					2	3	2.8992	Q96L14_C170L_HUMAN	CEP170P1						1	1	3.2023	P68363_TBA1B_HUMAN	TUBA1B						1	1	2.9942	Q9H6R4_NOL6_HUMAN	NOL6
					2	3	2.8171	P16401_H15_HUMAN	HIST1H1B						1	1	3.1925	Q2TAY7_SMU1_HUMAN	SMU1						1	1	2.9908	P62857_RS28_HUMAN	RPS28
					2	3	2.7665	Q92804_RBP56_HUMAN	TAF15						1	1	3.1919	Q9Y224_CN166_HUMAN	C14orf166						1	1	2.9764	P39019_RS19_HUMAN	RPS19
					2	3	2.6986	Q96RN5_MED15_HUMAN	MED15						1	1	3.1798	Q9NW13_RBM28_HUMAN	RBM28						1	1	2.9616	Q96QC0_PP1RA_HUMAN	PPP1R10
					2	3	2.6831	P62304_RUXE_HUMAN	SNRPE						1	1	3.1691	P09972_ALDOC_HUMAN	ALDOC						1	1	2.9492	P62273_RS29_HUMAN	RPS29
					2	3	2.586	P62937_PPIA_HUMAN	PPIA						1	1	3.1635	Q13263_TIF1B_HUMAN	TRIM28						1	1	2.9457	Q9NVC6_MED17_HUMAN	MED17
					2	3	2.5231	Q7L4I2_RSRC2_HUMAN	RSRC2						1	1	3.1609	O14983_AT2A1_HUMAN	ATP2A1						1	1	2.9424	Q12872_SFSWA_HUMAN	SFSWAP
					2	3	2.5066	Q02539_H11_HUMAN	HIST1H1A						1	1	3.138	P01612_KV120_HUMAN							1	1	2.9188	P01602_KV110_HUMAN	IGKV1-5
					2	3	2.4398	A8MWD9_RUXGL_HUMAN	SNRPGP15						1	1	3.1346	O75891_AL1L1_HUMAN	ALDH1L1						1	1	2.909	Q9P035_HACD3_HUMAN	PTPLAD1
					2	3	2.4353	P68366_TBA4A_HUMAN	TUBA4A						1	1	3.1341	Q99543_DNJC2_HUMAN	DNAJC2						1	1	2.9007	Q9H4L4_SENP3_HUMAN	SENP3
					2	3	2.2636	P25685_DNJB1_HUMAN	DNAJB1						1	1	3.1335	Q99959_PKP2_HUMAN	PKP2						1	1	2.8994	P19387_RPB3_HUMAN	POLR2C
					2	3	1.9989	Q9C0J8_WDR33_HUMAN	WDR33						1	1	3.1195	P13073_COX41_HUMAN	COX4I1						1	1	2.8951	Q02978_M2OM_HUMAN	SLC25A11
					2	3	1.9364	P62807_H2B1C_HUMAN	HIST1H2BC						1	1	3.0956	P14649_MYL6B_HUMAN	MYL6B						1	1	2.8744	P46783_RS10_HUMAN	RPS10
					1	3	4.2155	P04908_H2A1B_HUMAN	HIST1H2AB						1	1	3.0884	P82933_RT09_HUMAN	MRPS9						1	1	2.8262	P00441_SODC_HUMAN	SOD1
					1	3	2.5416	P42766_RL35_HUMAN	RPL35						1	1	3.0668	Q58FG0_HS905_HUMAN	HSP90AA5P						1	1	2.8258	P63244_GBLP_HUMAN	GNB2L1
					1	3	2.1288	P35237_SPB6_HUMAN	SERPINB6						1	1	3.0503	Q9BQA1_MEP50_HUMAN	WDR77						1	1	2.8157	O15372_EIF3H_HUMAN	EIF3H
					1	3	2.0561	P01608_KV116_HUMAN							1	1	3.04	P37802_TAGL2_HUMAN	TAGLN2						1	1	2.8106	P49750_YLPM1_HUMAN	YLPM1
					1	3	1.6333	Q68DL7_CR063_HUMAN	C18orf63						1	1	3.0341	Q9BXY0_MAK16_HUMAN	MAK16						1	1	2.8098	Q9H4B7_TBB1_HUMAN	TUBB1
					2	2	4.7336	Q96FV9_THOC1_HUMAN	THOC1						1	1	3.0004	P07237_PDIA1_HUMAN	P4HB						1	1	2.8081	P52701_MSH6_HUMAN	MSH6
					2	2	4.3475	Q16643_DREB_HUMAN	DBN1						1	1	2.9834	P01602_KV110_HUMAN	IGKV1-5						1	1	2.8063	P36873_PP1G_HUMAN	PPP1CC
					2	2	4.2843	Q92785_REQU_HUMAN	DPF2						1	1	2.9737	P84098_RL19_HUMAN	RPL19						1	1	2.8029	P27816_MAP4_HUMAN	MAP4
					2	2	4.1828	Q9NX63_MIC19_HUMAN	CHCHD3						1	1	2.9638	P52298_NCBP2_HUMAN	NCBP2						1	1	2.7857	Q8TBC3_SHKB1_HUMAN	SHKBP1
					2	2	4.1819	P05386_RLA1_HUMAN	RPLP1						1	1	2.9636	P07951_TPM2_HUMAN	TPM2						1	1	2.7803	P14868_SYDC_HUMAN	DARS
					2	2	4.1137	P05455_LA_HUMAN	SSB						1	1	2.9402	Q9UKD2_MRT4_HUMAN	MRTO4						1	1	2.779	P50991_TCPD_HUMAN	CCT4
					2	2	4.0667	Q9Y333_LSM2_HUMAN	LSM2						1	1	2.9064	O96028_NSD2_HUMAN	WHSC1						1	1	2.7561	Q5JTH9_RRP12_HUMAN	RRP12
					2	2	4.0196	P41252_SYIC_HUMAN	IARS						1	1	2.9004	P14678_RSMB_HUMAN	SNRPB						1	1	2.7311	P07737_PROF1_HUMAN	PFN1
					2	2	3.9859	Q9Y2L1_RRP44_HUMAN	DIS3						1	1	2.8994	Q8NDF8_PAPD5_HUMAN	PAPD5						1	1	2.7227	P08237_PFKAM_HUMAN	PFKM
					2	2	3.9727	Q9H0S4_DDX47_HUMAN	DDX47						1	1	2.8931	P42696_RBM34_HUMAN	RBM34						1	1	2.6946	Q5HYB6_Q5HYB6_HUMAN	DKFZp686J1372
					2	2	3.9605	P16989_YBOX3_HUMAN	YBX3						1	1	2.8874	Q9Y3B4_SF3B6_HUMAN	SF3B6						1	1	2.6894	Q9UNF1_MAGD2_HUMAN	MAGED2
					2	2	3.9291	Q14103_HNRPD_HUMAN	HNRNPD						1	1	2.8872	P00414_COX3_HUMAN	MT-CO3						1	1	2.6772	P42677_RS27_HUMAN	RPS27
					2	2	3.8786	O95104_SFR15_HUMAN	SCAF4						1	1	2.8557	P14868_SYDC_HUMAN	DARS						1	1	2.6693	P11586_C1TC_HUMAN	MTHFD1
					2	2	3.7224	Q9NQT5_EXOS3_HUMAN	EXOSC3						1	1	2.8474	Q14137_BOP1_HUMAN	BOP1						1	1	2.6513	P28161_GSTM2_HUMAN	GSTM2
					2	2	3.6292	Q9BYX7_ACTBM_HUMAN	POTEKP						1	1	2.8432	P01857_IGHG1_HUMAN	IGHG1						1	1	2.6397	O60832_DKC1_HUMAN	DKC1
					2	2	3.5794	Q9Y676_RT18B_HUMAN	MRPS18B						1	1	2.8407	Q9Y388_RBMX2_HUMAN	RBMX2						1	1	2.6389	Q86YP4_P66A_HUMAN	GATAD2A
					2	2	3.5709	Q9P2J5_SYLC_HUMAN	LARS						1	1	2.8333	P49750_YLPM1_HUMAN	YLPM1						1	1	2.635	P0CW22_RS17L_HUMAN	RPS17L
					2	2	3.5431	Q9Y224_CN166_HUMAN	C14orf166						1	1	2.8273	Q1ED39_KNOP1_HUMAN	KNOP1						1	1	2.634	Q6P161_RM54_HUMAN	MRPL54
					2	2	3.5176	Q15024_EXOS7_HUMAN	EXOSC7						1	1	2.8264	P35030_TRY3_HUMAN	PRSS3						1	1	2.6148	P30044_PRDX5_HUMAN	PRDX5
					2	2	3.5065	P62314_SMD1_HUMAN	SNRPD1						1	1	2.8094	O60244_MED14_HUMAN	MED14						1	1	2.6049	A6NHR9_SMHD1_HUMAN	SMCHD1
					2	2	3.5045	Q99575_POP1_HUMAN	POP1						1	1	2.8051	P46782_RS5_HUMAN	RPS5						1	1	2.6015	P42766_RL35_HUMAN	RPL35
					2	2	3.488	P52292_IMA1_HUMAN	KPNA2						1	1	2.7974	Q8NI27_THOC2_HUMAN	THOC2						1	1	2.5972	Q13547_HDAC1_HUMAN	HDAC1
					2	2	3.4463	O00299_CLIC1_HUMAN	CLIC1						1	1	2.7893	P55084_ECHB_HUMAN	HADHB						1	1	2.5954	P29692_EF1D_HUMAN	EEF1D
					2	2	3.4442	Q12904_AIMP1_HUMAN	AIMP1						1	1	2.7696	Q96MU7_YTDC1_HUMAN	YTHDC1						1	1	2.5939	Q13813_SPTN1_HUMAN	SPTAN1
					2	2	3.4383	P63151_2ABA_HUMAN	PPP2R2A						1	1	2.7654	P68371_TBB4B_HUMAN	TUBB4B						1	1	2.5921	P36957_ODO2_HUMAN	DLST
					2	2	3.4254	Q9UN86_G3BP2_HUMAN	G3BP2						1	1	2.7464	O00425_IF2B3_HUMAN	IGF2BP3						1	1	2.586	O14744_ANM5_HUMAN	PRMT5
					2	2	3.4238	P38606_VATA_HUMAN	ATP6V1A						1	1	2.7408	P36873_PP1G_HUMAN	PPP1CC						1	1	2.5805	Q9Y5Q8_TF3C5_HUMAN	GTF3C5
					2	2	3.4108	Q8WUM0_NU133_HUMAN	NUP133						1	1	2.7357	Q3ZCQ8_TIM50_HUMAN	TIMM50						1	1	2.5666	P27708_PYR1_HUMAN	CAD
					2	2	3.4075	P60866_RS20_HUMAN	RPS20						1	1	2.7284	O15160_RPAC1_HUMAN	POLR1C						1	1	2.5562	O95793_STAU1_HUMAN	STAU1
					2	2	3.3399	Q86W42_THOC6_HUMAN	THOC6						1	1	2.7074	Q9UHV9_PFD2_HUMAN	PFDN2						1	1	2.5404	Q9Y5A9_YTHD2_HUMAN	YTHDF2
					2	2	3.335	P52434_RPAB3_HUMAN	POLR2H						1	1	2.7053	Q9Y3B7_RM11_HUMAN	MRPL11						1	1	2.5337	P55769_NH2L1_HUMAN	NHP2L1
					2	2	3.3341	O15446_RPA34_HUMAN	CD3EAP						1	1	2.695	Q9BZF1_OSBL8_HUMAN	OSBPL8						1	1	2.5321	P31040_SDHA_HUMAN	SDHA
					2	2	3.3083	P35749_MYH11_HUMAN	MYH11						1	1	2.6662	Q00341_VIGLN_HUMAN	HDLBP						1	1	2.5254	O43670_ZN207_HUMAN	ZNF207
					2	2	3.2998	P47914_RL29_HUMAN	RPL29						1	1	2.6659	Q14692_BMS1_HUMAN	BMS1						1	1	2.5099	P62807_H2B1C_HUMAN	HIST1H2BC
					2	2	3.2577	P47756_CAPZB_HUMAN	CAPZB						1	1	2.6611	Q92734_TFG_HUMAN	TFG						1	1	2.501	P61254_RL26_HUMAN	RPL26
					2	2	3.2517	Q6PJT7_ZC3HE_HUMAN	ZC3H14						1	1	2.6608	P43487_RANG_HUMAN	RANBP1						1	1	2.4903	P01612_KV120_HUMAN
					2	2	3.2345	P37802_TAGL2_HUMAN	TAGLN2						1	1	2.66	P62857_RS28_HUMAN	RPS28						1	1	2.4745	O95292_VAPB_HUMAN	VAPB
					2	2	3.2202	P42166_LAP2A_HUMAN	TMPO						1	1	2.6489	P18669_PGAM1_HUMAN	PGAM1						1	1	2.4701	P46782_RS5_HUMAN	RPS5
					2	2	3.178	Q9NUU7_DD19A_HUMAN	DDX19A						1	1	2.5646	P06753_TPM3_HUMAN	TPM3						1	1	2.4624	Q2VIR3_IF2GL_HUMAN	EIF2S3L
					2	2	3.1127	O75448_MED24_HUMAN	MED24						1	1	2.5535	Q9H7B2_RPF2_HUMAN	RPF2						1	1	2.4437	Q16650_TBR1_HUMAN	TBR1
					2	2	3.1109	Q9NQ29_LUC7L_HUMAN	LUC7L						1	1	2.5527	Q8IWS0_PHF6_HUMAN	PHF6						1	1	2.443	Q9UKL3_C8AP2_HUMAN	CASP8AP2
					2	2	3.1105	Q9BVJ6_UT14A_HUMAN	UTP14A						1	1	2.5468	Q13642_FHL1_HUMAN	FHL1						1	1	2.4363	Q969F1_TF3C6_HUMAN	GTF3C6
					2	2	3.1037	A6NHR9_SMHD1_HUMAN	SMCHD1						1	1	2.5363	Q14258_TRI25_HUMAN	TRIM25						1	1	2.4313	P0CB38_PAB4L_HUMAN	PABPC4L
					2	2	3.1026	Q1ED39_KNOP1_HUMAN	KNOP1						1	1	2.5271	O60293_ZC3H1_HUMAN	ZFC3H1						1	1	2.4241	Q9UKD2_MRT4_HUMAN	MRTO4
					2	2	3.0966	Q9BQA1_MEP50_HUMAN	WDR77						1	1	2.5144	Q9NUL3_STAU2_HUMAN	STAU2						1	1	2.4213	Q01813_PFKAP_HUMAN	PFKP
					2	2	3.0861	P63096_GNAI1_HUMAN	GNAI1						1	1	2.5098	P0CB38_PAB4L_HUMAN	PABPC4L						1	1	2.4192	P04040_CATA_HUMAN	CAT
					2	2	3.0811	Q15293_RCN1_HUMAN	RCN1						1	1	2.4955	P46783_RS10_HUMAN	RPS10						1	1	2.418	Q9BRJ6_CG050_HUMAN	C7orf50
					2	2	3.0747	Q9P0M6_H2AW_HUMAN	H2AFY2						1	1	2.4949	O75448_MED24_HUMAN	MED24						1	1	2.4147	Q9UQB3_CTND2_HUMAN	CTNND2
					2	2	3.0726	Q92797_SYMPK_HUMAN	SYMPK						1	1	2.4942	O95793_STAU1_HUMAN	STAU1						1	1	2.3923	Q9ULW0_TPX2_HUMAN	TPX2
					2	2	3.0692	O00267_SPT5H_HUMAN	SUPT5H						1	1	2.4936	P55769_NH2L1_HUMAN	NHP2L1						1	1	2.3864	Q96ME7_ZN512_HUMAN	ZNF512
					2	2	3.0244	P61981_1433G_HUMAN	YWHAG						1	1	2.4884	Q86YP4_P66A_HUMAN	GATAD2A						1	1	2.378	Q9UGP8_SEC63_HUMAN	SEC63
					2	2	3.0057	Q15366_PCBP2_HUMAN	PCBP2						1	1	2.4856	P62873_GBB1_HUMAN	GNB1						1	1	2.3587	Q13642_FHL1_HUMAN	FHL1
					2	2	2.979	O95793_STAU1_HUMAN	STAU1						1	1	2.4765	P13804_ETFA_HUMAN	ETFA						1	1	2.3526	P62834_RAP1A_HUMAN	RAP1A
					2	2	2.9766	P17980_PRS6A_HUMAN	PSMC3						1	1	2.4758	P04040_CATA_HUMAN	CAT						1	1	2.3463	Q9UKN8_TF3C4_HUMAN	GTF3C4
					2	2	2.9717	Q9Y3D9_RT23_HUMAN	MRPS23						1	1	2.4693	Q9Y520_PRC2C_HUMAN	PRRC2C						1	1	2.3294	Q9BV38_WDR18_HUMAN	WDR18
					2	2	2.9617	P26358_DNMT1_HUMAN	DNMT1						1	1	2.4467	P42285_SK2L2_HUMAN	SKIV2L2						1	1	2.315	P37108_SRP14_HUMAN	SRP14
					2	2	2.9592	Q13868_EXOS2_HUMAN	EXOSC2						1	1	2.4314	Q99873_ANM1_HUMAN	PRMT1						1	1	2.315	Q16352_AINX_HUMAN	INA
					2	2	2.9573	P18085_ARF4_HUMAN	ARF4						1	1	2.4265	Q14683_SMC1A_HUMAN	SMC1A						1	1	2.2786	Q9Y2X0_MED16_HUMAN	MED16
					2	2	2.9562	P27824_CALX_HUMAN	CANX						1	1	2.3939	P39687_AN32A_HUMAN	ANP32A						1	1	2.2782	O15020_SPTN2_HUMAN	SPTBN2
					2	2	2.9382	O00505_IMA4_HUMAN	KPNA3						1	1	2.3864	P62273_RS29_HUMAN	RPS29						1	1	2.2742	Q13867_BLMH_HUMAN	BLMH
					2	2	2.9357	P82650_RT22_HUMAN	MRPS22						1	1	2.3791	P62820_RAB1A_HUMAN	RAB1A						1	1	2.2626	P11836_CD20_HUMAN	MS4A1
					2	2	2.9288	Q03252_LMNB2_HUMAN	LMNB2						1	1	2.3648	P23526_SAHH_HUMAN	AHCY						1	1	2.2551	P33991_MCM4_HUMAN	MCM4
					2	2	2.9273	P78406_RAE1L_HUMAN	RAE1						1	1	2.3411	P06744_G6PI_HUMAN	GPI						1	1	2.2545	F8WAF8_F8WAF8_HUMAN	ZNF140
					2	2	2.9074	P42167_LAP2B_HUMAN	TMPO						1	1	2.3382	P55884_EIF3B_HUMAN	EIF3B						1	1	2.2433	P11801_KPSH1_HUMAN	PSKH1
					2	2	2.9056	Q96ST3_SIN3A_HUMAN	SIN3A						1	1	2.3378	Q9H4B7_TBB1_HUMAN	TUBB1						1	1	2.243	Q5SSJ5_HP1B3_HUMAN	HP1BP3
					2	2	2.8921	Q00341_VIGLN_HUMAN	HDLBP						1	1	2.3352	Q7Z6E9_RBBP6_HUMAN	RBBP6						1	1	2.2268	P49588_SYAC_HUMAN	AARS
					2	2	2.8855	Q9Y597_KCTD3_HUMAN	KCTD3						1	1	2.3277	Q9NQX6_ZN331_HUMAN	ZNF331						1	1	2.2089	Q9UQ88_CD11A_HUMAN	CDK11A
					2	2	2.877	Q05048_CSTF1_HUMAN	CSTF1						1	1	2.2941	Q9BQ04_RBM4B_HUMAN	RBM4B						1	1	2.2043	P19105_ML12A_HUMAN	MYL12A
					2	2	2.8762	P62847_RS24_HUMAN	RPS24						1	1	2.29	Q8IUE6_H2A2B_HUMAN	HIST2H2AB						1	1	2.2039	P62873_GBB1_HUMAN	GNB1
					2	2	2.8674	Q96GQ7_DDX27_HUMAN	DDX27						1	1	2.2879	F8WAF8_F8WAF8_HUMAN	ZNF140						1	1	2.1993	Q86UP2_KTN1_HUMAN	KTN1
					2	2	2.8666	P62136_PP1A_HUMAN	PPP1CA						1	1	2.2855	P22087_FBRL_HUMAN	FBL						1	1	2.1992	Q9Y3Y4_PYGO1_HUMAN	PYGO1
					2	2	2.8659	P55209_NP1L1_HUMAN	NAP1L1						1	1	2.2844	Q9Y230_RUVB2_HUMAN	RUVBL2						1	1	2.1814	Q9NPI1_BRD7_HUMAN	BRD7
					2	2	2.8481	P21796_VDAC1_HUMAN	VDAC1						1	1	2.278	Q09161_NCBP1_HUMAN	NCBP1						1	1	2.1742	Q9HC36_MRM3_HUMAN	RNMTL1
					2	2	2.8469	Q9UBU9_NXF1_HUMAN	NXF1						1	1	2.2586	O60832_DKC1_HUMAN	DKC1						1	1	2.1602	H0YI78_H0YI78_HUMAN	KIF21A
					2	2	2.8409	P16615_AT2A2_HUMAN	ATP2A2						1	1	2.258	P14136_GFAP_HUMAN	GFAP						1	1	2.1452	P02775_CXCL7_HUMAN	PPBP
					2	2	2.828	Q8WTT2_NOC3L_HUMAN	NOC3L						1	1	2.2577	P00352_AL1A1_HUMAN	ALDH1A1						1	1	2.1427	Q9H9B1_EHMT1_HUMAN	EHMT1
					2	2	2.8238	P60981_DEST_HUMAN	DSTN						1	1	2.2468	P53999_TCP4_HUMAN	SUB1						1	1	2.1402	P14136_GFAP_HUMAN	GFAP
					2	2	2.8217	Q01081_U2AF1_HUMAN	U2AF1						1	1	2.2419	Q9P031_TAP26_HUMAN	CCDC59						1	1	2.1287	P02790_HEMO_HUMAN	HPX
					2	2	2.8159	Q8IWS0_PHF6_HUMAN	PHF6						1	1	2.2282	Q14966_ZN638_HUMAN	ZNF638						1	1	2.1255	Q8WXE9_STON2_HUMAN	STON2
					2	2	2.8094	Q15084_PDIA6_HUMAN	PDIA6						1	1	2.2269	Q9NVC6_MED17_HUMAN	MED17						1	1	2.12	Q8IW35_CEP97_HUMAN	CEP97
					2	2	2.7574	P61254_RL26_HUMAN	RPL26						1	1	2.2144	Q9BRQ0_PYGO2_HUMAN	PYGO2						1	1	2.1108	O43447_PPIH_HUMAN	PPIH
					2	2	2.752	O75691_UTP20_HUMAN	UTP20						1	1	2.192	P11177_ODPB_HUMAN	PDHB						1	1	2.1086	Q6UXH9_PAMR1_HUMAN	PAMR1
					2	2	2.7186	Q96J02_ITCH_HUMAN	ITCH						1	1	2.1885	Q09028_RBBP4_HUMAN	RBBP4						1	1	2.0992	Q8NI36_WDR36_HUMAN	WDR36
					2	2	2.7078	Q92925_SMRD2_HUMAN	SMARCD2						1	1	2.1743	Q99569_PKP4_HUMAN	PKP4						1	1	2.0951	Q9UBC5_MYO1A_HUMAN	MYO1A
					2	2	2.7	Q15046_SYK_HUMAN	KARS						1	1	2.1733	P62310_LSM3_HUMAN	LSM3						1	1	2.0834	O00139_KIF2A_HUMAN	KIF2A
					2	2	2.682	Q13642_FHL1_HUMAN	FHL1						1	1	2.1697	Q96P16_RPR1A_HUMAN	RPRD1A						1	1	2.0818	P42166_LAP2A_HUMAN	TMPO
					2	2	2.6701	Q6PKG0_LARP1_HUMAN	LARP1						1	1	2.1531	Q9H9B1_EHMT1_HUMAN	EHMT1						1	1	2.0386	Q8N684_CPSF7_HUMAN	CPSF7
					2	2	2.662	P45974_UBP5_HUMAN	USP5						1	1	2.1508	Q13347_EIF3I_HUMAN	EIF3I						1	1	2.033	O95782_AP2A1_HUMAN	AP2A1
					2	2	2.646	O43823_AKAP8_HUMAN	AKAP8						1	1	2.1484	O75955_FLOT1_HUMAN	FLOT1						1	1	2.0247	Q9UHB6_LIMA1_HUMAN	LIMA1
					2	2	2.6404	P63010_AP2B1_HUMAN	AP2B1						1	1	2.1368	P15311_EZRI_HUMAN	EZR						1	1	2.016	P00403_COX2_HUMAN	MT-CO2
					2	2	2.6114	Q9Y295_DRG1_HUMAN	DRG1						1	1	2.1337	Q9Y536_PAL4A_HUMAN	PPIAL4A						1	1	2.0052	Q58F21_BRDT_HUMAN	BRDT
					2	2	2.6096	Q02880_TOP2B_HUMAN	TOP2B						1	1	2.1179	P36957_ODO2_HUMAN	DLST						1	1	1.9972	O15226_NKRF_HUMAN	NKRF
					2	2	2.5972	P52298_NCBP2_HUMAN	NCBP2						1	1	2.1135	Q9P1Y6_PHRF1_HUMAN	PHRF1						1	1	1.9971	Q96LL3_CP092_HUMAN	C16orf92
					2	2	2.5793	Q96E39_RMXL1_HUMAN	RBMXL1						1	1	2.088	Q15785_TOM34_HUMAN	TOMM34						1	1	1.9916	Q9NW64_RBM22_HUMAN	RBM22
					2	2	2.5527	Q9BWJ5_SF3B5_HUMAN	SF3B5						1	1	2.083	P00403_COX2_HUMAN	MT-CO2						1	1	1.9902	Q9P031_TAP26_HUMAN	CCDC59
					2	2	2.5388	P62873_GBB1_HUMAN	GNB1						1	1	2.0829	P01876_IGHA1_HUMAN	IGHA1						1	1	1.9748	Q8IUE6_H2A2B_HUMAN	HIST2H2AB
					2	2	2.5373	P35250_RFC2_HUMAN	RFC2						1	1	2.08	P53671_LIMK2_HUMAN	LIMK2						1	1	1.9728	Q9C0J8_WDR33_HUMAN	WDR33
					2	2	2.535	Q9NUD5_ZCHC3_HUMAN	ZCCHC3						1	1	2.0651	P20042_IF2B_HUMAN	EIF2S2						1	1	1.97	Q9Y536_PAL4A_HUMAN	PPIAL4A
					2	2	2.5335	P26196_DDX6_HUMAN	DDX6						1	1	2.0562	P02775_CXCL7_HUMAN	PPBP						1	1	1.9621	Q96E39_RMXL1_HUMAN	RBMXL1
					2	2	2.5227	O43818_U3IP2_HUMAN	RRP9						1	1	2.0554	P82650_RT22_HUMAN	MRPS22						1	1	1.922	Q96L14_C170L_HUMAN	CEP170P1
					2	2	2.5213	Q8WUB8_PHF10_HUMAN	PHF10						1	1	2.0452	Q86VP6_CAND1_HUMAN	CAND1						1	1	1.9206	Q8NHB7_OR5K1_HUMAN	OR5K1
					2	2	2.5186	P35613_BASI_HUMAN	BSG						1	1	2.0435	Q8IW35_CEP97_HUMAN	CEP97						1	1	1.9085	Q92804_RBP56_HUMAN	TAF15
					2	2	2.509	Q9NY12_GAR1_HUMAN	GAR1						1	1	2.0359	Q92665_RT31_HUMAN	MRPS31						1	1	1.8976	P53999_TCP4_HUMAN	SUB1
					2	2	2.5037	Q9NPI1_BRD7_HUMAN	BRD7						1	1	2.0357	Q13867_BLMH_HUMAN	BLMH						1	1	1.8785	P62820_RAB1A_HUMAN	RAB1A
					2	2	2.5016	P35998_PRS7_HUMAN	PSMC2						1	1	2.0315	Q9NPC1_LT4R2_HUMAN	LTB4R2						1	1	1.8712	Q8WUA4_TF3C2_HUMAN	GTF3C2
					2	2	2.5016	Q13283_G3BP1_HUMAN	G3BP1						1	1	2.0304	P35611_ADDA_HUMAN	ADD1						1	1	1.8586	Q96IZ7_RSRC1_HUMAN	RSRC1
					2	2	2.5004	Q68CP9_ARID2_HUMAN	ARID2						1	1	2.028	Q6UXN9_WDR82_HUMAN	WDR82						1	1	1.8381	Q8N0V5_GNT2A_HUMAN	GCNT2
					2	2	2.4988	P55084_ECHB_HUMAN	HADHB						1	1	2.0279	Q9Y678_COPG1_HUMAN	COPG1						1	1	1.8271	P83881_RL36A_HUMAN	RPL36A
					2	2	2.4793	Q9H089_LSG1_HUMAN	LSG1						1	1	2.0034	Q92598_HS105_HUMAN	HSPH1						1	1	1.801	Q13573_SNW1_HUMAN	SNW1
					2	2	2.4702	Q6P1J9_CDC73_HUMAN	CDC73						1	1	1.9893	Q8NHB7_OR5K1_HUMAN	OR5K1						1	1	1.7994	Q9NQW8_CNGB3_HUMAN	CNGB3
					2	2	2.4588	P40926_MDHM_HUMAN	MDH2						1	1	1.9706	P27694_RFA1_HUMAN	RPA1						1	1	1.7984	P47756_CAPZB_HUMAN	CAPZB
					2	2	2.4369	Q8N3X1_FNBP4_HUMAN	FNBP4						1	1	1.9232	Q13123_RED_HUMAN	IK						1	1	1.7945	B4DPY1_B4DPY1_HUMAN	N4BP2L2
					2	2	2.4364	Q13200_PSMD2_HUMAN	PSMD2						1	1	1.9203	P02788_TRFL_HUMAN	LTF						1	1	1.7605	Q9BWJ5_SF3B5_HUMAN	SF3B5
					2	2	2.4302	Q8WVK2_SNR27_HUMAN	SNRNP27						1	1	1.8971	Q8NI35_INADL_HUMAN	INADL						1	1	1.7482	Q9P2N5_RBM27_HUMAN	RBM27
					2	2	2.427	O00422_SAP18_HUMAN	SAP18						1	1	1.895	P25398_RS12_HUMAN	RPS12						1	1	1.7375	Q9HAN9_NMNA1_HUMAN	NMNAT1
					2	2	2.374	Q8N7H5_PAF1_HUMAN	PAF1						1	1	1.8876	Q9Y5J1_UTP18_HUMAN	UTP18						1	1	1.7363	P22695_QCR2_HUMAN	UQCRC2
					2	2	2.3639	Q15269_PWP2_HUMAN	PWP2						1	1	1.88	P01591_IGJ_HUMAN	IGJ						1	1	1.7279	Q4JDL3_PTN20_HUMAN	PTPN20A
					2	2	2.3577	P39656_OST48_HUMAN	DDOST						1	1	1.8781	P00441_SODC_HUMAN	SOD1						1	1	1.7228	Q13347_EIF3I_HUMAN	EIF3I
					2	2	2.3533	Q9Y2X3_NOP58_HUMAN	NOP58						1	1	1.872	O75439_MPPB_HUMAN	PMPCB						1	1	1.7016	P02766_TTHY_HUMAN	TTR
					2	2	2.3517	O60264_SMCA5_HUMAN	SMARCA5						1	1	1.8534	P02748_CO9_HUMAN	C9						1	1	1.6924	P25398_RS12_HUMAN	RPS12
					2	2	2.3312	P50213_IDH3A_HUMAN	IDH3A						1	1	1.8452	P11171_41_HUMAN	EPB41						1	1	1.6866	Q8IV04_TB10C_HUMAN	TBC1D10C
					2	2	2.3287	Q8NBJ5_GT251_HUMAN	COLGALT1						1	1	1.8092	Q7Z3K3_POGZ_HUMAN	POGZ						1	1	1.6519	P10323_ACRO_HUMAN	ACR
					2	2	2.3251	P07237_PDIA1_HUMAN	P4HB						1	1	1.8005	P54886_P5CS_HUMAN	ALDH18A1						1	1	1.6256	Q8NI51_CTCFL_HUMAN	CTCFL
					2	2	2.3148	P78347_GTF2I_HUMAN	GTF2I						1	1	1.7951	Q14571_ITPR2_HUMAN	ITPR2						1	1	1.6211	P84090_ERH_HUMAN	ERH
					2	2	2.3079	P33991_MCM4_HUMAN	MCM4						1	1	1.7934	Q9HC52_CBX8_HUMAN	CBX8						1	1	1.5887	O60341_KDM1A_HUMAN	KDM1A
					2	2	2.2955	Q9Y3Y4_PYGO1_HUMAN	PYGO1						1	1	1.7897	Q16836_HCDH_HUMAN	HADH						1	1	1.5463	Q9BSQ5_CCM2_HUMAN	CCM2
					2	2	2.2878	Q8IX01_SUGP2_HUMAN	SUGP2						1	1	1.7788	P0C7P4_UCRIL_HUMAN	UQCRFS1P1						1	1	1.5358	Q03181_PPARD_HUMAN	PPARD
					2	2	2.277	Q6MZM0_HPHL1_HUMAN	HEPHL1						1	1	1.774	Q8TDD1_DDX54_HUMAN	DDX54						1	1	1.5119	Q8N4B4_FBX39_HUMAN	FBXO39
					2	2	2.276	Q8NFH5_NUP53_HUMAN	NUP35						1	1	1.7715	Q8N3X1_FNBP4_HUMAN	FNBP4						1	1	1.508	P02743_SAMP_HUMAN	APCS
					2	2	2.2679	O95573_ACSL3_HUMAN	ACSL3						1	1	1.7678	P15531_NDKA_HUMAN	NME1						1	1	1.5054	O15405_TOX3_HUMAN	TOX3
					2	2	2.249	P62834_RAP1A_HUMAN	RAP1A						1	1	1.7401	Q9NZ01_TECR_HUMAN	TECR						1	1	1.5024	Q8WWM7_ATX2L_HUMAN	ATXN2L
					2	2	2.2226	P00352_AL1A1_HUMAN	ALDH1A1						1	1	1.7327	Q6P1J9_CDC73_HUMAN	CDC73						1	1	1.5022	Q14571_ITPR2_HUMAN	ITPR2
					2	2	2.1959	O00159_MYO1C_HUMAN	MYO1C						1	1	1.7301	Q15007_FL2D_HUMAN	WTAP
					2	2	2.1861	O95292_VAPB_HUMAN	VAPB						1	1	1.7168	Q9BV73_CP250_HUMAN	CEP250
					2	2	2.1776	P62910_RL32_HUMAN	RPL32						1	1	1.6949	O75475_PSIP1_HUMAN	PSIP1
					2	2	2.1683	P25311_ZA2G_HUMAN	AZGP1						1	1	1.6493	Q13573_SNW1_HUMAN	SNW1
					2	2	2.1585	P46977_STT3A_HUMAN	STT3A						1	1	1.6492	Q96L14_C170L_HUMAN	CEP170P1
					2	2	2.1506	Q92598_HS105_HUMAN	HSPH1						1	1	1.6417	A8MTQ0_NOTO_HUMAN	NOTO
					2	2	2.1506	Q92769_HDAC2_HUMAN	HDAC2						1	1	1.6381	O94776_MTA2_HUMAN	MTA2
					2	2	2.1429	P15170_ERF3A_HUMAN	GSPT1						1	1	1.6169	Q58FF3_ENPLL_HUMAN	HSP90B2P
					2	2	2.134	O75683_SURF6_HUMAN	SURF6						1	1	1.613	Q14573_ITPR3_HUMAN	ITPR3
					2	2	2.1334	P47897_SYQ_HUMAN	QARS						1	1	1.6066	Q05519_SRS11_HUMAN	SRSF11
					2	2	2.1269	O00541_PESC_HUMAN	PES1						1	1	1.5897	Q15185_TEBP_HUMAN	PTGES3
					2	2	2.1183	P62310_LSM3_HUMAN	LSM3						1	1	1.5868	P84090_ERH_HUMAN	ERH
					2	2	2.1117	Q16527_CSRP2_HUMAN	CSRP2						1	1	1.5782	Q96M66_YP010_HUMAN
					2	2	2.0937	Q9NSD9_SYFB_HUMAN	FARSB						1	1	1.5567	P10644_KAP0_HUMAN	PRKAR1A
					2	2	2.0343	P25398_RS12_HUMAN	RPS12
					2	2	2.0276	P53992_SC24C_HUMAN	SEC24C
					2	2	1.9498	O95816_BAG2_HUMAN	BAG2
					2	2	1.923	P35268_RL22_HUMAN	RPL22
					2	2	1.8588	P35520_CBS_HUMAN	CBS
					2	2	1.7962	P35232_PHB_HUMAN	PHB
					2	2	1.7149	O15226_NKRF_HUMAN	NKRF
					2	2	1.6909	P54577_SYYC_HUMAN	YARS
					2	2	1.6798	O15372_EIF3H_HUMAN	EIF3H
					1	2	5.1841	P09651_ROA1_HUMAN	HNRNPA1
					1	2	4.7509	F8W7C6_F8W7C6_HUMAN	RPL10
					1	2	4.0243	Q86V81_THOC4_HUMAN	ALYREF
					1	2	4.0001	Q14568_HS902_HUMAN	HSP90AA2
					1	2	3.9056	O00410_IPO5_HUMAN	IPO5
					1	2	3.7675	IgG1b_bovine
					1	2	3.5137	P62854_RS26_HUMAN	RPS26
					1	2	3.4811	P61964_WDR5_HUMAN	WDR5
					1	2	3.0642	Q5RKV6_EXOS6_HUMAN	EXOSC6
					1	2	2.3492	A0A075B6I1_A0A075B6I1_HUMAN	IGLV4-60
					1	2	1.9925	Q96JS3_PGBD1_HUMAN	PGBD1
					1	2	1.9533	Q6UXH9_PAMR1_HUMAN	PAMR1
					1	2	1.726	P02766_TTHY_HUMAN	TTR
					1	1	5.754	Q15287_RNPS1_HUMAN	RNPS1
					1	1	5.0191	Q9P086_MED11_HUMAN	MED11
					1	1	5.0115	D6R9M0_D6R9M0_HUMAN	KIF2A
					1	1	5.0084	Q9BWF3_RBM4_HUMAN	RBM4
					1	1	4.9195	P24534_EF1B_HUMAN	EEF1B2
					1	1	4.8024	P17858_PFKAL_HUMAN	PFKL
					1	1	4.7755	P48643_TCPE_HUMAN	CCT5
					1	1	4.7004	P58546_MTPN_HUMAN	MTPN
					1	1	4.6693	Q7Z3K3_POGZ_HUMAN	POGZ
					1	1	4.621	P62191_PRS4_HUMAN	PSMC1
					1	1	4.6015	Q7Z4V5_HDGR2_HUMAN	HDGFRP2
					1	1	4.5911	Q13427_PPIG_HUMAN	PPIG
					1	1	4.5846	P12236_ADT3_HUMAN	SLC25A6
					1	1	4.577	Q8TAT6_NPL4_HUMAN	NPLOC4
					1	1	4.4206	Q8IY37_DHX37_HUMAN	DHX37
					1	1	4.3817	Q7KZ85_SPT6H_HUMAN	SUPT6H
					1	1	4.361	P0C0L4_CO4A_HUMAN	C4A
					1	1	4.3512	Q86U70_LDB1_HUMAN	LDB1
					1	1	4.3221	P31040_SDHA_HUMAN	SDHA
					1	1	4.2176	Q8IZL8_PELP1_HUMAN	PELP1
					1	1	4.1805	Q8N1G4_LRC47_HUMAN	LRRC47
					1	1	4.1789	Q99832_TCPH_HUMAN	CCT7
					1	1	4.1611	O95983_MBD3_HUMAN	MBD3
					1	1	4.1142	P68363_TBA1B_HUMAN	TUBA1B
					1	1	4.1139	Q7Z3B4_NUP54_HUMAN	NUP54
					1	1	3.9869	Q06587_RING1_HUMAN	RING1
					1	1	3.9782	P62333_PRS10_HUMAN	PSMC6
					1	1	3.9749	P56182_RRP1_HUMAN	RRP1
					1	1	3.9396	J3QR62_J3QR62_HUMAN	DDX5
					1	1	3.9094	Q99569_PKP4_HUMAN	PKP4
					1	1	3.8991	E5RFV3_E5RFV3_HUMAN	SREK1
					1	1	3.8955	P62820_RAB1A_HUMAN	RAB1A
					1	1	3.8939	O00443_P3C2A_HUMAN	PIK3C2A
					1	1	3.8896	P22695_QCR2_HUMAN	UQCRC2
					1	1	3.878	D6RBZ0_D6RBZ0_HUMAN	HNRNPAB
					1	1	3.874	P62306_RUXF_HUMAN	SNRPF
					1	1	3.8694	Q13185_CBX3_HUMAN	CBX3
					1	1	3.8647	P61225_RAP2B_HUMAN	RAP2B
					1	1	3.8489	Q9BXY0_MAK16_HUMAN	MAK16
					1	1	3.8038	P49368_TCPG_HUMAN	CCT3
					1	1	3.7986	P62266_RS23_HUMAN	RPS23
					1	1	3.7518	Q9NXF1_TEX10_HUMAN	TEX10
					1	1	3.7451	P04075_ALDOA_HUMAN	ALDOA
					1	1	3.7029	Q8N568_DCLK2_HUMAN	DCLK2
					1	1	3.6921	O75934_SPF27_HUMAN	BCAS2
					1	1	3.6899	P46940_IQGA1_HUMAN	IQGAP1
					1	1	3.681	Q9NY93_DDX56_HUMAN	DDX56
					1	1	3.677	O14980_XPO1_HUMAN	XPO1
					1	1	3.675	Q58FG0_HS905_HUMAN	HSP90AA5P
					1	1	3.6732	Q9UJZ1_STML2_HUMAN	STOML2
					1	1	3.6682	Q9NYB0_TE2IP_HUMAN	TERF2IP
					1	1	3.6508	P37198_NUP62_HUMAN	NUP62
					1	1	3.6337	P81877_SSBP2_HUMAN	SSBP2
					1	1	3.5969	Q9H7E9_CH033_HUMAN	C8orf33
					1	1	3.5943	Q9P0L0_VAPA_HUMAN	VAPA
					1	1	3.5907	Q15436_SC23A_HUMAN	SEC23A
					1	1	3.5743	Q9Y3B4_SF3B6_HUMAN	SF3B6
					1	1	3.5673	Q71RC2_LARP4_HUMAN	LARP4
					1	1	3.5274	Q9Y5Q9_TF3C3_HUMAN	GTF3C3
					1	1	3.5254	A6NHL2_TBAL3_HUMAN	TUBAL3
					1	1	3.5147	Q8NDF8_PAPD5_HUMAN	PAPD5
					1	1	3.5113	P48651_PTSS1_HUMAN	PTDSS1
					1	1	3.5067	P23921_RIR1_HUMAN	RRM1
					1	1	3.5052	O00487_PSDE_HUMAN	PSMD14
					1	1	3.4835	P84098_RL19_HUMAN	RPL19
					1	1	3.4605	P57088_TMM33_HUMAN	TMEM33
					1	1	3.4494	O14880_MGST3_HUMAN	MGST3
					1	1	3.4424	P13929_ENOB_HUMAN	ENO3
					1	1	3.4393	O95782_AP2A1_HUMAN	AP2A1
					1	1	3.4324	Q04917_1433F_HUMAN	YWHAH
					1	1	3.4288	P20020_AT2B1_HUMAN	ATP2B1
					1	1	3.4284	P56545_CTBP2_HUMAN	CTBP2
					1	1	3.404	Q02809_PLOD1_HUMAN	PLOD1
					1	1	3.3971	Q9NQ39_RS10L_HUMAN	RPS10P5
					1	1	3.3792	P09972_ALDOC_HUMAN	ALDOC
					1	1	3.3781	P82664_RT10_HUMAN	MRPS10
					1	1	3.3767	O95218_ZRAB2_HUMAN	ZRANB2
					1	1	3.3757	Q9UQB3_CTND2_HUMAN	CTNND2
					1	1	3.3753	Q8WVX9_FACR1_HUMAN	FAR1
					1	1	3.365	Q53F19_CQ085_HUMAN	C17orf85
					1	1	3.3633	O00148_DX39A_HUMAN	DDX39A
					1	1	3.3628	Q08752_PPID_HUMAN	PPID
					1	1	3.3589	O75940_SPF30_HUMAN	SMNDC1
					1	1	3.3508	O14975_S27A2_HUMAN	SLC27A2
					1	1	3.3458	Q86YP4_P66A_HUMAN	GATAD2A
					1	1	3.3451	P12273_PIP_HUMAN	PIP
					1	1	3.3404	P62857_RS28_HUMAN	RPS28
					1	1	3.3353	Q9H2U2_IPYR2_HUMAN	PPA2
					1	1	3.3351	P08195_4F2_HUMAN	SLC3A2
					1	1	3.3154	Q06265_EXOS9_HUMAN	EXOSC9
					1	1	3.3058	P82933_RT09_HUMAN	MRPS9
					1	1	3.2922	Q9H7N4_SFR19_HUMAN	SCAF1
					1	1	3.285	O75586_MED6_HUMAN	MED6
					1	1	3.2666	P53618_COPB_HUMAN	COPB1
					1	1	3.2489	P68371_TBB4B_HUMAN	TUBB4B
					1	1	3.2477	Q9Y6A4_CFA20_HUMAN	CFAP20
					1	1	3.2386	P09110_THIK_HUMAN	ACAA1
					1	1	3.2385	Q9UBX3_DIC_HUMAN	SLC25A10
					1	1	3.233	O60216_RAD21_HUMAN	RAD21
					1	1	3.2317	Q02790_FKBP4_HUMAN	FKBP4
					1	1	3.2096	O94888_UBXN7_HUMAN	UBXN7
					1	1	3.2093	P27694_RFA1_HUMAN	RPA1
					1	1	3.2041	P62888_RL30_HUMAN	RPL30
					1	1	3.2036	Q96QD9_UIF_HUMAN	FYTTD1
					1	1	3.2011	P61604_CH10_HUMAN	HSPE1
					1	1	3.1975	P60174_TPIS_HUMAN	TPI1
					1	1	3.1829	Q5T9A4_ATD3B_HUMAN	ATAD3B
					1	1	3.1755	Q9BWW4_SSBP3_HUMAN	SSBP3
					1	1	3.1738	Q71UI9_H2AV_HUMAN	H2AFV
					1	1	3.1512	Q8N9T8_KRI1_HUMAN	KRI1
					1	1	3.1434	Q52LJ0_FA98B_HUMAN	FAM98B
					1	1	3.1323	Q86U42_PABP2_HUMAN	PABPN1
					1	1	3.1269	P41219_PERI_HUMAN	PRPH
					1	1	3.1173	A1L0T0_ILVBL_HUMAN	ILVBL
					1	1	3.1095	Q96QR8_PURB_HUMAN	PURB
					1	1	3.1047	Q9Y2Z4_SYYM_HUMAN	YARS2
					1	1	3.1035	P51571_SSRD_HUMAN	SSR4
					1	1	3.1004	Q7Z417_NUFP2_HUMAN	NUFIP2
					1	1	3.0954	Q86UE4_LYRIC_HUMAN	MTDH
					1	1	3.0889	Q8WU90_ZC3HF_HUMAN	ZC3H15
					1	1	3.0795	P67775_PP2AA_HUMAN	PPP2CA
					1	1	3.0767	P48047_ATPO_HUMAN	ATP5O
					1	1	3.076	P0CB38_PAB4L_HUMAN	PABPC4L
					1	1	3.0671	P34932_HSP74_HUMAN	HSPA4
					1	1	3.0584	P51148_RAB5C_HUMAN	RAB5C
					1	1	3.057	P22061_PIMT_HUMAN	PCMT1
					1	1	3.0538	Q9P1Y6_PHRF1_HUMAN	PHRF1
					1	1	3.0433	P14649_MYL6B_HUMAN	MYL6B
					1	1	3.0382	Q9Y3B9_RRP15_HUMAN	RRP15
					1	1	3.0377	P56192_SYMC_HUMAN	MARS
					1	1	3.0331	P42696_RBM34_HUMAN	RBM34
					1	1	3.0211	P06493_CDK1_HUMAN	CDK1
					1	1	3.0144	Q6P6C2_ALKB5_HUMAN	ALKBH5
					1	1	3.0126	Q9UQ88_CD11A_HUMAN	CDK11A
					1	1	3.0116	Q9NRX1_PNO1_HUMAN	PNO1
					1	1	3.009	O00231_PSD11_HUMAN	PSMD11
					1	1	3.008	Q5JNZ5_RS26L_HUMAN	RPS26P11
					1	1	3.0041	Q96B26_EXOS8_HUMAN	EXOSC8
					1	1	2.9763	B7Z645_B7Z645_HUMAN	SYNCRIP
					1	1	2.9575	Q9HC35_EMAL4_HUMAN	EML4
					1	1	2.9566	Q12899_TRI26_HUMAN	TRIM26
					1	1	2.9565	Q02978_M2OM_HUMAN	SLC25A11
					1	1	2.9533	P01612_KV120_HUMAN
					1	1	2.9177	P24752_THIL_HUMAN	ACAT1
					1	1	2.9169	Q04941_PLP2_HUMAN	PLP2
					1	1	2.8927	Q15554_TERF2_HUMAN	TERF2
					1	1	2.888	O43660_PLRG1_HUMAN	PLRG1
					1	1	2.8872	Q8N684_CPSF7_HUMAN	CPSF7
					1	1	2.8594	Q96EV2_RBM33_HUMAN	RBM33
					1	1	2.8503	AVID_Chick
					1	1	2.8484	Q8WUQ7_CATIN_HUMAN	CACTIN
					1	1	2.8367	P55769_NH2L1_HUMAN	NHP2L1
					1	1	2.7994	Q9NWH9_SLTM_HUMAN	SLTM
					1	1	2.7976	O75223_GGCT_HUMAN	GGCT
					1	1	2.7964	P11177_ODPB_HUMAN	PDHB
					1	1	2.7957	P78362_SRPK2_HUMAN	SRPK2
					1	1	2.7955	O95747_OXSR1_HUMAN	OXSR1
					1	1	2.7894	Q9H6R4_NOL6_HUMAN	NOL6
					1	1	2.7892	Q96T17_MA7D2_HUMAN	MAP7D2
					1	1	2.7821	P17661_DESM_HUMAN	DES
					1	1	2.7813	P08243_ASNS_HUMAN	ASNS
					1	1	2.779	P28074_PSB5_HUMAN	PSMB5
					1	1	2.7673	P01602_KV110_HUMAN	IGKV1-5
					1	1	2.7635	Q10567_AP1B1_HUMAN	AP1B1
					1	1	2.7574	Q9BR39_JPH2_HUMAN	JPH2
					1	1	2.7514	Q7Z4L5_TT21B_HUMAN	TTC21B
					1	1	2.747	Q14166_TTL12_HUMAN	TTLL12
					1	1	2.7452	Q9BWU1_CDK19_HUMAN	CDK19
					1	1	2.7306	Q9UNP9_PPIE_HUMAN	PPIE
					1	1	2.7252	P19105_ML12A_HUMAN	MYL12A
					1	1	2.7232	P62861_RS30_HUMAN	FAU
					1	1	2.7118	Q99613_EIF3C_HUMAN	EIF3C
					1	1	2.7076	P61513_RL37A_HUMAN	RPL37A
					1	1	2.7057	Q9NT62_ATG3_HUMAN	ATG3
					1	1	2.7042	Q9UKL3_C8AP2_HUMAN	CASP8AP2
					1	1	2.6942	Q8WXE9_STON2_HUMAN	STON2
					1	1	2.6868	P52294_IMA5_HUMAN	KPNA1
					1	1	2.6861	Q9BZF1_OSBL8_HUMAN	OSBPL8
					1	1	2.6785	O95478_NSA2_HUMAN	NSA2
					1	1	2.6736	Q15388_TOM20_HUMAN	TOMM20
					1	1	2.6572	P35030_TRY3_HUMAN	PRSS3
					1	1	2.6523	Q9H1A4_APC1_HUMAN	ANAPC1
					1	1	2.6415	Q9HB90_RRAGC_HUMAN	RRAGC
					1	1	2.636	Q71UM5_RS27L_HUMAN	RPS27L
					1	1	2.6273	Q5SY16_NOL9_HUMAN	NOL9
					1	1	2.623	Q4VC05_BCL7A_HUMAN	BCL7A
					1	1	2.6213	Q9UBB9_TFP11_HUMAN	TFIP11
					1	1	2.6203	P24666_PPAC_HUMAN	ACP1
					1	1	2.6202	Q7L576_CYFP1_HUMAN	CYFIP1
					1	1	2.6165	P36873_PP1G_HUMAN	PPP1CC
					1	1	2.6036	H0YI78_H0YI78_HUMAN	KIF21A
					1	1	2.5972	P02748_CO9_HUMAN	C9
					1	1	2.5889	Q8N8A6_DDX51_HUMAN	DDX51
					1	1	2.5832	P28288_ABCD3_HUMAN	ABCD3
					1	1	2.5824	O60508_PRP17_HUMAN	CDC40
					1	1	2.5798	Q13867_BLMH_HUMAN	BLMH
					1	1	2.5774	Q16637_SMN_HUMAN	SMN1
					1	1	2.5739	P57740_NU107_HUMAN	NUP107
					1	1	2.569	P20339_RAB5A_HUMAN	RAB5A
					1	1	2.5613	Q9UKX7_NUP50_HUMAN	NUP50
					1	1	2.5598	P55735_SEC13_HUMAN	SEC13
					1	1	2.5551	Q9NZ01_TECR_HUMAN	TECR
					1	1	2.5422	P46776_RL27A_HUMAN	RPL27A
					1	1	2.5372	O43303_CP110_HUMAN	CCP110
					1	1	2.5286	Q5VU13_VSIG8_HUMAN	VSIG8
					1	1	2.5264	Q9UKJ3_GPTC8_HUMAN	GPATCH8
					1	1	2.5192	Q9Y5B9_SP16H_HUMAN	SUPT16H
					1	1	2.5157	P45954_ACDSB_HUMAN	ACADSB
					1	1	2.514	Q16650_TBR1_HUMAN	TBR1
					1	1	2.5108	O75821_EIF3G_HUMAN	EIF3G
					1	1	2.5035	P45973_CBX5_HUMAN	CBX5
					1	1	2.487	Q08J23_NSUN2_HUMAN	NSUN2
					1	1	2.4762	Q15796_SMAD2_HUMAN	SMAD2
					1	1	2.466	Q8N752_KC1AL_HUMAN	CSNK1A1L
					1	1	2.4608	P27816_MAP4_HUMAN	MAP4
					1	1	2.4579	P84095_RHOG_HUMAN	RHOG
					1	1	2.4544	Q08209_PP2BA_HUMAN	PPP3CA
					1	1	2.4485	Q14207_NPAT_HUMAN	NPAT
					1	1	2.444	Q96ME7_ZN512_HUMAN	ZNF512
					1	1	2.4419	Q8WXA9_SREK1_HUMAN	SREK1
					1	1	2.4304	P43246_MSH2_HUMAN	MSH2
					1	1	2.4254	Q8N4N8_KIF2B_HUMAN	KIF2B
					1	1	2.4175	Q9BSJ8_ESYT1_HUMAN	ESYT1
					1	1	2.4166	Q9Y2R9_RT07_HUMAN	MRPS7
					1	1	2.4137	P34897_GLYM_HUMAN	SHMT2
					1	1	2.408	P22087_FBRL_HUMAN	FBL
					1	1	2.3563	P39687_AN32A_HUMAN	ANP32A
					1	1	2.3539	Q9UHB9_SRP68_HUMAN	SRP68
					1	1	2.35	Q9UHR5_S30BP_HUMAN	SAP30BP
					1	1	2.3494	Q6P161_RM54_HUMAN	MRPL54
					1	1	2.3446	Q96EP5_DAZP1_HUMAN	DAZAP1
					1	1	2.3345	Q16352_AINX_HUMAN	INA
					1	1	2.3303	P0CW22_RS17L_HUMAN	RPS17L
					1	1	2.324	Q96QC0_PP1RA_HUMAN	PPP1R10
					1	1	2.3225	P52948_NUP98_HUMAN	NUP98
					1	1	2.3206	Q9NWU5_RM22_HUMAN	MRPL22
					1	1	2.319	Q53RT3_APRV1_HUMAN	ASPRV1
					1	1	2.3126	Q9UHB6_LIMA1_HUMAN	LIMA1
					1	1	2.3084	B9A064_IGLL5_HUMAN	IGLL5
					1	1	2.3081	Q8N1G0_ZN687_HUMAN	ZNF687
					1	1	2.3078	Q14739_LBR_HUMAN	LBR
					1	1	2.2998	Q13503_MED21_HUMAN	MED21
					1	1	2.278	P53004_BIEA_HUMAN	BLVRA
					1	1	2.2517	P01112_RASH_HUMAN	HRAS
					1	1	2.2434	Q9Y4Z0_LSM4_HUMAN	LSM4
					1	1	2.2371	Q9H7E2_TDRD3_HUMAN	TDRD3
					1	1	2.2351	O75534_CSDE1_HUMAN	CSDE1
					1	1	2.2319	P63220_RS21_HUMAN	RPS21
					1	1	2.2084	Q15532_SSXT_HUMAN	SS18
					1	1	2.2081	Q15185_TEBP_HUMAN	PTGES3
					1	1	2.2049	Q15397_K0020_HUMAN	KIAA0020
					1	1	2.2012	P53396_ACLY_HUMAN	ACLY
					1	1	2.1979	K7EIE6_K7EIE6_HUMAN	ZNF562
					1	1	2.1973	Q15758_AAAT_HUMAN	SLC1A5
					1	1	2.1775	Q9Y536_PAL4A_HUMAN	PPIAL4A
					1	1	2.1647	Q9ULU4_PKCB1_HUMAN	ZMYND8
					1	1	2.1623	Q9BSD7_NTPCR_HUMAN	NTPCR
					1	1	2.1606	Q9BW30_TPPP3_HUMAN	TPPP3
					1	1	2.157	P10114_RAP2A_HUMAN	RAP2A
					1	1	2.1563	Q15291_RBBP5_HUMAN	RBBP5
					1	1	2.1563	Q5TEC6_Q5TEC6_HUMAN	HIST2H3PS2
					1	1	2.1535	P09496_CLCA_HUMAN	CLTA
					1	1	2.153	Q6UXN9_WDR82_HUMAN	WDR82
					1	1	2.1524	Q9H2G4_TSYL2_HUMAN	TSPYL2
					1	1	2.1478	Q8WUA4_TF3C2_HUMAN	GTF3C2
					1	1	2.139	P02511_CRYAB_HUMAN	CRYAB
					1	1	2.1355	Q7RTV0_PHF5A_HUMAN	PHF5A
					1	1	2.1354	P19623_SPEE_HUMAN	SRM
					1	1	2.1319	Q01469_FABP5_HUMAN	FABP5
					1	1	2.1315	P49790_NU153_HUMAN	NUP153
					1	1	2.1278	Q9NQ55_SSF1_HUMAN	PPAN
					1	1	2.1269	Q8IV04_TB10C_HUMAN	TBC1D10C
					1	1	2.1041	Q68BL8_OLM2B_HUMAN	OLFML2B
					1	1	2.0974	P35249_RFC4_HUMAN	RFC4
					1	1	2.0803	Q9Y3D3_RT16_HUMAN	MRPS16
					1	1	2.0566	Q8IW00_VSTM4_HUMAN	VSTM4
					1	1	2.0555	P01700_LV102_HUMAN
					1	1	2.049	Q9ULV4_COR1C_HUMAN	CORO1C
