# Supplementary material for: BCL9 provides multi-cellular communication properties in colorectal cancer by interacting with paraspeckle proteins
Source: Nat Commun. 2020 Jan 7;11:19. doi: 10.1038/s41467-019-13842-7 (PMC6946813; doi:10.1038/s41467-019-13842-7)
Supplement: Supplementary file 5 — Supplementary Data 3 [file 41467_2019_13842_MOESM5_ESM.xlsx]

## Sheet: Sheet1
Supplementary Data 3.			Differentially expressed genes between wild type and BCL9 knockout RKO cells
	RNA seq RKO wt vs RKO BCL9-/-		Gene expression TCGA
	wt_mean	bcl9_ko_mean	C1.mean	C2.mean	C3.mean	C4.mean
KIAA1755	1.26706	-4.37851	7.72733	6.58012	6.09483	5.9637
CACNA2D1	0.57529	-5.01248	5.03504	3.11005	2.00154	1.39061
HGF	-0.519366	-5.01248	5.69532	4.31074	3.31438	3.34409
SEMA3D	0.304981	-5.01248	4.70083	2.46251	2.19897	1.67242
SPOCK1	-5.01248	-3.94469	9.28687	6.81813	6.62636	5.82058
RGS4	4.40383	-3.42462	6.15905	4.54403	4.23685	4.156
COL10A1	2.35221	2.20936	9.73082	6.88985	6.79878	5.85673
RPSAP9	3.77937	3.5187	5.03522	12.7711	5.31032	5.65032
COL1A1	-1.08676	-3.57406	16.4321	14.7516	14.7687	14.051
GNA15	2.00774	-5.01248	7.79666	7.72237	8.30037	6.91708
C8G	-3.04706	-0.708755	2.15789	4.02902	3.80425	2.78271
TGM2	5.28177	-1.02543	12.1543	11.6555	11.096	11.1591
CA9	0.832811	-5.01248	7.79109	8.51563	9.98528	8.06358
THBS2	0.00292397	0.55684	12.407	10.2007	9.85381	9.3482
TNC	-1.08676	-4.37851	12.0122	10.2196	10.1914	9.28364
LTBP2	3.81091	5.78172	10.8979	9.1446	9.08952	8.61443
RPL21	8.71711	8.87307	2.82748	12.6981	2.40747	3.58838
GFPT2	3.18792	5.52753	7.92249	6.01133	5.66993	4.61084
OLFML2B	0.243808	-1.38298	10.0115	8.46126	8.37372	7.88524
KIF26B	3.45134	2.95033	7.78488	6.07113	5.99083	5.81243
BCL9	4.92419	4.76725	9.74137	9.13987	9.30233	9.7059
AMOTL1	1.59545	5.557	9.32339	7.49551	7.36908	6.83172
AEBP1	-0.195761	0.523762	13.1509	11.1832	11.1888	10.5541
DACH1	0.596441	-3.40694	9.02305	8.71408	7.74487	9.23432
P4HA3	0.149617	0.0684517	6.57605	4.65079	4.49099	3.89399
THBS4	0.0951778	0.717162	7.63725	4.60365	3.34391	2.5653
CTHRC1	0.0206479	0.43185	10.0789	8.49105	8.49321	7.66993
AGAP7	-1.51905	-0.39104	2.79182	8.26396	2.77105	3.37033
ARHGAP24	0.732738	-4.11425	7.26903	6.02664	6.55487	5.60598
ENDOD1	2.35	-1.55581	9.9105	9.85636	10.1542	9.75196
MT1M	4.90305	1.18505	4.86594	5.32441	4.62212	3.02723
SGIP1	1.39661	3.12241	6.31035	5.08043	4.64358	4.6097
KIRREL	6.84021	6.9533	8.40638	6.71725	6.5238	6.46139
PLA2G4A	2.01089	-4.37851	6.66244	6.56631	7.80725	5.21457
KCNH4	-3.27989	-5.01248	2.91975	2.86862	2.10258	2.28225
MMP11	2.09653	0.948304	12.1802	11.0579	10.2511	10.6781
TUBAL3	-0.135099	-1.52859	5.54888	6.6007	6.2571	6.1948
COL5A2	1.71958	1.36219	12.7144	10.953	11.108	10.574
UNC13A	1.51092	5.49713	4.52468	3.36344	3.88925	2.88709
FN1	3.66574	3.60635	15.3332	13.0735	13.1395	12.6163
MYPN	-5.01248	-4.11425	1.15476	1.91714	1.33034	1.1716
ADAMTS6	-0.0714022	0.693765	5.95745	4.60622	4.73926	4.59477
NOTCH3	1.4458	0.843635	11.3884	10.2377	9.99868	9.8332
COL8A2	-1.59974	-0.885752	8.64289	6.60611	6.59975	6.12877
KRT80	3.14532	1.01581	9.66438	9.39567	9.3489	9.30598
PHYHIP	-1.99469	-5.01248	5.24635	3.27581	3.82407	3.13345
HAS2	-0.039405	-4.37851	7.33484	6.33944	5.86292	6.71209
CORIN	2.28429	2.62543	5.8753	4.6028	3.76702	3.80248
HR	1.50068	-4.37851	9.54088	9.74281	9.70086	9.85251
GRAMD1B	2.39604	-4.11425	4.9326	4.46697	5.39963	3.50313
ZMYM3	5.73578	4.19766	9.8207	9.51932	9.52498	9.75134
MGP	-2.37477	-5.01248	10.9192	8.89779	8.56534	8.357
RPL13AP20	1.85516	2.03065	5.56536	12.4898	5.83207	5.98715
CKMT1B	0.0132349	2.37904	10.5883	11.5542	11.4591	10.9363
COL24A1	-1.7946	-3.41613	4.97803	3.46899	3.27416	2.28143
EVC	6.41282	6.04861	8.32477	6.22291	6.2337	5.62773
USH1G	-0.600157	-5.01248	0.325267	0.685428	0.42463	0.148914
ADAMTS16	-3.27989	-1.1667	5.45556	3.31893	2.88859	2.66382
ASPN	2.46506	2.55327	9.40901	6.86696	6.79165	6.58071
MEX3A	4.1458	3.82038	8.46574	7.53313	6.97611	8.63843
NAT1	1.90093	1.04811	6.93219	7.51475	7.8531	7.36683
ARL10	0.71094	0.940258	4.38434	2.82487	2.38818	2.6824
GDF15	3.81787	-0.411093	11.0976	11.8647	11.5208	11.6149
FBN1	0.358854	0.757487	11.904	9.94283	9.94681	9.38448
MYH10	4.21578	4.4424	9.65361	7.97111	8.15687	7.99913
ARL14	-5.01248	-4.11425	6.84856	6.76901	7.27145	7.21759
THY1	0.0212164	-1.10171	12.0753	10.8985	10.6238	10.4551
GCSH	2.35869	1.62262	4.35449	8.70683	4.51482	5.08323
MAP1A	2.15999	0.799334	9.0399	7.03134	7.12559	6.99345
CHD6	6.01875	6.2103	10.2308	9.21311	9.23458	9.98478
RCSD1	-2.65788	-5.01248	7.71466	6.84194	6.89477	6.09151
GLIS2	4.82944	4.82164	9.23128	7.58196	7.69305	7.49276
KIF3C	3.82009	3.40576	8.43705	7.37805	7.24483	7.46414
LTBP1	4.64599	4.23998	11.1748	9.65051	9.54295	9.50795
GAS1	1.26264	0.380005	7.78326	5.42013	5.51148	4.21281
COL3A1	-5.01248	-5.01248	15.9586	14.302	14.2098	13.6296
PROX1	1.12865	0.644178	7.70667	6.64263	6.5204	7.39342
F2R	1.39703	-0.0120693	10.4144	9.31011	9.46196	9.06215
RASSF8	1.49675	-1.4262	7.69299	5.9712	5.86886	5.81066
COL7A1	0.746489	-0.208837	9.37889	8.55675	8.38034	8.01567
COL27A1	8.08291	8.2087	8.03806	6.88051	6.88866	7.25648
ANGPTL1	0.0666041	0.651321	5.51492	2.53916	2.32278	1.459
AMN	-0.811198	0.170792	8.04803	9.76491	8.92435	8.42045
RBMS1	1.76638	-0.214281	9.49999	7.8753	7.70258	8.09652
HECW1	1.9043	1.81757	4.70021	3.16087	2.41082	2.44066
RYR2	-0.739692	-2.28196	5.84727	4.43527	4.26344	4.42505
CDKL5	2.45177	2.23337	4.59161	2.98625	3.17429	2.98575
TNS1	2.95928	0.543146	11.8585	9.6115	9.60892	9.28288
CHRD	3.0412	2.38187	6.85789	5.64255	5.20814	4.67275
CNIH3	1.34563	1.06226	6.19726	4.84329	4.53121	4.42653
NOTUM	0.566052	-1.5565	7.21327	7.63048	5.2478	8.91499
SCUBE3	3.13374	2.75607	5.4087	4.26091	3.20784	3.65484
LDHD	0.0628361	-0.717737	6.61235	7.45932	7.47809	6.59344
PRG4	0.880149	0.974057	4.14458	2.06973	1.86349	1.73721
PALM3	3.11259	1.47427	5.45622	4.5495	4.01811	5.50461
RPL36A	4.72171	4.81539	6.87905	11.4819	6.83367	7.893
GPR124	0.831696	-0.120555	10.3364	9.09904	8.87147	8.68112
SEMA7A	1.52719	-2.05216	8.28424	7.16964	7.42465	6.73976
HYDIN	2.8466	0.225343	3.32041	2.49513	1.61123	1.91563
MFAP2	-3.953	-3.99341	9.44227	8.7721	7.79254	8.10167
KIAA0754	5.99216	6.08772	7.45479	5.85552	6.49476	6.47333
HIP1	7.21184	6.95021	9.27562	8.05664	8.34219	8.399
ABL2	8.5463	9.03031	9.40227	8.6992	8.56939	8.93981
DSTYK	5.93362	5.97549	8.7467	7.89387	8.14498	8.29631
KCNQ3	-3.71736	-0.344947	2.24933	1.58821	1.60134	0.835371
BCOR	6.26075	6.31408	10.1858	9.62553	9.93166	9.92374
CASP10	2.05372	0.319579	9.16928	9.54874	9.69172	9.19684
OSMR	-0.288379	0.203285	8.74904	7.0976	7.06412	6.26765
CDKN2B	3.95437	4.68458	8.71385	7.73947	8.0182	7.16959
WDR35	6.42095	6.53199	8.25799	7.50516	7.13408	8.38497
GPT	0.717406	0.300286	6.16956	7.33243	6.64274	6.39804
UPP1	8.35622	9.31259	8.48062	8.83237	8.84163	8.30838
OGN	2.96835	3.07083	6.14304	3.11129	2.02361	2.46961
MESP1	4.13489	3.6279	3.99123	6.05273	4.90197	4.34282
NCKAP5L	5.82152	5.44974	8.7532	7.83757	7.92456	7.99797
TMEM54	4.84806	4.64717	11.3303	12.3049	12.0758	11.7804
CACNA1D	0.449457	-1.54751	8.18043	7.79973	7.19922	8.26155
BCL10	6.53826	7.84271	9.45552	9.38708	9.9124	9.50332
CIB1	6.31885	6.07829	11.1374	11.7637	11.9217	11.3522
CPT1C	0.103285	-0.847453	5.76238	4.92217	4.12481	3.9276
AKAP12	3.48889	5.50247	10.009	7.59161	8.04391	7.46907
PLEKHA4	2.71793	1.95533	9.47316	8.3034	8.22836	8.74222
ACADS	4.73593	4.32502	9.40535	10.1263	10.1049	9.63366
MDC1	6.36882	6.62184	10.0399	9.47962	9.81057	9.98136
KRTAP3-2	0.191373	-5.01248	-0.0710702	0.306008	-0.0212671	0.0473036
KIAA1549	6.286	6.63213	9.30083	8.83131	8.96657	9.27232
CALB2	1.9746	0.161085	5.67923	3.9117	4.03074	3.04238
PDZD2	0.636986	1.22425	7.36416	6.09892	5.8009	6.11826
ZNF192	5.27649	5.58879	8.3094	7.4096	7.6831	7.93249
ROBO1	4.77403	4.50161	9.46846	8.2349	8.08813	8.02004
UBAP2L	7.70067	7.80001	11.6115	11.4648	11.4952	11.5702
CYB5A	1.73218	0.315238	9.59352	10.0393	10.0111	9.80045
MMP14	4.62717	4.27274	13.284	11.9072	12.3289	11.7969
NKD1	3.93471	3.72153	8.84017	8.48824	6.61652	9.7432
VASH2	2.74799	2.60259	6.02516	4.89031	4.68527	5.67517
COL18A1	3.24549	3.01629	12.2452	11.1108	11.0146	10.7172
ETHE1	4.128	3.65279	10.7975	11.5442	11.43	10.9572
MAMDC2	-0.334935	-0.938121	4.78701	2.6371	1.63259	1.51569
LOXL2	0.998996	0.686789	10.9452	10.0555	9.88471	9.45978
SYNGAP1	5.11949	4.83775	8.36356	7.59467	7.69159	7.9903
C14orf142	2.74432	3.25294	7.56856	7.90743	7.9368	7.74715
MXRA8	1.5759	1.26711	10.6097	9.52787	8.94612	8.5982
AKR7A3	3.32252	3.13498	8.76475	9.95579	9.82697	8.99561
LILRB5	-3.71736	-5.01248	5.60135	5.69784	4.68478	3.49754
MTR	6.41957	6.64591	9.83724	9.17319	9.40321	9.68907
FCRLA	-5.01248	-4.11425	3.93846	2.73416	2.86496	1.55117
LAMC1	7.22345	7.45603	12.1672	11.1184	11.3461	11.2318
TGFB3	2.61189	2.79827	8.56536	6.66292	6.81566	6.01303
SAR1B	6.06665	6.12978	8.76261	9.03246	9.12707	8.91862
BAK1	6.42731	6.19464	9.69458	10.3716	10.3181	9.80302
UBXN7	7.23981	7.50482	8.07959	7.15317	7.51023	7.62783
NES	4.91764	4.26301	10.2192	9.03541	8.69148	9.64311
SH3PXD2B	6.09819	5.77047	10.6689	9.85628	9.79489	9.82302
COX6A1	4.3143	4.43326	11.3265	12.5471	11.812	11.8244
RASL11B	0.971561	0.155223	4.28911	3.35791	2.79447	3.37512
IGFN1	-3.953	-5.01248	2.62773	2.32452	1.01359	2.05891
DCHS1	0.0781558	0.29069	10.0351	8.91197	8.35982	8.81288
TST	4.21463	3.80386	11.0612	11.6801	11.6179	11.4895
GPR161	4.17512	3.8371	6.73176	5.74921	5.74089	5.45945
S100A2	5.30259	3.89652	6.77548	6.42351	6.31755	6.71197
NRP2	4.08229	4.10408	10.1128	8.28722	8.3984	8.083
STAP2	2.60197	1.22685	10.3592	10.7552	10.5372	10.7265
RBM12B	5.80717	6.1505	8.53549	7.73942	8.30724	8.56022
AKR7L	2.78576	2.70893	5.6472	7.90639	6.52947	6.20161
POLD4	1.15044	0.292564	10.6065	10.7227	10.806	10.4586
ZC3H13	5.65784	5.65451	10.8686	9.7513	10.2215	10.6178
UCN2	-3.953	-5.01248	3.4098	3.30779	2.70212	2.36935
VIPR1	1.10956	-0.788868	8.7768	9.29593	8.47254	9.0623
C11orf95	5.18455	4.95405	9.19163	8.67359	8.01684	9.01584
CNTNAP1	5.42113	5.3532	8.27532	6.70886	6.43258	6.24472
OMD	2.2114	2.50298	4.68355	1.7189	1.46679	1.31653
GSDMB	1.15702	0.615595	9.10484	9.79085	10.4815	9.64719
BLOC1S1	2.3531	2.48169	10.1025	10.659	10.4551	10.3531
CA2	4.99039	4.97522	8.62462	9.70424	9.44344	8.12503
MEGF6	0.128526	-0.441086	8.99973	8.22131	8.68765	7.6036
COQ4	6.26525	6.15409	9.30063	9.937	9.99055	9.61623
ATRX	5.96544	6.10516	10.4976	9.43038	9.94071	10.205
EGR2	-3.00951	-0.556429	7.68505	6.01994	6.11175	5.70982
CRABP2	5.49491	5.16851	7.21611	6.1388	5.70625	5.72658
PRR12	6.78442	6.39233	10.2483	9.87444	10.0343	9.97885
KLHL38	-4.10654	-5.01248	2.11609	0.951182	0.37401	-0.00373597
BEST4	-1.39234	-1.21228	3.46224	4.32188	3.21216	3.05786
FILIP1L	4.15626	4.89257	10.8208	9.26941	9.29724	9.19814
ARID5B	1.61949	2.0527	10.3951	9.73232	9.83411	9.78971
COX5A	6.59396	6.7391	11.057	11.8851	11.5797	11.5655
AKNAD1	-1.80862	-4.27219	1.97276	1.49256	0.477559	2.29321
ASB2	-5.01248	-3.40694	6.61508	6.04643	5.07268	4.35772
EHMT2	6.76598	6.08495	10.7692	10.8107	10.6572	10.8746
IFI44	-5.01248	-1.82007	7.72434	7.08752	7.65556	6.81626
MARVELD3	0.976387	0.121473	8.94546	9.27228	9.52757	9.09521
TSPAN1	-0.135099	-0.350913	11.8531	12.4754	13.0325	11.7458
FBN2	-3.04706	-5.01248	7.10115	6.27057	5.60275	5.89699
SCARF2	0.0874929	0.185113	8.27921	7.52998	6.58655	6.19434
ZBTB12	1.92628	1.7936	7.58404	7.2418	7.31666	7.60472
PCDHB7	1.03311	-1.15183	5.16699	4.77155	3.85177	3.37978
RILP	3.70488	3.783	7.23684	7.96262	7.83079	7.14779
SQRDL	2.0544	1.54449	11.1411	11.5794	11.746	11.1935
PIP4K2B	6.56891	6.62653	10.3678	9.91497	9.97822	10.1424
CAD	8.549	8.28678	11.0408	10.9182	10.8335	11.0752
KLHL29	5.29809	5.1431	8.10667	7.54134	7.27643	7.69323
PLAU	5.16751	3.42831	10.8518	10.2662	9.98404	9.67253
LCA5	1.99384	1.72465	6.20733	4.57117	5.04021	5.09899
RPS6KA1	6.71612	6.38434	11.0252	11.3878	11.5485	11.1194
NID2	2.98114	3.20958	9.76269	8.68847	8.69921	8.212
SDCBP2	1.44509	1.23906	9.36084	9.85714	10.1265	9.15175
CD109	4.47031	3.62654	8.44084	6.63337	7.87527	5.90943
HIGD1A	5.87006	6.01999	10.8743	11.0948	11.1529	10.9851
PHF20	5.48052	5.54556	10.3047	9.73409	9.56398	10.2258
UQCRQ	5.93607	5.96761	10.9532	11.9539	11.3694	11.5468
AMOTL2	7.2722	7.41722	10.1503	9.45169	9.2538	9.71587
BICD1	4.38174	4.63169	6.98641	6.32848	6.52153	6.35109
SEC63	5.91409	6.09854	11.084	10.3753	10.6496	11.0742
COX8A	4.88468	4.81149	11.3736	12.0835	11.8314	11.7921
PGAM4	1.57176	1.32239	5.98675	10.5947	6.34404	5.8046
NOTCH4	0.144392	-0.334819	8.63053	7.67768	7.55874	7.56396
CHD4	8.88703	8.93253	12.5022	12.0187	12.3102	12.373
TPR	7.37354	7.50087	11.3642	10.7008	11.2166	11.2536
SPON2	0.304981	0.057186	10.9925	10.3115	9.83573	9.51229
ZSWIM4	3.49707	3.70731	8.9401	8.29502	8.19119	8.24022
FKBP9L	1.18623	1.25194	6.42213	9.83591	6.35966	5.95385
SDHB	6.51177	6.21809	10.5307	10.9247	10.9232	10.8285
SLC6A6	6.13058	6.25189	11.5735	10.721	10.1931	11.3882
HSPG2	6.26147	6.20849	13.4255	12.0172	12.4899	12.0422
KLHL30	-5.01248	-3.37396	3.40342	2.36406	2.37679	2.18954
FUCA1	3.97798	3.60946	10.4766	10.7336	10.7003	10.5487
UQCRC1	7.9761	7.55244	12.1257	12.9545	12.6726	12.5142
ELK3	6.20917	7.10792	8.71836	7.56195	7.93483	7.46136
SERPINE1	9.83225	9.81529	10.3539	8.98	9.11626	8.54073
RPGRIP1L	3.73471	3.72827	7.39615	7.05938	6.9566	7.36856
PXMP2	0.81123	0.542614	8.08961	8.71312	8.60312	8.38161
ASAP1	7.9748	8.29563	9.92129	8.9679	9.01911	9.37367
MRPL41	7.19755	6.7909	9.15378	10.4833	9.65377	9.66252
ZFPM2	-1.17299	0.599714	6.01808	3.9679	3.92674	3.58465
ABCC9	-2.63527	-1.46587	6.75532	6.17218	4.70031	4.38089
SCO2	4.86164	4.44865	9.14063	10.0158	9.83616	9.30656
SH3RF3	3.63476	3.10533	8.09618	7.26261	7.24271	6.94747
NUDT22	4.12781	3.77567	9.00244	9.58538	9.33066	9.13773
HEG1	6.71012	6.92288	10.4254	8.69259	9.07541	8.39616
LMCD1	0.665268	-1.0235	8.88077	7.88414	8.1077	7.83994
ARHGAP23	3.10492	3.3823	9.28891	8.14818	7.95338	8.26068
ZFHX3	6.80072	6.67551	9.60168	8.70146	8.86557	8.98709
FGL2	1.02206	0.0697475	8.9276	8.0885	8.06219	6.97497
MYL12B	8.16457	8.08163	12.641	12.9053	13.1477	12.7061
YEATS2	6.97299	7.07793	10.1278	9.72281	9.92508	9.97273
ALMS1P	-1.35713	-5.01248	-0.0968567	1.02313	0.0719238	0.155308
GRAMD1A	6.25157	5.85677	10.6625	10.5883	10.0979	10.6789
DGKI	5.44978	6.00759	2.33325	1.18742	0.688933	0.316702
MORC2	5.63838	5.54282	9.99968	9.66062	9.82624	9.98779
RAI1	6.88788	6.62441	9.95334	9.35872	10.1006	9.43196
ANGPTL2	0.802886	0.820284	10.7909	9.34702	9.18358	8.54497
SDHD	4.72925	5.10746	10.9008	10.9374	11.1773	11.1846
LAMA5	6.92188	6.51739	10.9649	10.3653	10.4267	10.193
NEURL1B	1.55855	-1.25295	10.4215	10.0491	9.48655	10.1437
PIGM	4.58157	4.98699	8.71314	8.32272	8.42666	8.79339
DERA	4.23508	4.48651	9.49671	9.79454	9.63398	9.68638
RPL13AP6	0.632646	-0.0826076	3.90477	9.69921	3.83094	4.33819
TAGLN	5.63827	3.07848	13.4583	11.675	11.4107	11.1126
TGIF2	5.2079	5.32994	9.91449	9.34422	8.96816	9.90389
ABHD3	4.30094	4.46046	9.00675	9.23135	9.88905	9.08577
PRR7	5.41872	4.78394	6.41212	8.17284	6.50866	6.9049
GOLGA6L9	-1.67267	0.1076	6.6493	8.49891	6.79965	7.08689
SIX4	5.20882	5.4174	4.91893	4.08156	4.38447	3.47388
HUWE1	9.60613	9.70189	12.7105	12.1461	12.3341	12.5347
CTGF	4.53682	5.3554	12.088	10.7057	10.7556	10.438
SLC41A1	6.90726	6.94189	9.05312	8.35908	8.87433	8.54098
SGK1	3.30231	4.68096	9.76988	9.21364	9.27435	8.72085
FCRLB	0.553489	-0.251378	4.02634	3.75311	2.82111	3.2084
RER1	6.40566	6.45321	11.1796	11.5796	11.5215	11.2902
FDX1	5.18534	4.6632	9.057	9.31799	9.15586	9.29739
ENDOG	4.66809	4.28257	7.72773	8.98877	8.34804	8.20285
SRCIN1	4.36216	4.02568	7.26362	7.0662	6.37992	7.65292
DDR2	3.20822	3.49101	7.84494	5.43733	5.39331	4.58445
WIZ	7.04428	6.62336	10.3822	10.1159	10.0983	10.246
LDLRAD3	5.01915	5.32526	7.94651	7.49183	6.7791	7.90642
MED1	6.91416	7.2141	10.4643	9.64618	10.1888	10.2982
WNK1	7.75014	7.76867	11.6382	10.829	11.2296	11.2339
TM4SF19	4.76965	4.75363	3.99754	3.36745	2.72219	1.95542
NTNG2	2.08465	1.73708	5.32253	4.38753	4.00928	3.57153
COX7B	5.40982	5.3375	10.9377	11.564	11.1907	11.5273
AOX1	-0.27214	2.12072	6.25598	4.73053	3.73028	3.94652
MEX3B	1.87357	1.61636	6.11189	4.87118	5.21867	4.51846
CPZ	1.41188	1.37689	8.73099	7.69477	7.07653	6.75163
RUSC2	5.99866	6.19266	9.10694	8.02831	7.91539	8.32501
FOXP4	6.10586	5.20971	11.5759	11.3954	11.2406	11.5804
TSPAN9	3.61453	3.32984	9.81269	9.06567	9.03831	9.00474
IPO9	7.63363	7.73426	10.7438	10.6434	10.6835	10.6929
PDCD11	7.9037	7.98353	10.6374	10.2351	10.5993	10.6263
GDPD5	4.62123	4.23884	9.35947	9.04638	8.0827	9.08926
DLGAP4	5.27647	5.32294	11.3907	10.916	10.9174	11.1403
PEX11G	0.537944	-0.299168	5.85869	6.52827	6.13722	5.99818
RIF1	7.97536	8.21054	9.48161	8.49657	9.12254	9.31664
SPDYE2	3.36759	3.38626	-0.0437976	6.97001	0.0472615	0.109343
LIPH	-0.416086	-2.43343	9.28945	9.34542	10.0235	9.07462
P2RX4	4.30659	3.8401	9.28302	9.69824	9.49507	9.12978
SERPINE2	2.67213	1.93281	10.9809	10.3154	9.95763	10.6275
IFT81	3.60977	3.16687	7.52489	6.76126	7.38212	7.43309
CALD1	4.85621	3.86755	12.8825	10.922	11.0555	10.7371
LGI2	3.25651	3.35056	7.18022	5.75199	5.68458	5.08261
ASXL1	7.28893	7.41756	10.9058	10.6136	10.0945	10.8553
ACVR2B	4.20962	3.88159	8.0639	7.74566	7.68966	8.16146
FLG	2.11511	1.34467	3.00833	1.41704	1.19205	1.1841
SOX4	5.26402	4.98941	11.8236	11.2816	11.1743	11.6728
PTCH2	1.31077	0.972947	4.83841	4.22389	3.18037	3.47211
BCORL1	6.47975	6.27143	8.94858	8.26559	8.476	8.57924
ZBTB39	5.50286	5.42229	8.3898	8.09395	8.18163	8.33709
BTBD19	0.701101	1.35008	4.26803	3.88548	2.8094	2.76985
FAM118B	4.40531	4.63996	8.6752	8.97518	8.94065	8.74371
CLSTN3	5.05507	4.92644	9.80492	9.11414	9.04181	9.17104
UQCR10	5.09508	5.10385	10.1049	10.8286	10.6548	10.3713
ARHGEF17	5.04338	4.88725	9.67448	8.46186	8.26119	8.13191
SETD1A	6.71483	6.58854	9.9453	9.6597	9.75695	9.86836
GNG12	6.8715	7.56879	11.4258	11.2162	11.2672	11.2405
CATSPERG	0.998712	-0.0133072	2.25916	3.22097	2.67406	2.15365
PLN	0.551053	-0.0471356	7.92198	5.2692	5.3609	4.85578
UBQLN4	6.37681	6.38145	10.6346	10.5052	10.6607	10.713
CELSR2	6.62755	6.39186	8.57646	8.37461	8.61048	8.48466
DHRS9	-5.01248	-5.01248	6.56082	7.43742	7.14965	5.79991
DHX57	5.82472	5.88472	8.76232	8.43732	8.57	8.7482
CCL5	-5.01248	-3.63822	8.50263	8.02185	8.90858	7.08544
HDAC7	6.85034	6.6149	10.5569	9.92863	10.239	10.1057
PRR13	5.1691	5.56582	11.8666	12.0247	12.0181	12.1071
NFAT5	7.13059	7.48998	10.6641	9.77996	10.006	10.7193
GPATCH8	6.69674	6.81013	10.4925	9.7954	10.21	10.2468
ESM1	0.191373	-0.0146427	7.23325	6.58213	6.82252	7.1316
NDUFA2	2.50596	2.64811	9.66107	10.2108	10.0087	10.0964
ETFA	6.97339	6.83159	10.7757	11.2924	11.3329	11.0074
BNC2	3.49101	2.77437	7.59966	5.38304	5.40931	4.88785
TP53BP1	6.60993	6.56623	9.89388	9.4996	9.65656	9.76679
TBC1D16	6.2575	6.09799	9.12128	8.8161	8.43935	8.93938
MLX	5.43124	5.3469	10.5586	10.8339	10.7704	10.7815
SAMD4B	7.05667	6.85238	10.8486	10.2912	10.5278	10.5319
MDN1	8.47645	8.5621	10.0525	9.18953	9.7412	9.93482
PDX1	2.41034	1.36354	7.97324	7.94153	8.31613	8.37186
MGA	7.1358	7.31056	9.59476	8.84248	9.18129	9.30447
PCNXL2	5.78861	5.79893	8.15174	7.85	7.80286	8.17038
NBPF15	5.80318	5.99913	7.55445	10.2017	6.9595	7.4189
POGK	6.82205	6.75045	10.5012	10.207	10.2281	10.4783
ZNF521	-0.704911	-0.491214	7.40888	5.75734	5.712	5.19773
RHOC	6.00278	6.01038	12.2787	12.5533	12.5134	12.1475
PPM1H	4.1032	3.494	9.82767	9.79325	9.44868	10.037
COL6A1	6.52674	6.22148	13.1908	12.1006	11.8644	11.2078
PAQR5	3.01013	1.31753	8.1044	8.47168	7.84483	8.3743
OBSL1	5.19507	5.06174	8.75097	7.7103	7.24246	7.44669
NBPF16	1.68607	1.76533	5.21627	10.0069	4.28773	4.89085
BAD	2.81423	2.22507	9.30242	9.65115	9.50698	9.38852
DNMT3A	4.49927	4.51908	9.14874	8.73879	8.51691	9.09538
ATG4D	5.49204	5.18611	8.80568	9.41694	9.10805	9.01114
URB1	8.14361	8.14449	10.2205	9.99031	10.0046	10.2574
LRRC66	-2.24609	-1.50733	6.48143	6.61282	7.09804	6.6201
TTC26	5.3839	5.29813	6.67508	6.27332	6.46069	6.76533
NUAK1	4.38399	4.30141	8.653	7.29967	7.60618	7.07701
SMARCC1	8.18279	8.32278	11.9979	11.7124	11.7617	11.9915
LEAP2	1.84824	1.9654	2.44992	3.43551	2.7901	3.12859
FNDC4	2.72615	2.04556	6.42558	5.35358	5.14678	4.73367
C19orf44	3.75085	3.45623	6.88697	6.65288	6.68872	6.70616
CA1	1.45992	1.56367	3.81783	5.20683	2.18033	2.61941
DPY19L3	5.80006	5.75113	8.27753	7.47396	7.64206	7.96742
C14orf2	6.49442	6.79206	9.94996	10.8631	10.4233	10.4095
EMILIN1	1.03615	0.719383	11.6602	10.1812	9.97757	9.51302
RBBP6	6.60442	6.82419	10.3191	9.42736	10.0902	10.3508
CPM	-1.35713	-0.488421	8.64837	7.88348	7.82042	7.14208
C1orf212	5.06686	5.19949	9.25179	9.65897	9.51392	9.32699
MC1R	1.30812	1.2291	6.80008	6.27371	6.2154	6.44381
MPND	3.2867	2.40788	8.95008	9.19353	9.16008	9.10406
ACAA2	4.743	4.57105	11.0691	11.3468	11.1525	11.1277
SNAI1	2.23002	2.87012	7.3708	6.93944	6.57773	6.65366
PTPN14	6.24349	6.21508	6.86838	5.97752	6.62203	6.0558
CKAP5	8.89663	8.83773	11.4849	11.086	11.442	11.5533
UQCRFS1	6.76769	6.55679	10.8828	11.4601	11.2576	11.1522
CAMSAP1	7.64089	7.89025	9.55423	9.17801	9.50444	9.37806
CEP250	6.79223	6.51653	10.1483	9.70023	9.53776	10.2656
NOTCH1	8.73612	8.51411	11.5444	11.3547	10.9429	11.4502
ARL9	-1.53824	-0.0961871	2.09647	1.71536	1.49734	0.714048
ZNF146	6.84079	6.89618	11.0474	10.2861	10.8476	10.9844
CUL7	5.23018	5.05573	9.93336	9.65039	9.59599	9.74146
PATZ1	5.74308	5.51712	9.96041	9.90943	9.77975	9.99618
DHRS11	4.47446	4.45557	8.74895	9.43769	8.66068	9.12899
RAB4B	-0.427553	-1.16758	8.6839	9.01485	8.73033	8.60726
ECHS1	7.50357	7.26436	11.3719	11.8961	12.0013	11.7061
CEP164	5.67433	5.53812	9.00387	8.54584	8.54236	8.9858
CDC42EP5	2.23295	1.25886	9.25945	10.2645	9.99801	9.30032
CBX2	4.78143	4.49527	8.13925	7.75959	7.95396	8.18501
SPOCD1	2.87806	3.52412	6.13742	5.36338	5.38554	4.56798
EMP1	6.56783	7.19263	11.4429	10.613	10.8568	10.3628
ABCC1	7.40041	7.32418	10.9318	10.5406	10.6485	10.7952
GK3P	1.12682	0.560331	5.27754	6.5641	5.35906	5.44466
NDUFA6	5.21619	5.31132	9.89795	10.5325	10.4185	10.1229
FMNL2	6.5949	6.86266	9.86054	9.34737	9.52485	9.84114
SIAE	4.3514	4.1437	10.4561	10.8359	11.178	10.4937
SOCS7	4.62328	4.29445	6.14402	5.56598	5.88191	5.96287
NKD2	3.90727	3.3988	8.07986	8.19552	6.70475	8.42106
IGF1R	6.10439	5.95975	10.4146	9.96792	9.87909	9.9594
IQSEC1	6.65811	6.49262	10.3652	9.74442	9.75138	9.61912
NAV3	9.4268	9.53641	5.07036	3.14627	2.86057	2.79999
CASP7	3.86356	3.75118	10.167	10.2127	10.7284	10.146
ITPKA	5.00939	4.6757	7.00558	7.96189	8.09906	7.08836
HEATR1	7.72531	7.84562	10.2515	9.93991	10.0102	10.3899
AQP11	2.04233	2.41381	5.28918	6.00416	5.61818	5.66723
SLC23A3	1.58124	2.24132	4.05206	4.52454	4.21157	4.40764
ABI2	6.39279	6.78004	9.64232	9.05207	9.22908	9.51284
LGALS3	3.83809	3.66117	13.573	13.731	14.0584	13.7948
MAPKAP1	7.50629	3.01393	10.8142	10.7456	10.587	10.8303
MRPL54	4.20426	3.47915	8.94025	9.549	9.49271	9.18851
ATP5A1	9.38746	9.18584	12.8472	13.258	13.5894	12.8939
SRPX2	0.222351	-0.262298	9.29084	8.72826	7.15705	8.66377
MYCBP2	8.14611	8.2853	10.5387	9.69295	9.99415	10.0542
TP53I3	3.93042	3.65939	9.08953	9.25145	9.28644	9.01949
IRS1	4.54808	4.24185	9.98051	9.12321	9.53709	8.8856
FCGBP	-0.0530301	-0.536718	11.8498	13.466	13.7275	11.2149
CHD7	7.87188	7.81295	10.3782	9.69037	10.0558	10.4618
CD163	-5.01248	-3.63822	9.39904	8.07968	8.02386	6.49835
WWC2	6.17165	6.24872	8.13582	6.5511	6.72088	7.04891
MARK4	5.69574	5.18462	9.05901	8.57692	8.81546	8.79864
SEMA4C	5.52341	5.50616	10.0039	9.40762	9.24355	9.53321
ZNF74	5.09228	4.81094	8.47711	8.57372	8.10879	8.55781
BPTF	6.99304	7.2944	10.5252	9.82874	10.2205	10.3113
SPTBN2	8.51825	8.14462	9.49076	9.23065	9.53058	9.55786
RND3	4.27945	5.41863	9.90308	9.33703	9.7133	9.69796
PPRC1	7.86774	7.89516	10.4725	10.1946	10.3907	10.448
ACAA1	5.5462	5.23845	10.1066	10.4294	10.2226	10.3268
CHCHD10	5.13589	4.67779	9.37242	10.3284	10.1357	9.7797
TCOF1	8.74256	8.63833	10.9793	10.3666	11.0364	11.1364
EIF5B	6.18021	6.44778	11.6109	10.8256	11.5045	11.6704
ST3GAL2	5.29446	5.10192	9.78587	9.34708	9.25481	9.27597
LOX	3.78345	4.12056	9.17305	7.94415	7.74175	7.0997
WDR19	5.16036	4.8427	7.67962	7.24126	7.38352	7.41674
SLC22A11	-5.01248	-3.57406	3.8038	4.2433	1.59238	5.32123
KLF4	2.34681	1.77742	10.0835	10.485	10.8656	9.77527
NCDN	6.01113	5.91876	9.19903	8.78675	9.02946	8.88874
PIP5K1B	0.827851	-0.230292	9.40078	9.77887	9.69702	9.68223
CEACAM22P	-3.953	-3.29529	-0.0696685	1.94084	0.186204	0.0659761
ZNF575	1.60185	0.972978	5.54257	6.06641	5.55685	5.47035
MBOAT1	3.98064	3.68701	8.59774	9.33861	9.2827	8.7093
PTPRH	0.106277	0.0360892	9.3458	9.50303	10.0328	9.24942
RBKS	1.56522	1.18241	5.98318	6.24786	5.94945	6.25638
C4A	-1.73418	-1.47222	11.5483	10.8838	9.91382	9.59274
TULP3	4.70174	4.38926	9.01347	8.92155	8.93037	8.76385
FSTL3	4.50709	4.05077	9.4769	8.73895	8.58697	7.97926
TIMP1	7.15631	7.75683	12.8017	12.5533	12.4901	11.9149
PBX2	6.02704	5.76791	10.0171	9.47535	9.66918	9.95501
IFT140	4.8239	4.1281	8.8658	8.76633	8.83262	8.73171
MED18	3.78773	3.69627	8.33981	8.80414	8.76444	8.43877
MURC	-0.501683	0.0738173	2.67208	1.6885	1.97625	1.73433
MEIS3	4.82069	4.40917	7.12191	5.97071	5.76644	5.25881
TMCC1	4.9113	5.01279	9.43525	8.90233	9.18248	9.18901
OXTR	0.953039	1.24168	5.67588	4.81598	4.59559	5.28325
BHLHB9	-0.334935	1.13032	6.69859	6.00223	5.70566	6.31682
ZNF507	5.90561	6.08935	9.18706	8.55751	8.88051	9.15731
MLLT1	5.83465	5.39011	10.7445	10.5376	10.5201	10.6836
LEF1	5.04665	5.38912	8.41688	7.68114	7.52467	7.58566
STYK1	0.222351	-0.114917	7.13882	7.21574	7.99301	7.04169
MT1G	1.66111	2.04553	8.24779	8.99328	8.89704	7.83436
BMS1	8.04504	8.16356	10.4837	10.0844	10.6742	10.4753
CYP3A4	-1.99469	-2.00852	2.103	4.35621	2.64584	1.70572
MLL2	8.42185	8.38773	11.3847	10.3903	11.0758	11.0495
COX5B	5.81733	5.68251	11.1016	12.2661	11.4138	11.7188
UBA7	-1.53824	1.44426	9.6402	9.76635	9.9448	9.3485
NBPF9	4.58687	4.97734	7.64194	9.71851	7.01793	7.47946
DDT	2.2035	1.60536	9.64769	10.7415	10.001	10.055
ILF3	9.72504	9.62827	12.6655	12.4482	12.6881	12.8017
SMPDL3A	1.622	1.72996	8.26786	8.39256	8.59261	7.92315
IFNGR1	3.51376	3.53738	10.8729	10.9284	11.1322	10.7974
PACS1	6.52932	6.83397	10.6472	10.0018	10.0662	10.0331
SULT1A1	4.82982	4.87563	8.33277	9.06045	8.20365	8.65329
TSPAN3	7.19906	7.36023	12.5875	12.7822	13.2329	12.628
CHML	4.85243	5.33571	8.61365	7.77554	8.4197	8.72838
MED12	6.02227	6.17185	10.5604	10.0217	9.95066	10.3339
PCDHB19P	-0.935898	-2.34804	2.1614	1.36181	1.3758	1.86612
MYO1A	-2.24609	-0.9735	9.80532	10.1995	10.0745	10.2228
BMP3	-0.261996	0.178451	4.69379	3.505	2.33321	2.51298
PHIP	6.66217	6.81316	9.84935	9.01467	9.69886	9.78693
ATPIF1	5.47896	5.33808	10.7172	11.0663	11.165	11.1226
TTC3	6.85959	6.79817	11.7826	11.0011	11.3725	11.6385
FAM188B	0.148673	-0.437527	7.68242	7.45687	7.2099	7.75039
SLC6A7	-4.10654	-5.01248	4.34685	5.30096	5.12242	5.01408
TBX15	-1.99469	-2.10205	3.83202	2.91152	2.89486	2.72028
LAMA2	-3.953	-2.67584	8.57223	6.89776	6.94947	6.3032
IDH3A	6.12796	6.07755	10.2721	10.5338	10.6619	10.4444
CHMP2B	5.412	5.58951	10.5296	10.2842	10.6442	10.5064
NDUFB1	4.3596	4.32356	9.02961	9.27461	9.32731	9.34631
ITGA5	6.88573	7.06717	11.4742	10.0128	10.2079	9.4912
ATF7IP	6.15079	6.02024	9.62862	9.04823	9.2963	9.30012
AKAP11	7.13845	7.2175	10.7397	9.86876	10.087	10.6101
PTK7	7.27854	7.03143	10.9839	10.5039	9.80669	10.6656
TNRC18	7.8968	7.4819	12.3564	11.9905	11.9749	12.1692
PRKAA2	-4.10654	-3.14268	4.99018	3.342	2.1193	3.10286
C1QTNF1	3.16662	2.104	9.97728	9.38126	9.76865	9.22038
PLCG1	7.29939	7.23156	10.9621	10.4735	10.0605	10.9329
KDELC1	3.56965	3.68772	7.32513	6.72839	6.35814	6.63477
EPHX2	3.20177	2.46832	8.97573	9.5319	9.40572	9.54643
DLG5	7.00611	6.71495	10.4872	10.142	10.4105	10.1903
HNRNPU	9.45982	9.59511	13.2762	12.9893	13.3304	13.3749
PRKDC	10.6657	10.6921	12.5841	11.9854	12.0644	12.5425
KRT7	1.80866	-0.942393	6.40468	6.47936	7.4946	5.18217
INTS3	6.32775	6.19169	10.5154	10.2694	10.4117	10.5092
SLC25A5	8.48491	8.41389	13.4191	14.2194	13.7081	13.7548
PRPF40B	2.42154	2.71786	7.92083	7.72467	7.45409	8.26465
IL13RA2	3.08549	-0.727644	3.0729	3.65836	2.12083	2.55642
TFCP2	4.6565	4.80718	9.51035	9.24048	9.29573	9.51403
LEPREL2	5.96143	5.58362	8.83872	8.06453	8.29317	7.41988
SETDB1	5.19653	5.14088	9.70636	9.61281	9.58329	9.76535
UTP20	7.51896	7.57292	9.75335	9.26323	9.60177	9.82394
NDUFS3	6.16464	6.02091	10.4774	11.108	10.8339	10.8777
ATF7	3.60575	3.94051	10.2422	9.66842	9.90585	9.87588
SRI	6.06652	6.07359	11.5142	11.659	11.3857	11.5862
SYNE1	2.35847	0.681663	9.181	7.32903	7.97455	6.87481
CES3	4.02734	3.81427	8.21752	9.16622	9.60962	8.96501
SLC2A12	-0.119839	0.729559	8.22202	7.33555	6.69732	7.93702
PLXNA1	8.25098	8.04673	10.9459	10.6088	10.6878	10.6324
PPP1CA	7.62385	7.38964	11.9864	12.4556	12.2191	12.1348
ATP5D	7.21312	6.97531	10.3954	11.4994	11.0555	10.8374
CSGALNACT2	4.94818	5.37153	9.12184	7.87927	8.34962	8.06414
ZFC3H1	5.74995	6.12824	9.70073	9.09723	9.34096	9.83521
POU2F1	6.33135	6.34105	5.90977	5.31216	5.54862	5.75899
AGPAT9	4.58885	4.67339	6.70047	6.86728	7.39	6.37217
TRIO	7.94197	8.18882	11.1797	10.4392	10.3998	10.6847
SESN3	2.64746	1.36355	6.30374	5.37565	5.01931	5.35617
SLC38A4	-2.22041	0.38897	5.14547	4.88052	3.19456	5.34369
ATP5G3	7.38648	7.50577	12.0735	12.5973	12.4966	12.5746
ZC3HAV1L	6.06701	5.83973	5.89638	7.12721	5.78195	5.86122
ZNF503	4.65605	4.45412	9.11801	8.95895	7.67018	9.00916
TMEM67	5.221	4.85555	7.14102	6.69802	6.65669	7.15722
UQCR11	1.24205	1.08915	10.4877	11.344	10.7742	10.8762
NUDT8	5.08766	4.60344	7.17414	8.46217	8.34987	7.5824
GEMIN5	7.35532	7.87368	9.39257	9.0469	9.3117	9.51237
SDSL	4.64921	3.90239	8.05469	8.26789	8.26652	8.25068
TNFRSF9	-4.10654	-5.01248	4.51267	3.91776	3.92523	2.44406
SLC23A1	-0.600157	-0.150331	3.71979	4.59332	2.73542	4.55417
NPTXR	1.03615	0.855428	7.27471	5.43076	5.01082	5.38364
NPHP1	2.82052	2.56524	5.38829	4.81331	4.23046	5.36363
TNPO2	7.94248	7.79305	10.815	10.6711	10.6589	10.8432
SLC25A20	3.45148	3.64425	8.50864	8.71798	8.29758	8.58869
PRAM1	-0.933791	-3.1066	5.12553	4.12784	3.83625	2.90094
RCN3	1.48964	0.633421	9.57363	8.89491	8.30647	8.25803
SYNPO	-0.530224	-1.71895	10.9019	9.95025	9.83681	9.71306
C2orf88	3.70147	3.53238	6.81632	7.06829	7.34353	6.48472
SLC6A10P	1.54679	1.59961	2.97402	5.4945	3.58289	2.75162
NR5A2	-0.179188	-1.77871	7.36012	7.34476	7.0226	7.11752
TXNL1	6.21137	6.26596	9.98349	10.0582	10.4639	10.0753
STX6	5.58668	5.78651	9.9484	9.70331	9.80703	9.90796
ZNF496	6.87357	6.85779	8.11623	7.79617	7.83667	7.81036
OSTF1	3.89782	4.13092	9.72424	9.83625	9.83167	9.70999
ITGA9	0.372209	0.245124	8.03442	7.03882	6.02201	6.78743
TCN2	-4.10654	-3.20439	8.98265	8.59584	8.796	7.85683
TNRC6C	4.55431	4.59925	8.43721	7.74608	7.78736	8.02404
FAM162A	5.58938	5.38251	9.99291	10.2703	10.5579	10.4763
TPMT	4.07924	4.2913	10.2948	10.2898	10.6815	10.4907
NT5C	5.74261	5.51288	8.95212	9.81794	9.48089	9.31035
NDUFB3	4.04526	4.50739	9.45237	9.53158	9.63	9.86696
SNRNP200	9.60512	9.59711	12.7011	12.4603	12.4695	12.6377
TG	-1.35713	-1.6239	6.57338	6.44062	4.88704	6.89742
CERCAM	6.88988	6.66537	10.1386	9.00031	8.80456	8.20945
AGAP8	2.05544	2.23016	4.59455	8.43697	4.26353	5.0609
RNF138	5.73786	5.99457	8.98804	8.77126	9.54177	9.06877
GSTZ1	3.44365	3.19799	7.77005	8.33643	8.61773	7.92935
TEAD1	7.53936	7.98477	10.5865	9.60743	9.93426	10.1761
SLC1A1	3.56475	3.3133	7.90195	8.06282	8.98758	7.32958
MFGE8	2.91816	3.16176	11.3014	10.3651	10.2155	9.6514
CDK12	8.10257	8.21349	10.7039	10.0905	10.432	10.6399
CHRNA7	3.33214	3.0905	1.80211	4.36559	3.47656	0.782896
HNRNPA1L2	2.96162	2.64167	11.4867	13.0905	11.7262	11.7293
ZNF786	4.5652	3.99807	7.5148	7.3072	7.21587	7.52678
SH3TC2	-0.704911	-2.67475	7.79358	7.74617	7.45355	8.05805
GON4L	6.41161	6.3725	9.79261	9.80166	9.43475	9.59831
TDRKH	3.57254	3.40703	7.94953	7.67304	7.30521	7.94466
FAM195A	5.52113	5.18336	9.54496	10.7843	10.0081	10.2105
UBFD1	6.37841	6.5567	10.5336	10.2843	10.3935	10.462
EP400	7.36029	7.34265	10.6554	10.2889	10.5455	10.4703
UBE2O	6.92256	6.63404	9.88721	9.80004	9.97484	9.88663
NUP133	7.03921	7.00897	10.1126	9.87484	9.98019	10.1401
HSBP1L1	4.48104	4.47545	6.70885	7.26579	7.43152	6.90691
HMGCL	4.60129	4.20711	9.72839	10.0845	10.007	9.84201
CCRL2	0.593896	1.20223	7.90316	8.21384	7.94899	8.11023
UQCR11	-0.416086	-0.666804	10.4877	11.344	10.7742	10.8762
PLCB1	-2.24609	-2.38787	8.34607	7.29933	7.10377	7.90424
CBX1	6.89591	7.13316	10.4402	9.8744	10.1226	10.4547
ITGAM	-1.98559	-1.0235	8.08509	6.77101	6.65282	5.10841
TMEM50A	5.74153	6.07173	11.143	10.9251	11.2813	11.0311
JAM2	-0.831145	-1.17408	6.4135	4.66403	4.26285	3.79438
PLEKHG2	6.27532	6.14306	9.05086	8.22067	8.21559	7.96436
ENAH	7.10083	7.15329	10.9912	10.1809	10.1741	10.6937
WTIP	1.5354	1.3541	6.75541	5.92118	5.27758	5.46443
MAP4K4	7.41753	7.52413	11.1649	10.4425	10.6995	10.6563
CLASP1	7.16497	7.2031	9.95794	9.54765	9.62083	9.73937
TRPM6	1.14011	0.261674	6.57398	6.1416	3.71997	6.0371
MRPS11	5.15236	5.07526	8.76926	9.25155	9.21464	8.99835
RIOK3	5.66533	5.90213	10.4879	10.219	10.8886	10.2063
HDAC9	4.79694	5.1299	6.54099	5.2986	5.29145	5.02574
C2orf82	3.2992	2.44986	3.26789	7.00333	3.65856	4.19204
XRCC1	3.99661	3.66745	9.6921	9.37874	9.59209	9.76492
ATG4A	3.13217	3.4036	8.06618	7.92467	8.16412	8.02946
RASL10B	3.57594	3.92932	5.34768	4.89012	3.33484	5.19303
LARP1	9.58699	9.56633	12.4699	12.0984	12.4128	12.4865
ARHGAP42	3.15362	3.32233	7.53541	6.66544	7.15907	7.06596
COX7A2	5.87861	5.95641	10.9709	11.5006	11.3542	11.4039
OSCAR	1.74481	0.146088	6.55563	5.76616	5.66918	4.69838
ENKUR	0.269865	-0.0299706	2.19005	2.70975	2.6987	2.17488
SLC22A5	4.59078	4.37206	8.32325	8.65801	8.29129	8.60748
ZFP90	2.35091	2.24041	8.6047	8.33515	8.34865	8.40193
MDFI	4.92965	4.54624	8.1152	7.91791	8.18629	7.42699
ZMYM2	6.07561	6.30666	10.6393	9.89089	9.97579	10.6048
ZNF445	6.03186	6.08304	8.94683	8.50289	8.65166	8.95036
TUG1	7.02353	7.59051	11.6284	10.9742	11.2486	11.5482
NFIX	6.89345	6.55461	11.3046	10.7256	10.7733	10.9947
NLGN2	5.97673	5.95694	8.61331	7.45617	7.73341	6.86646
KIAA1024	1.57124	2.1114	5.09395	4.27694	4.4971	4.40651
SLC9A3	2.42164	2.50995	6.75286	8.23342	5.81353	7.65442
MT1X	4.3004	4.9892	8.25157	8.51848	8.90225	7.8185
ZNF629	5.76899	5.7431	9.94108	9.31586	9.65397	9.92379
ADAMTS9	3.74865	3.83613	8.57915	7.54764	7.8508	7.54287
SHISA4	1.59027	1.57417	6.98176	6.0201	5.29852	5.59452
ARID1B	6.94119	6.90408	10.7284	10.2903	10.392	10.5015
HTRA1	1.94275	1.28736	10.8799	9.84694	9.58607	9.21893
KIAA1683	-1.27774	-3.99341	4.95889	4.65703	4.96056	4.14785
RUNX1	6.06087	6.20909	10.9932	10.2651	10.4039	10.479
SPPL2A	4.68691	5.03029	9.33089	9.15373	9.42314	8.97935
FLVCR2	0.591591	0.517018	7.16666	6.88583	6.91004	6.05795
TMEM132A	6.3866	6.18174	9.77401	9.62165	9.39735	9.24097
ZNF579	5.00054	4.55615	7.51581	8.07587	7.44616	7.64844
MYH11	3.21935	2.81352	12.8903	10.1233	9.86454	9.75729
NAAA	5.25431	5.11277	9.02501	9.23786	8.78539	8.88183
AURKAPS1	-1.99469	-1.17077	3.63701	5.65927	3.80488	4.13013
ATP11A	6.96534	6.88533	10.8477	10.5935	10.2837	10.7956
RAB11FIP2	4.90748	5.25509	8.44033	7.55728	7.65019	8.25716
SF3B3	9.20871	9.35765	12.2446	12.1821	12.1428	12.2961
XPO4	7.05636	7.24197	10.001	9.54339	9.55761	10.1095
DYSF	1.26887	0.462891	9.09352	8.07807	7.88647	7.45968
TCTN2	3.88392	3.26305	7.83536	8.05452	7.87572	7.76667
PTPRU	6.17878	5.63496	8.06723	7.53932	7.92727	6.52304
LIMA1	3.88212	3.43154	11.4969	11.2314	12.2164	11.3625
TRIM74	-0.0236362	-0.417443	0.310473	6.24282	0.439339	0.409121
KIAA1199	2.07035	2.08863	11.3048	10.9373	10.9504	11.4686
RDH5	0.269865	-0.0888001	6.37398	6.76057	6.68139	6.21082
HMOX1	5.08976	4.3722	9.31957	8.98528	9.08894	8.29108
PAPPA	-0.508705	0.25818	6.99681	5.47951	5.72422	5.01653
SHANK3	6.0126	5.88807	8.70589	7.82707	7.89133	7.6309
KCNQ1OT1	5.99325	6.07712	6.57617	6.3211	6.05024	6.67057
RRP15	4.50087	4.43451	9.05445	8.47326	8.89935	9.29175
RETSAT	5.33007	5.21408	10.9764	11.1257	11.2526	10.9988
DHRS1	3.2992	3.1467	8.38064	8.76838	8.79833	8.54322
GPX8	5.86554	5.92638	8.97854	7.78167	8.1896	7.48641
CLCA3P	-4.10654	-2.84859	-0.0720271	0.671992	0.788233	0.0461329
GPC1	7.67443	7.21382	9.99912	9.52436	9.19525	9.14104
MIER1	5.75594	5.89679	9.67054	9.34698	9.94442	9.60134
SIRT6	5.245	4.91214	9.05768	9.30661	9.19669	9.27908
CALU	7.48007	7.87273	12.2374	11.4852	11.7727	11.5155
ORMDL2	3.22623	2.98737	9.21766	9.83454	9.64551	9.39802
CYR61	7.85504	8.87811	11.0907	9.76832	9.77568	9.5022
HBE1	4.88138	2.37434	0.19686	1.56786	0.3007	0.238131
SLC28A2	0.25858	0.161942	2.84963	4.51038	3.75971	2.91861
COMTD1	4.93719	4.52948	8.24808	9.80607	8.67273	8.9445
ATP5J	4.8875	5.23949	10.3765	10.5202	10.6746	10.793
C14orf37	3.09052	2.85983	6.11892	5.02439	5.0523	4.41185
SETD5	7.43866	7.61709	10.8598	10.4439	10.7366	10.8476
PARP1	8.42073	8.43786	11.7288	11.448	11.8979	11.6885
MACF1	9.33111	9.44395	11.9317	10.7282	11.3031	11.1768
PJA1	3.58052	3.78608	9.1857	8.75573	8.63416	8.81118
SCOC	-5.01248	-3.63822	10.1514	9.80373	10.2274	10.3074
GDPD3	0.245451	0.287848	6.83966	7.31855	6.85708	6.85105
CRAMP1L	4.96417	4.85984	9.51025	9.19976	9.17748	9.44379
NDUFB7	5.42267	4.60636	10.4103	10.9545	10.6102	10.6904
TRIM28	9.98175	9.61312	12.8297	13.1446	12.9212	12.9593
CEP290	4.50003	4.41533	7.97922	6.58538	7.7112	8.16347
ZNF142	6.91921	6.9685	9.18694	9.03094	9.04265	9.18427
AUH	4.43932	4.5129	7.91577	8.24716	8.1062	8.11979
RPL7	11.0971	11.0812	10.7595	13.6781	10.706	11.1719
AARS	7.60184	7.25321	11.7672	11.6696	11.7368	11.7266
BLVRB	4.46973	3.73299	9.62944	10.3412	10.3376	9.71028
NAA25	7.37201	7.65471	9.35737	9.04692	9.37518	9.44443
RHOF	0.96822	0.600712	8.94897	9.19687	9.70078	8.15123
FGD4	2.50449	0.774776	8.95435	8.50854	9.3355	8.81975
TGFBRAP1	6.74798	6.89504	8.79561	8.46768	8.40748	8.53583
HINT1	7.55434	7.49924	11.8713	12.4484	12.2132	12.311
ATP6V1D	5.39306	5.87545	9.80485	9.49029	9.96413	9.75532
SH3PXD2A	5.36707	3.82132	11.4397	10.4015	10.9183	10.5991
FKBP14	4.34199	4.71888	7.53473	6.65482	6.8895	6.88759
POLR3A	7.03512	7.28727	9.15941	9.02185	9.03663	9.13716
STX12	4.68475	4.97209	9.94975	9.55373	9.95035	9.65113
ZNHIT6	5.59985	6.23123	8.83743	8.38793	8.55723	8.76591
C18orf32	-0.600157	-0.603719	9.28088	8.93865	9.73987	9.10688
G0S2	5.31091	7.28533	8.06447	7.59227	7.01893	6.8394
AHCTF1	7.7833	7.95993	10.0958	9.50401	10.0366	10.2414
NMNAT1	3.28876	3.3437	8.15318	8.41404	8.34357	8.33495
IER5L	4.61424	3.35759	8.15579	9.03614	8.17261	8.23984
TAOK1	7.8968	8.10066	8.25185	6.9278	7.54888	7.50192
NRG4	1.43626	1.79698	0.477776	1.26738	0.98204	0.662204
MGST3	4.80387	4.83079	10.6224	11.1449	10.8615	10.748
YLPM1	-0.89055	-0.368148	10.5166	9.81558	10.4045	10.1794
ITGA1	1.9043	0.960235	10.3059	9.28793	9.66808	9.20873
ABCD3	7.08368	7.30885	10.2118	10.3286	10.495	10.3764
VDAC2	7.78657	7.92081	10.7142	11.5756	11.0499	11.0207
TGFBI	-2.63527	-2.9401	14.0891	13.9693	13.1715	14.0491
POLR1A	8.00878	7.91913	10.3011	9.91195	10.041	10.3836
ZNF281	5.41415	5.52388	8.26216	7.36101	7.74907	7.60772
SLC9A3R1	5.93093	5.57536	10.8821	11.3269	11.2013	11.0224
MAN1A1	3.94506	3.00054	9.97208	9.30159	9.60249	9.20212
CAMK1G	-2.81416	-0.28836	2.80396	2.19278	1.8472	0.881431
FXR1	6.31332	6.49268	10.5533	10.0904	10.3365	10.5307
EPHB4	7.71578	7.28267	11.7215	11.5386	11.7176	11.6889
ISG20	3.31232	4.14567	8.30007	8.59519	8.91546	7.58194
ZNF343	4.40462	4.27252	8.11159	7.82428	7.83927	8.14048
BIRC2	5.83359	6.35972	10.0004	9.4673	9.91092	9.79633
CEP68	5.44562	5.31638	9.3714	8.76833	8.69971	9.26523
PRRG2	0.821363	-0.432594	7.49651	7.7551	7.54718	7.68058
CORO2A	5.63576	4.86232	10.149	10.135	10.3644	10.3881
GHITM	7.60192	7.70607	12.2107	12.4361	12.3818	12.421
LAMB1	7.78255	7.81495	12.4162	11.4459	11.8171	11.818
GPC2	2.58559	2.00475	4.78322	4.37562	3.66386	4.99064
HADH	5.77468	5.53083	10.7469	11.2428	11.082	11.1424
GTF2A2	5.05485	5.19413	9.30718	9.3493	9.938	9.46908
NUMBL	5.60731	5.11762	8.41067	7.72786	7.79414	7.49184
GLT8D2	-0.223775	-0.443098	8.01296	6.50747	6.35091	5.919
HCFC1	9.03514	8.93561	11.4739	11.3728	11.3357	11.2931
PPCS	4.42211	4.54744	9.92025	10.0375	10.175	10.1446
RBM26	7.09879	7.29436	9.7786	9.38688	9.41219	9.83838
DOK4	4.51488	3.87249	10.6809	11.0379	10.7001	10.8382
MUC6	-1.08676	-0.418329	2.41329	4.93914	5.43873	2.1622
STK17B	5.02323	4.88534	9.53082	9.34043	9.67892	9.1845
DKK3	-0.507539	-1.04367	10.8192	9.8168	9.61952	9.28471
ZBTB41	3.47142	3.25559	8.8991	8.0936	8.70848	8.76042
MPDU1	6.06425	6.06102	9.98998	10.3301	10.7373	10.0397
VASH1	0.711801	0.105974	9.21384	8.04486	8.11749	7.8046
BCAS4	3.36286	3.15602	9.86094	11.9432	9.64258	10.0422
MRAS	2.96905	2.82075	8.27846	6.90558	6.82909	6.08591
PDE4A	2.33495	1.17578	9.29162	8.81963	8.96164	8.80596
DFNA5	2.53679	2.84542	6.87918	5.38294	5.05311	4.48139
TSPYL4	4.87717	4.99233	9.00421	8.32881	8.22339	8.67456
CDC42	7.13281	7.37157	12.2543	11.9635	12.4826	12.2352
ZKSCAN1	7.21751	7.09854	10.5427	9.66376	9.91419	10.2612
GPATCH4	6.32059	6.25665	9.83188	9.43222	9.7801	9.96577
AKT3	3.87965	4.0922	8.40593	6.73974	6.66182	6.18741
AGXT2L2	5.84397	5.72551	8.66416	9.0505	8.81841	8.77631
SCUBE2	-1.98559	-3.5571	6.93597	5.41072	4.51491	5.01068
NINL	4.36404	4.12661	7.19787	5.83857	4.88133	6.53116
XPO5	8.25001	8.38835	10.6412	10.496	10.3716	10.8015
TRRAP	9.26833	9.17677	11.2462	10.6389	10.9755	11.0863
MED11	2.18872	1.51029	7.53957	7.83947	8.15168	7.4443
KIAA0947	7.01078	7.11978	10.0515	9.40239	9.71696	9.87104
FAM171A2	4.10966	3.48259	4.03825	3.57517	3.56613	2.62146
MICALCL	0.128526	-0.909104	5.76455	5.02433	5.27968	5.37807
CYB561D2	4.56377	4.04324	8.86042	9.4544	9.25595	8.99182
KBTBD6	5.06649	4.7041	8.37977	8.31024	8.02093	8.40368
CLDN3	0.777027	-1.74063	12.4145	13.2842	12.0867	12.6999
PCOLCE	3.21039	2.6805	10.4744	9.54303	9.17449	8.75233
KCND1	-1.73418	-0.463482	5.75371	4.97304	5.02239	4.80667
NUP62	7.15295	6.98993	10.9315	10.7474	11.0054	10.8415
KCNN4	3.74166	1.35131	10.551	10.536	10.4849	10.6765
ADNP	7.59657	7.60026	11.4255	11.1237	10.8183	11.5439
C4orf33	2.70803	2.19843	7.81848	7.72719	8.03771	8.15534
TBC1D23	5.90921	7.4801	9.6133	9.21507	9.41506	9.49641
IMPA2	4.42822	3.77981	9.65821	10.349	10.3049	9.62032
ZC3H18	6.11158	6.08761	10.4412	10.0164	10.1715	10.3859
JARID2	4.88694	4.5418	9.22831	8.67509	8.59138	9.06238
GALNT12	4.4249	3.58102	9.78343	9.91823	10.3915	9.89653
ZNF391	3.07236	2.87939	4.94301	4.16377	4.28541	5.02046
TMEM144	3.19514	3.38854	8.46475	8.65109	8.84727	8.73789
STOX2	-0.530224	-3.05591	2.40958	1.04983	0.811161	0.646119
JAG2	7.60655	7.25845	9.76149	9.75789	9.09061	9.53325
DZIP1L	4.69123	4.51536	5.12559	4.19561	4.22449	3.17921
MLL	6.93299	7.00826	10.5733	9.62002	10.2839	10.253
ANKRD26	4.79759	4.96927	7.19827	6.30635	6.40563	7.2801
NCOR2	7.0797	6.68924	12.1681	11.8631	11.7586	11.8065
FRMPD1	-0.53384	-4.11425	2.65062	2.08392	1.8895	2.06627
ATP5F1	7.04305	6.99525	11.5805	11.9724	11.8773	11.9234
HDHD3	4.81813	4.89167	10.1584	10.8097	10.4797	10.6529
WSB2	6.50465	6.28338	10.7313	10.9226	10.9801	10.6987
CCND1	7.90143	7.62536	12.3483	12.0446	12.2817	12.1993
ME2	6.9967	7.09655	9.76957	9.90838	10.3295	9.77125
SIN3B	6.52758	6.3165	9.76039	9.566	9.34594	9.51159
LHFPL5	-5.01248	-1.83527	-0.129812	0.313181	-0.0695425	-0.14279
TBC1D24	5.60898	5.51794	7.75396	7.91071	7.73991	7.59009
TOP2B	7.75941	7.99092	11.5399	10.6835	11.2693	11.4288
RSAD2	-1.80862	-1.62599	7.66386	6.86787	7.19721	6.05391
ATXN2	6.40692	6.66888	9.64162	9.5855	9.52635	9.62964
HSD17B11	4.16192	4.29612	10.9102	10.8783	11.1247	10.9215
SOCS6	5.2339	5.05269	9.24136	9.03047	9.90181	9.08672
KRI1	6.1039	5.84289	9.46348	9.08675	9.4798	9.49407
FADS1	3.1495	2.96395	9.19012	8.45762	8.24703	8.17075
CCAR1	6.64151	6.75328	10.5039	9.74426	10.4115	10.6111
SLC27A4	7.59082	7.6754	10.0237	10.4636	10.4	10.1254
NEXN	0.939891	1.26616	8.54989	5.86068	6.79933	6.11379
PTPN11	8.52111	8.69043	11.5723	11.0042	11.4097	11.4859
FGF1	0.256544	0.413432	5.60807	3.62521	3.67	3.21857
TACO1	4.92352	4.67779	8.77759	9.21316	9.03903	9.06774
ECHDC2	4.83703	2.76779	8.76197	9.06069	8.70131	9.15807
MXD1	5.57549	5.47475	10.1718	10.0697	10.3445	9.8089
CDC42SE2	5.64266	5.79349	10.9365	10.9597	11.212	10.9964
MYL12A	6.73486	6.56665	12.476	12.4127	12.828	12.3215
KIF3A	5.55167	5.52372	7.83884	7.09318	7.65996	7.77741
LRRN2	-2.63527	-3.18412	6.58683	5.12692	4.62895	3.97279
RAB36	5.08286	4.62581	7.5136	7.68866	7.37548	7.5416
AP3S2	4.274	4.13282	10.2001	10.3259	10.3447	10.2629
DOCK11	3.52135	3.09712	8.94698	8.19262	7.92388	8.2514
RAP1B	6.52915	6.78974	10.9352	11.3341	11.0638	10.8514
USP2	1.48964	0.959046	5.12355	5.18249	3.99391	4.96654
FMN1	4.06215	0.0859053	6.3942	5.61743	6.30918	6.00323
CBX4	5.34227	5.14056	9.63946	9.48385	9.61384	9.53739
ZNF697	4.3311	4.64703	7.65512	7.2543	7.42807	7.44758
SUPT6H	7.71173	7.79705	11.3817	10.9791	11.1845	11.1343
ATP6V0D1	6.49869	6.47133	11.0472	11.4793	11.0156	10.9121
DNMT3B	4.61913	3.95173	6.6944	6.58864	5.9765	7.10403
AZI1	5.11893	4.6465	8.27106	8.21097	8.45147	8.53506
ACACA	8.4146	8.40582	10.5938	10.4083	10.5218	10.7009
TPRN	6.05878	5.85038	10.1497	10.7957	10.3704	10.8617
FAM98C	4.75108	4.29255	7.94677	8.4332	8.34442	8.16915
HNRNPUL1	8.2293	8.04155	12.7332	12.3346	12.6371	12.6395
PABPC3	4.39193	4.34679	8.87035	12.2013	8.56272	9.2343
SEZ6L2	4.91476	5.79613	10.1138	9.88727	10.2745	9.75173
NUCKS1	7.46199	7.59846	12.3042	11.8487	12.2246	12.2361
SLC7A6	6.15018	6.4936	10.6055	10.2624	9.99816	10.7265
TMEM120A	4.03663	3.74915	9.50403	9.62539	9.25742	9.61923
JOSD1	6.64404	6.99396	10.7057	10.5622	10.8826	10.4631
CDS1	3.79857	3.10993	9.60981	9.85114	10.2094	9.92451
CNDP2	7.18848	7.2922	11.5281	11.758	12.1569	11.5176
FBXL2	1.8031	2.15394	5.56964	4.69918	4.10505	4.6645
SOX12	5.29146	5.03902	8.71839	8.8884	8.72617	8.80227
POU5F1B	0.829502	-0.386233	6.62504	6.39932	4.9148	7.46529
MT1E	9.11352	8.90617	8.47082	9.06687	9.71706	7.57205
TNFSF8	-5.01248	-3.99341	4.39997	3.20543	3.23892	2.22115
TOR2A	5.34689	5.0449	8.54924	9.06873	8.99815	8.84909
ANKRD13B	5.69553	5.70142	8.08499	8.3028	7.74793	8.27517
KIFC3	6.9576	6.67878	8.79552	8.14479	8.34204	7.58282
FAM161A	3.71035	3.81177	5.94152	5.19888	6.02923	6.08483
TAF1	6.38553	6.49354	10.1485	9.319	9.75033	10.0661
VPRBP	6.6897	6.95564	9.94911	9.64538	9.88874	9.90428
SRRM3	4.06723	3.51998	5.547	4.47626	4.52862	4.04083
LRRC1	4.9003	4.7361	9.50856	9.57982	9.78028	9.57647
ANKRD36B	5.06809	5.12816	4.26238	6.7549	4.4294	4.7186
ZCCHC24	3.36702	2.54033	9.7455	8.47043	7.66743	8.31805
ELFN1	2.43277	2.17299	5.75775	5.46307	4.94999	5.0038
ANAPC1	7.38381	7.60834	10.0329	10.3878	9.75661	10.1078
ANKRD50	5.43729	5.47964	9.20533	8.27636	8.62224	8.60327
ALKBH7	4.45173	3.86021	9.54901	10.4606	9.74071	9.86948
TARS2	5.82233	5.83943	9.36739	9.23238	9.37613	9.51348
CHERP	6.41828	6.11292	10.7925	10.5818	10.7348	10.8153
SGPP2	2.86156	2.6088	7.79627	8.58213	8.65896	7.75902
AURKAIP1	7.31065	6.93485	10.4964	11.0389	10.9699	10.8285
ZNF37A	6.39437	6.7375	8.52969	7.82096	8.39848	8.43636
TRIM36	4.87536	4.74331	6.91344	6.95087	7.56674	6.66499
ENHO	0.794434	0.150774	2.37334	3.06699	2.52315	2.63224
LTBP3	5.85622	5.38477	10.6158	10.1022	9.14269	9.26927
OPN3	1.90864	1.20977	8.58121	8.24296	8.16402	8.31102
AGPAT2	7.44002	7.36351	11.2174	11.8992	11.6833	11.5492
SPATA13	6.42975	6.52489	9.72303	8.85609	8.85827	9.36963
ZDHHC12	5.41038	5.04761	9.99331	10.6146	10.5135	10.3232
SHANK1	7.7357	7.56693	2.38924	1.63757	0.686004	0.397135
DHX30	8.27954	8.08615	10.7409	10.9389	10.839	10.7933
C1S	0.57529	0.776014	12.7955	11.2006	11.0188	10.5031
EIF3A	9.18222	9.22887	12.7994	12.1065	12.8052	12.6747
APLN	3.3661	1.51471	7.21787	7.28683	7.40189	7.18637
BACE1	3.56417	4.02824	9.6751	8.84501	8.64433	8.91791
ARID4B	5.39572	5.52195	9.67999	8.81289	9.32811	9.36938
SLC16A2	3.94224	3.29649	7.4939	6.2432	6.59438	5.71007
FARP1	6.94639	6.85331	11.0784	10.6845	9.58474	10.9731
CELSR3	3.50935	3.83576	8.46509	8.17137	8.00049	9.01959
CENPF	7.81184	7.90223	10.4573	9.77311	10.6146	10.7891
SPIN3	1.99384	2.03477	8.02496	7.15297	6.08099	8.06862
UCN	0.149617	-0.347824	1.18778	3.36919	1.68191	2.08693
FAM65A	6.86131	6.68644	10.2397	9.61309	9.75821	9.4466
TYRP1	-3.953	-2.23282	3.99077	3.22603	1.5644	2.80144
RRP12	7.63072	7.37969	10.3236	10.1311	10.3443	10.4533
NAV1	4.64815	4.40521	9.78887	8.57935	8.718	8.67327
ZNF550	3.27937	3.65569	7.20059	6.29635	5.90103	7.06073
TXNDC17	5.46511	5.54734	9.58545	10.0294	10.207	9.78861
C11orf84	5.8417	5.62082	9.0128	8.90694	8.69223	9.15044
AKR7A2	5.48281	5.26027	9.78185	10.2855	10.2611	9.78337
USP49	4.10744	4.38019	3.73825	3.23707	2.91305	3.67152
ZNF318	6.26474	6.21713	9.78081	9.28293	9.61404	9.69565
FADS2	4.73702	4.10196	9.91687	9.37768	8.95049	8.37445
ELOVL1	6.41414	6.70114	11.0649	11.3169	11.2215	11.0659
BDNF	-0.460902	-0.710723	4.24283	3.35387	3.01755	3.26469
RAB9A	2.69914	2.91401	8.58459	8.7243	8.55377	8.61266
RFK	5.4903	5.66858	9.94299	9.75982	9.98407	10.2498
CPT2	4.80273	4.57513	9.59008	9.7315	10.0194	9.73879
MPPE1	4.52141	4.29892	8.61359	8.70919	8.90612	8.45294
POM121C	7.12618	7.16192	10.0269	11.2886	9.80488	9.91047
LAMB2	6.45213	6.3048	11.4398	10.4483	10.7095	10.0831
ZNF827	5.02203	4.86702	7.8177	7.16279	7.06302	7.36482
PLIN3	6.00085	5.58175	11.091	11.0663	11.1498	10.8396
LMO3	0.25858	0.553583	5.95043	3.51625	2.75513	2.88326
GRAMD1C	1.30765	0.822298	6.50807	6.27129	6.65016	6.61452
FKBP10	7.43015	7.28718	11.0522	10.6414	10.056	10.3718
VSIG2	0.148673	0.0953904	6.48546	7.91461	7.28881	6.13088
RFX3	4.08382	4.2475	5.86764	5.51879	5.74578	5.51853
SLC39A10	5.59056	5.67067	9.52205	9.41998	9.13378	9.58904
PYROXD1	4.09482	4.10377	8.60893	8.79038	8.8052	8.79308
SLC30A4	3.4735	2.9796	5.91947	5.56976	5.46584	5.02506
DDIT4	3.9873	1.96796	11.409	11.2658	11.7817	11.1519
CROCC	5.48641	5.28542	8.55962	8.33179	8.4484	8.4363
ZNF473	5.43268	5.1223	8.18707	8.03055	8.11125	8.31789
ALDH1L2	1.14393	0.788866	7.76469	6.62472	6.23226	6.2608
ATP1B3	7.48295	7.65374	11.7113	11.9611	11.6388	12.001
GTF3C1	7.87285	7.76053	10.9882	10.5666	10.7392	10.7678
TMEM194A	6.27803	6.85116	9.03445	8.86881	9.04033	9.24505
RAD54L2	6.46806	6.49369	7.42985	7.0645	7.03646	6.94296
RNF24	4.07177	4.56923	7.90428	7.59522	7.58808	7.17754
CCDC80	0.144392	0.464918	10.5816	8.30557	8.30311	7.63247
GAS8	4.08335	3.69299	8.47785	8.58551	8.64434	8.66546
BAZ1B	8.26165	8.37472	11.2388	10.7631	11.112	11.1757
FOXP3	0.903941	0.141981	6.218	5.53397	5.30567	4.36487
GPR89B	2.02633	2.07955	3.96339	8.20805	3.4641	4.22078
SLC4A8	5.61283	5.34329	6.13939	5.75834	5.18153	5.87114
ARMCX3	4.27363	4.46567	10.2321	9.59412	9.59086	9.98068
PIAS3	4.50753	4.3821	8.89887	8.45022	8.84284	8.29664
MRE11A	4.64222	5.12078	8.92355	8.33464	8.49435	9.08917
GSTM4	3.30213	2.62675	9.06234	9.3346	9.67203	9.34351
SLC45A1	1.36717	0.233769	4.79816	3.86048	3.17638	3.24976
BRSK2	5.49437	5.11637	5.5298	5.47173	3.26925	5.76151
RAB7L1	4.68721	4.79604	8.99942	8.37283	8.31884	8.58817
ALG14	1.90682	1.4867	7.89794	8.17041	7.98772	8.25189
DDTL	2.82308	2.44928	8.40567	10.1502	8.77398	8.86555
SIRT7	5.70067	5.51644	8.83047	9.33698	9.24679	9.01009
SLC22A18	1.18623	0.45504	9.58901	10.4473	10.0466	9.93988
GALNT2	5.8472	5.61483	11.4052	11.2926	11.2665	11.2938
ARMC9	5.51787	5.30764	7.98343	7.26917	7.56072	7.27231
MLLT6	7.26483	7.2017	12.1678	11.7297	11.7975	12.3036
UBTD1	4.19021	3.92706	7.68922	7.36755	6.97893	6.77255
CIC	6.49153	6.15599	10.4114	9.9249	10.2239	9.95987
CALM2	8.00787	8.12574	13.1358	13.0948	13.3792	13.2205
FJX1	6.39706	6.06527	6.57001	6.59132	5.759	6.24954
ABHD5	4.53789	4.71957	8.64484	8.50082	8.78332	8.50122
EFNA2	1.644	0.303015	5.54183	6.77996	5.70587	5.29613
LAMA1	8.11568	7.72661	5.4484	5.44425	4.9791	3.68281
PCMTD2	4.57995	4.9778	10.4656	9.88536	9.68069	10.6573
AMPD2	6.62963	6.44699	10.2791	10.1152	10.1169	10.182
ANKRD20A3	-1.17299	-1.6536	2.07012	3.51445	1.76183	2.2781
ZFAND2B	4.28262	4.24964	9.11673	9.39392	9.25345	9.46661
APLF	1.50726	1.13004	6.34243	5.53393	5.02131	6.374
MT1F	2.88441	2.50175	6.82695	7.26269	6.60036	6.25805
ZNRF3	5.38489	5.30015	9.90325	9.76882	9.2459	10.2553
FTO	3.82818	3.80861	9.52986	9.22249	8.95173	9.08513
AFAP1	5.17116	4.96533	10.787	10.0764	10.1975	10.1697
TBC1D5	5.62061	5.73998	10.3035	9.83924	9.77703	10.1069
TMEM53	1.70562	1.87434	8.28465	8.81932	8.6187	8.50167
ATP5C1	7.48734	7.68893	11.7177	12.2403	12.0678	12.1903
NDUFS7	2.76205	2.65473	9.85376	10.8354	10.2704	10.2138
PCDH12	0.745464	0.273199	8.02791	6.99715	6.93715	6.68895
OASL	-5.01248	-5.01248	7.57045	7.87163	8.53012	7.2105
TAF1A	4.27891	4.33123	6.67709	6.30041	6.75359	6.76948
DOLPP1	5.89176	5.82146	8.73027	9.13689	9.12218	9.05729
ERCC2	6.03337	5.61471	8.94965	9.11433	8.94976	9.04204
TTC38	5.6555	5.65515	10.4508	10.9442	10.8165	10.7258
PMEPA1	0.96823	0.88348	12.2171	11.5102	10.5983	11.6944
RNF152	6.88531	6.95531	4.21092	3.48134	4.12083	2.5779
GLTPD1	5.02283	4.80104	9.3664	9.64244	9.53521	9.50254
RGS16	3.61601	3.68536	9.00054	8.22601	8.42036	8.02456
GTF2B	4.00248	4.27347	8.94744	8.8331	9.18792	9.01665
KIAA0355	4.51975	4.39868	9.73557	9.14173	8.92231	9.30715
C5orf30	4.07571	4.51847	8.89883	8.92002	9.06493	9.02755
PROM2	-0.112343	0.683993	7.65409	8.37287	8.3171	8.60804
SAFB	7.38704	7.24761	11.1079	10.9941	11.0871	11.1685
LRRC58	7.63144	7.7016	10.0284	9.48042	9.92865	10.017
LPPR2	4.70983	4.25402	8.47273	7.89517	7.9566	7.46919
CSNK1E	7.79903	7.74906	11.0403	10.9388	11.0318	11.0683
ANGPT2	3.12809	3.07523	7.66985	6.87695	7.04693	6.9796
CSGALNACT1	0.344256	0.792043	8.11475	7.0749	7.23414	6.92711
DECR1	6.00526	5.64014	10.3942	10.2258	10.4894	10.626
SMARCA4	8.64041	8.49795	11.9792	11.8006	11.9489	11.982
TBKBP1	4.19667	3.90805	7.42986	6.70051	6.59978	6.77111
ABCG2	2.1576	1.9698	5.16474	5.12868	4.93082	3.94899
NDUFV2	3.25807	3.59779	10.067	9.94835	10.8205	10.2094
MSI2	5.85704	5.94947	8.62664	8.68474	8.57301	8.59726
TMEM219	4.55515	4.66538	10.7724	11.0871	10.9331	10.8872
FTH1	3.73862	3.1826	14.8115	14.9763	14.5181	14.6838
BCL2L15	-0.0272201	0.501719	9.29315	9.56322	9.74615	9.6522
SLC2A3	3.89797	4.26579	9.77258	8.74766	8.72732	8.19651
SMOX	4.34403	4.01318	8.92721	8.86125	8.62528	8.76251
IL11	3.16391	2.45736	5.64655	5.60268	4.67377	4.43686
NDUFA1	5.00865	5.03437	10.6271	10.7112	10.8949	11.0563
SERINC2	3.3142	2.99406	11.8964	12.2656	12.1116	12.0077
TMEM133	0.774648	1.07246	6.45817	5.86624	6.15916	6.19522
GOT1	6.02186	5.71211	10.085	10.3897	10.6851	10.4306
IRF2BP2	5.54381	5.66586	12.4799	12.5202	12.0966	12.6455
USP36	7.74117	7.95465	10.4802	10.171	10.1969	10.5828
CABYR	1.37594	1.65825	4.26323	3.73544	3.46857	3.68572
TNRC6A	6.29037	6.36053	9.82905	9.21143	9.47406	9.62109
ELK4	7.09627	7.3248	7.06011	6.65402	6.9378	6.91214
ZNF618	6.62935	6.58682	8.14578	7.43446	8.17136	7.11462
PCDHGA9	-0.427553	-1.17661	4.96496	3.40704	3.52429	2.7564
SFN	6.82852	6.16271	11.1901	11.3973	12.0749	11.4781
BSG	8.55111	8.24792	13.7649	13.9086	14.1373	13.894
FAM73B	7.24443	7.06293	8.97974	9.12986	9.1065	9.35041
PLS1	5.28402	5.32771	11.6599	11.6267	11.9956	11.8269
P2RX2	-1.27774	0.247167	0.088369	0.482618	-0.115318	-0.286055
C17orf61	1.70939	1.85286	8.53252	9.17385	9.05865	8.70909
TDRD7	5.61395	5.59017	9.166	9.29955	9.31053	9.16721
MRPL34	4.86313	4.57551	9.59012	9.96005	9.85804	9.82156
COMMD1	3.45963	3.42971	7.51054	8.20819	7.60386	7.60742
IL10RB	3.65651	3.53819	10.1453	10.1416	10.2133	10.071
INCA1	0.971411	0.657708	3.40434	4.10722	3.75612	3.2899
PHLDA3	5.90076	5.50375	9.4607	8.775	8.89866	8.00045
NXN	3.79539	2.97607	8.99834	7.7023	7.81978	6.94038
SRA1	5.81034	5.50166	8.99982	9.49859	9.3716	9.14326
SLC47A2	-0.112343	-0.939989	-0.0646178	0.642725	0.217531	0.0760709
COQ10B	4.87803	5.05865	9.10977	8.83351	9.1618	9.07746
MARCKS	4.43819	5.18778	11.9775	11.2466	11.3815	11.6075
MPI	5.28997	5.20469	9.00581	9.20778	9.48073	8.94078
MAPK6	6.82274	7.02441	10.0621	9.88815	10.4693	10.0324
NCL	10.5923	10.5229	14.0225	13.4846	14.0419	14.2257
ATP5B	9.85457	9.73203	13.8947	14.4348	14.4049	14.0937
DHRS7B	4.49726	4.30921	8.77907	9.01611	9.11509	8.92126
ELMO2	5.38917	5.25924	9.91746	9.49644	9.1802	9.74279
GK	3.51685	3.60945	8.20081	8.20722	8.34365	8.49982
HSP90AB1	12.0119	11.9728	14.9756	14.7291	14.8858	15.0746
CRADD	3.13963	2.91429	7.03668	7.21561	7.14832	6.8255
PAPSS2	-0.519366	-1.30143	10.4244	10.5733	10.7641	10.1879
IMPA1	5.92916	6.02404	9.02786	8.71081	9.26427	8.99013
E2F3	6.31899	6.47491	9.33973	8.92535	9.0354	9.50028
GGT1	2.77262	1.3761	8.26105	8.93017	8.50762	8.60115
CAB39	6.45863	6.47099	11.1477	10.784	11.0961	11.0229
NAPRT1	5.14304	4.62573	10.4424	11.2904	10.9812	10.8918
FAM132A	0.580247	0.554132	4.21268	5.34836	4.01235	4.13623
TAX1BP3	0.758373	0.49806	11.4683	11.4376	11.5903	11.1759
C1orf198	5.93723	5.84745	10.3934	10.2431	10.3223	10.0936
VASN	2.75822	2.59931	8.44137	7.70248	7.17744	6.98763
BRD3	6.39787	6.23023	10.0387	9.72085	9.9043	9.92378
GATAD2B	6.49853	6.72866	9.48529	9.26121	9.38745	9.29406
CDKN1A	7.40037	7.31116	11.3125	11.5382	11.7694	11.1618
CD160	1.46161	1.92575	2.51627	2.91289	2.75235	2.36005
CD3EAP	2.06324	2.4305	9.14296	8.77459	9.0106	9.30035
GNA13	6.5046	6.64196	10.7357	10.366	10.6332	10.4181
CMBL	5.55561	5.39941	9.84288	10.4495	10.6685	10.0307
SSFA2	7.26311	7.61436	11.6939	11.2893	11.7925	11.7546
C9orf117	4.42531	4.46671	2.9869	4.87444	3.21585	3.28553
THBS1	-1.20935	-2.4934	13.1008	11.8754	11.4809	11.4296
LRRN4	3.49765	2.40555	2.08009	1.99986	1.4277	1.90762
SUCLG1	5.73725	5.77607	11.0924	11.5169	11.2334	11.5894
LGR4	4.55677	3.59803	10.3866	10.1303	10.8731	10.2091
MYL9	2.94644	1.23296	12.6729	11.013	10.5833	10.5931
APPL2	4.81331	4.98885	10.1256	9.96472	10.029	9.99616
ARPC4	5.64468	5.67776	11.9601	12.0235	12.0576	12.0584
CTTNBP2	4.70013	4.503	7.61997	6.66203	5.38448	7.86465
TMBIM1	6.65492	6.88395	12.5418	12.5079	12.6075	12.3846
EAPP	4.51175	4.5041	9.41933	9.333	9.5439	9.4273
IL7R	-2.24609	-4.27219	6.92294	5.61869	5.60861	4.62484
CTSK	1.21506	1.54608	11.3116	10.197	9.82388	9.41815
RNF19B	5.29908	5.22821	9.94569	10.2413	10.3588	9.62497
PHF14	5.7869	5.95073	10.0652	9.44482	9.70786	10.0305
ACY1	1.15468	1.07233	10.1053	10.9682	10.6396	10.6926
KIAA2026	4.38811	4.78644	9.20291	8.36009	8.75852	9.02591
ZNF638	7.41364	7.55359	10.58	9.72794	10.5019	10.6361
SLC10A1	0.565801	1.05705	-0.0653902	0.50426	-0.108266	0.0100906
RCHY1	5.24976	5.53647	8.58283	8.926	8.74975	8.74774
PTP4A3	1.46161	1.60269	9.91222	9.83837	8.56513	10.1476
PLIN4	0.832811	0.487732	6.96323	4.4385	3.8545	3.91746
POTEF	-2.63527	-5.01248	3.67965	5.00939	3.39373	3.58956
SRRM2	10.4546	10.5091	13.5197	12.9961	13.3613	13.4736
LRP6	6.0473	6.33415	9.88334	9.24575	9.58366	9.78658
XRCC6BP1	2.73883	2.31786	6.95379	7.08269	7.18108	7.31136
ALMS1	7.1205	6.93658	8.87407	8.12243	8.77159	8.86231
HIST1H4K	3.96076	3.59687	-0.279227	5.501	-0.27701	-0.225838
EBF3	-0.460902	-0.489874	4.6493	2.87036	2.97753	2.49737
AKAP8L	5.18257	5.04452	9.61593	9.537	9.30424	9.6766
PRSS36	0.48977	0.0738173	5.17792	5.3606	4.6486	4.77764
SLC39A6	6.92004	7.24421	9.995	9.46162	9.98845	9.41511
ALAS1	6.62925	6.51851	10.4485	10.5561	10.9611	10.5341
PAFAH2	4.28181	4.29194	9.09347	9.09485	9.43551	9.16934
NAV2	6.88894	7.0991	9.60448	8.98488	9.24544	9.35066
SLC31A2	0.0206479	0.326172	7.84219	7.47852	7.58865	6.84632
YLPM1	6.62573	6.80771	10.5166	9.81558	10.4045	10.1794
SLC35A3	5.04828	5.32904	9.31255	9.23343	9.70057	9.4625
CHMP6	4.36898	3.98284	8.78748	8.91678	8.88226	8.7288
ZNF643	3.99786	4.24417	5.63882	4.93457	5.12111	5.70748
PDZD7	1.07266	-0.0360075	3.78767	4.05181	3.11874	3.5349
GLTP	5.89249	6.0178	9.61076	9.48159	9.76562	9.43385
UBE2A	5.62078	5.7575	10.681	10.745	10.5698	10.8486
RECQL	5.10843	5.59948	9.54935	8.7006	9.07709	9.05915
PBX3	5.95133	3.31145	8.31975	7.49149	7.55863	7.32502
ZNF84	5.89691	6.00348	8.71557	8.25436	8.49535	8.97288
GMFB	6.28066	6.71874	10.4268	9.96827	10.5481	10.3914
LUC7L2	7.06181	7.25577	10.9265	10.6234	10.8369	10.9487
RNF217	3.68866	4.04673	5.93864	5.06307	3.95689	5.23888
RNF169	6.45711	6.88225	8.73406	8.19002	8.50676	8.49051
POGZ	6.62479	6.84311	10.2646	9.83006	10.0827	10.14
BCL7A	5.07098	5.02368	8.78159	8.6211	8.77402	8.8684
PCDHGA12	-1.27774	-1.40205	5.29479	4.06141	3.67577	3.00479
S100A3	-0.982002	-2.08753	4.73274	4.54763	4.24893	3.70513
C2CD2L	5.15617	4.9181	8.63567	8.6645	8.7916	8.70427
CAPN5	4.11042	3.72451	11.4112	11.589	11.8471	11.2951
FASN	10.8944	10.4263	12.5574	12.7318	12.7062	12.6618
SLC4A9	-0.933791	-0.438271	-0.160376	0.966335	-0.0242615	0.332556
LEPRE1	5.35251	5.33591	9.49496	9.08191	9.02382	8.65894
PDLIM2	5.50662	5.06039	8.82335	8.74446	8.21773	8.03301
ZNF8	0.788417	0.118824	6.1001	5.90362	6.06643	6.00081
VPS4B	5.89942	6.03976	10.2345	9.98593	10.6225	9.98854
VPS29	5.52583	5.72105	10.1327	10.523	10.4248	10.4207
SLC35D2	4.70378	4.73594	9.9129	10.1125	10.0198	10.2499
PPFIBP1	5.99676	6.32691	9.89178	9.13981	9.77913	9.22177
SPIN2A	0.992571	0.695296	0.695791	6.6142	-0.0784912	0.0505164
SCP2	6.08742	5.93825	11.346	10.9464	11.553	11.4563
SFXN1	7.0527	7.11561	9.71491	10.0002	10.2647	9.78788
IL17RD	4.14829	4.15229	7.79357	7.16601	6.80601	7.21881
UGP2	4.99701	5.12143	10.99	10.5684	10.8522	10.9633
UBAP2	6.73596	6.64715	10.3921	10.2365	10.3441	10.4613
MAX	5.21902	5.64118	10.2168	10.104	10.4177	10.0091
BTBD11	2.49498	0.794939	5.41059	5.24841	4.91384	4.18515
SESN2	6.15522	5.51217	8.75681	8.86016	8.95698	8.6105
PIGZ	1.59353	-0.566776	8.65142	8.90191	8.02484	8.92375
ANO6	6.37388	6.79611	10.8416	10.2929	10.3654	10.3708
COX4I1	7.00473	6.91255	12.761	13.3653	13.0563	13.1612
PDCD10	5.18524	5.37352	9.60691	9.44373	9.67755	9.77197
PKP4	6.43368	6.52008	10.9464	10.6595	10.9943	11.0275
PKD2	5.23157	5.30287	9.08944	7.7176	7.8659	7.65981
ZC3H11A	7.33184	7.5291	11.3479	10.8617	11.1994	11.3591
FAM72A	2.51387	2.61837	5.17256	7.08586	5.4306	5.55896
RRP1B	8.39653	8.46642	10.2524	10.046	10.3266	10.3754
ASXL2	6.61681	6.87963	9.57628	8.6866	9.04241	9.0497
C18orf8	4.9956	5.16731	8.45277	8.67419	8.77387	8.2623
HN1	7.3399	7.19634	11.1231	11.5967	11.6005	11.5073
ASL	4.36841	4.00552	10.7205	11.3138	10.8754	11.0224
LRRC20	4.17243	4.28626	8.61552	8.7527	8.58995	8.78539
CFD	2.30919	1.58415	7.66803	8.75829	8.03002	6.58429
DVL3	6.59046	6.53479	11.0393	10.9212	10.7265	10.9035
ITGAE	4.54569	4.77175	7.81954	8.21979	8.33126	7.69891
FGF5	2.96477	3.2072	2.63975	1.02673	0.64544	0.352393
ZSCAN2	2.91491	2.7067	7.51497	7.13888	7.02542	7.28803
MRPS36	3.34649	3.58801	8.63337	8.49334	8.96185	9.03916
MYBBP1A	8.70224	8.45212	10.4358	10.2905	10.6017	10.3743
HADHB	6.40717	6.59178	10.9908	11.0037	11.1551	11.0174
C1orf52	5.7376	7.29734	7.84304	7.81197	7.86361	7.90525
LXN	2.5951	2.84766	8.41445	7.96523	8.45741	7.55143
PIK3R4	6.3859	6.52532	9.40401	8.98931	9.18475	9.23176
MSX1	4.83668	4.11556	6.02293	6.67045	6.39895	6.75374
DUSP18	2.17602	1.88028	8.18784	8.12976	7.78769	8.06796
IKZF4	4.15316	4.09689	7.47027	6.85437	7.05877	7.07695
AGAP6	4.47783	4.75896	6.58697	8.63016	6.38635	7.19379
ORAI2	6.49515	6.26452	9.59324	8.85046	8.72283	9.09837
DAB2	0.124128	-1.04367	10.9552	10.1113	9.71419	10.3835
GIGYF1	7.58542	7.44082	10.2884	9.8899	9.97716	10.4541
PCDHB16	2.23132	1.76932	6.08655	5.09234	4.95262	4.67741
PHF16	5.23185	5.56251	8.81302	8.48761	8.3554	9.1004
SYPL2	-2.81331	-1.94828	4.18379	2.27619	2.16709	2.0369
LCA5L	1.40511	0.659647	4.42815	6.39074	4.69752	4.68408
SMG7	7.22165	7.34641	11.3777	10.8556	11.1337	11.4
ATP8B1	1.73685	1.84488	11.5787	11.5053	12.1733	11.6025
CDC14A	3.67222	3.67627	7.03969	6.53421	6.79752	6.67712
QTRTD1	6.07214	6.14877	9.44271	9.06496	9.31256	9.59151
IL23A	-1.35713	-0.367654	5.16738	5.10647	5.20919	4.7652
TRAF3IP1	5.12677	5.18188	9.01173	8.46222	8.81422	9.05534
LPCAT3	5.76223	5.83399	10.3062	10.3477	10.3347	10.3774
CREBBP	7.16161	7.13609	11.1855	10.6661	10.7731	10.7758
OTX1	2.62583	2.124	4.012	4.7454	5.48295	4.01044
C2CD2	8.25354	8.15047	9.41417	9.04724	9.14465	9.19615
PPFIA4	-0.982002	-2.36631	4.01444	4.28081	3.55741	3.74032
PFAS	7.89602	7.73758	9.25557	9.26162	9.53741	9.26512
ZNF362	2.66608	1.4469	8.75904	8.23037	8.03622	8.17689
P2RY2	1.31632	0.393513	6.7454	7.09643	6.73552	6.70479
STRADB	5.6644	5.46164	7.98737	8.0809	8.17953	8.42807
STK36	5.62923	5.38577	8.54648	8.45282	8.26644	8.90104
EIF4E3	4.58066	4.35302	8.57122	8.52321	8.93697	7.80026
UBN2	7.04849	7.16547	9.29084	8.68961	8.93965	9.37532
SORD	5.85531	5.63187	10.1558	11.2928	10.7937	10.5513
PEX11A	2.80497	2.62081	6.78808	6.964	6.99355	7.06657
TXN2	6.11773	5.93288	10.3948	10.9327	10.8453	10.6771
C18orf56	0.0874929	0.43035	3.55336	5.02572	5.12276	4.12834
SEMA6C	2.76718	2.15098	6.55293	5.81717	5.38593	5.37761
ZXDC	5.84274	5.66549	9.92485	9.77154	9.88173	9.9587
TMEM59	5.88429	6.00028	12.4151	12.371	12.565	12.3062
FAM82A1	1.26927	0.948304	6.49097	6.06305	5.95783	6.54663
SLC29A1	7.3118	7.33573	10.9229	10.9425	10.6704	10.8851
UGDH	5.5229	5.72357	10.2192	10.1922	10.7794	10.1198
DBNDD1	4.97043	4.60306	8.66348	8.7581	8.69939	8.78015
RAB1B	6.13412	5.9409	12.0028	12.1171	12.1709	12.0144
UBE2D3	7.94124	8.25921	12.1433	12.098	12.3267	12.1522
SACS	7.31464	7.85015	8.05096	7.0688	7.79806	7.3579
SLC46A3	2.93275	2.43738	9.16733	8.87446	8.8083	8.97842
KIF14	6.67048	6.78262	7.75004	7.14972	8.08184	7.9956
CCDC148	-0.0896014	-0.808145	1.97133	2.06761	2.15348	1.82069
STARD5	1.37594	1.01407	7.3293	7.81131	7.92936	7.40305
SELT	6.37274	6.69066	10.6136	10.757	10.7519	10.7072
ZKSCAN2	4.58172	4.57721	6.8916	6.54478	6.73456	6.75642
CLK2	5.33453	5.44145	9.10741	9.22277	9.10408	9.25259
ZNF526	4.96089	4.79331	8.51396	8.40921	8.43354	8.42646
MTA1	7.02498	6.78339	9.97494	10.1551	10.0954	10.1495
ETFDH	3.5885	3.46267	8.35276	8.27796	8.55997	8.3634
FA2H	1.98865	0.910412	9.41507	9.82134	10.0393	9.61255
SAMD9	0.864359	0.856414	8.75511	7.78765	9.11508	7.73318
CFL1	8.63313	8.66959	14.6009	14.6575	14.6895	14.6601
RANBP2	8.84748	8.96222	11.3375	10.7779	11.4377	11.2797
ANXA6	6.42989	5.68754	11.6302	10.776	10.462	10.6183
PSMB10	2.12882	2.247	10.7331	11.5463	11.3715	10.8344
B2M	7.62232	7.75582	15.4273	15.4577	15.7636	14.9502
HIST2H3C	5.18029	4.5138	0.77101	3.81236	1.32426	1.2409
PLD1	2.10976	1.27931	9.17993	8.83972	9.16732	8.6178
PDS5B	6.31644	6.65983	9.86132	9.20964	9.4369	9.80858
MGAT4A	4.28594	4.29014	10.2778	9.87838	10.2165	10.1304
LOXL1	2.1152	2.17149	8.65608	8.3005	7.75724	7.05033
URB2	7.09554	7.24977	8.96255	9.07866	8.93933	9.11838
FAM20A	1.50654	1.5485	6.63214	5.69555	5.02276	4.15135
MRPL27	5.36562	5.17269	9.45383	9.96842	9.92578	9.84111
HSDL1	5.15506	5.40039	8.76337	8.5329	8.41637	8.70882
EDF1	7.37746	7.0833	11.8297	11.7614	12.1854	12.0545
HAUS5	5.69042	5.51917	8.57678	8.58024	8.63931	8.85947
ASPM	6.59211	6.87732	9.07957	8.50624	9.25075	9.26575
LSM14B	5.6226	5.48111	10.5477	10.1861	10.0869	10.7111
DHX9	9.10355	9.23532	12.081	11.8715	12.0444	12.0784
GNG5	5.26741	5.56124	10.87	11.04	11.1012	11.0895
ARPC2	7.57411	7.74836	12.4941	12.4805	12.4149	12.4042
AHNAK2	4.38416	3.95496	9.99049	8.37607	9.12439	8.13837
SRCAP	8.38459	8.43909	12.0031	11.6218	11.7477	11.756
FBLIM1	-1.51905	-1.60167	10.9024	10.5958	10.7165	10.5125
ACOT11	0.674681	-0.0414617	9.09443	9.57671	9.26783	9.52124
AKAP2	0.758171	1.09538	9.48458	7.14668	8.11952	8.27344
NR2F1	4.65048	4.57421	7.64183	7.33658	6.90194	6.96819
SBK1	4.65272	4.33398	6.68032	6.126	6.10893	6.4028
TNK1	5.13864	4.54856	8.21455	8.44875	8.78259	8.17425
PAG1	1.41671	0.692319	9.11492	8.69036	8.8081	8.55622
NDUFB10	5.3244	5.31061	10.42	11.1415	10.6403	10.6878
TNFSF13B	-1.43349	0.775218	5.6214	4.8264	4.85073	3.38668
STRA13	6.06585	5.56317	9.32513	10.1782	9.95892	9.79376
ACSS2	4.47182	4.22913	11.3047	11.5467	11.2957	11.4775
FAM108C1	4.99944	4.92154	10.7953	11.0331	11.33	10.9904
ARHGEF1	7.36931	6.74106	11.212	10.8832	11.118	11.0385
DHX33	7.43126	7.49771	8.58273	8.27153	8.55398	8.36318
GPR108	5.10288	4.89555	10.0711	10.2524	10.1468	9.91884
CLUAP1	4.1467	3.83836	8.3199	7.92191	8.46552	8.30212
PRELID2	3.7595	3.6361	7.73695	7.92745	8.08944	8.15176
KCTD9	5.44124	5.75712	8.88841	8.62448	9.42275	8.78717
CACNB4	3.17352	2.40788	3.88477	2.5075	2.76704	2.98034
ZNF777	5.95914	5.6921	9.02555	8.90525	9.00571	8.99392
NDUFA13	1.08207	1.23645	11.2654	12.0172	11.4454	11.5764
SMPD1	3.16726	3.43218	9.30821	9.02342	8.67033	8.81487
ZSWIM7	3.78167	4.13896	7.2265	7.63234	7.58689	7.20568
FBXO21	5.6733	5.7455	10.0777	10.059	9.95615	10.0524
ASCC3	7.03733	7.30858	10.1121	9.91003	10.2121	10.1041
CTAGE5	0.685326	0.92867	9.69229	9.28658	10.0334	9.74981
TCEAL4	4.81611	5.07605	10.0252	8.96274	9.29419	9.74983
TM9SF4	6.17138	6.10999	12.0535	11.6315	11.3704	12.0904
PA2G4P4	1.70852	1.76649	6.34132	9.192	6.65969	6.85988
CD58	2.88825	3.07655	8.18733	8.2333	8.21942	8.30245
STX19	0.148673	-0.242619	6.43755	6.26789	6.67753	7.17056
NEU3	5.51451	5.63322	6.7286	6.40803	6.26788	6.60346
PGM1	5.50037	5.18348	10.2094	10.5503	10.3468	10.0944
SLC12A4	6.52216	6.58748	9.56454	8.95688	8.99125	8.50892
RAB3D	5.37919	4.46418	9.89079	10.0965	10.1421	9.92899
R3HDM2	4.05423	4.24887	10.4781	10.228	10.1172	10.5303
NFYA	5.80541	5.09013	9.75371	9.51969	9.49898	9.79119
DHODH	5.00349	4.28921	7.57279	7.74195	7.7699	7.94286
ADCY3	7.11714	6.94874	10.4467	10.3602	10.0471	10.4575
SECTM1	3.26958	3.44609	8.5208	8.50972	9.20831	7.14025
HSP90AB2P	1.22874	1.56049	5.70885	8.42433	5.44572	5.97975
TNIP1	6.31619	5.99325	11.8119	11.6326	11.9824	11.556
SERPINH1	7.07535	6.60052	12.4195	12.1296	11.9533	11.7238
LMBRD1	4.09426	3.97917	10.0998	9.69105	9.71973	9.93267
GSTK1	5.71986	5.52802	11.6079	11.8975	11.8919	11.9371
NAP1L1	9.02109	9.28266	12.6249	12.3185	12.5745	12.7881
SYNCRIP	7.81082	8.12911	12.1953	11.7888	12.1218	12.2861
LATS1	6.07484	6.48585	8.34903	7.67676	7.92825	7.89356
ZNF444	4.91189	4.80494	9.1249	9.1017	9.03993	9.24561
NOL6	7.76877	7.55264	10.5937	10.5463	10.5754	10.6694
TMEM9B	4.80585	4.87005	10.1853	10.2565	10.2529	10.2584
FHL1	0.433382	0.185113	9.76332	8.22264	7.6299	7.61515
ACOT2	4.52379	4.00634	7.93684	9.31333	7.68035	7.91659
IL6R	5.06178	5.26303	7.37918	6.60327	6.61031	6.07207
LRP1	6.0968	5.43221	13.4117	12.3553	12.1626	12.4707
RPRD2	6.36133	6.5659	10.3063	9.8405	10.158	10.1935
LZTS2	6.37692	6.01225	10.2825	10.0021	9.92985	9.99524
SPINT2	0.823409	-0.340566	13.3725	13.7209	13.6526	13.4927
UBR5	8.56064	8.54587	11.238	10.5513	10.5679	11.1036
CCRL1	0.0874929	0.887691	4.50354	4.1726	5.18398	3.28591
HECTD3	5.9305	5.81386	10.5435	10.6272	10.762	10.4301
CBL	7.56329	7.89008	9.64706	8.94408	9.23912	9.30861
EHD2	4.01635	2.99446	10.7325	9.43404	9.40366	8.68232
PKD1	7.52524	7.25755	10.7719	10.5281	10.1445	10.2217
TCTA	3.29478	3.67824	9.46023	9.55268	9.34363	9.53123
TSPO	6.65148	6.24364	11.4998	12.1471	12.0824	11.6012
KRT8	2.674	2.82623	15.491	15.7993	16.0313	15.6251
TP53INP2	4.39491	4.56545	10.0773	9.35033	9.34414	9.15723
ATXN2L	8.19613	8.07871	11.5539	11.3863	11.4586	11.5635
CPSF6	7.20284	7.31403	10.7567	10.5774	10.8138	10.8931
CDKN2A	2.00723	-0.302723	6.32369	6.72806	5.68472	5.80577
ATP5G1	6.14065	5.9978	10.4154	10.8712	10.8825	11.0577
FAM83F	6.03743	5.75233	8.14982	9.04105	8.73004	8.4535
MTBP	5.81638	6.05368	7.04946	6.55653	6.80362	7.35142
HERC2	8.40299	8.2785	10.9299	10.4242	10.5135	10.5841
LSMD1	4.68892	4.54109	8.62226	9.46347	9.38946	8.67226
HSPH1	5.14695	4.87413	12.0984	11.3475	11.249	12.2931
SRGAP2	5.62909	5.80397	8.87179	8.56024	8.60475	8.04803
ATP5L	5.45383	5.36912	11.3479	11.462	11.5579	11.7744
ZNF280C	4.91718	5.01004	6.89009	6.54834	6.7051	7.11962
NAT10	7.56472	7.72487	10.8775	10.7643	10.8223	11.1188
PDE4C	-0.811198	-0.130886	6.20015	6.85554	7.30856	5.92715
TJAP1	5.9054	5.76327	9.14751	9.09007	8.8809	9.20593
ACER3	5.12675	5.28406	8.26413	8.49196	8.45966	8.00624
SHANK2	3.54136	3.27357	8.51157	8.01006	7.78007	8.51773
SMYD3	4.67247	4.48462	8.02565	8.49642	7.75057	8.22816
PPA2	6.35457	6.31572	10.1407	10.6478	10.5851	10.4586
KIAA1407	2.26483	1.78981	6.79235	6.23744	6.44025	6.94965
UNC5A	1.95399	2.56726	3.04966	2.71703	2.90495	1.25839
UCA1	0.665268	-2.36631	7.04319	7.27472	6.47361	7.77048
TPRG1L	4.81892	4.97601	10.7103	10.8587	10.7155	10.7184
SYMPK	6.79473	6.87123	11.1911	11.1102	11.1447	11.2392
DOCK6	6.10197	6.27169	10.7045	10.5462	10.3312	10.6841
TIMM8B	5.11726	5.0633	9.02108	9.94211	9.33482	9.4486
CMYA5	0.305364	0.844769	4.32203	3.01955	2.89528	3.10615
SYNC	4.07642	4.01469	7.40264	4.80166	5.70453	5.16907
FMNL3	6.16214	6.37147	9.65569	9.00871	8.7175	8.6448
RCBTB1	5.72211	5.86029	9.16681	8.90541	8.77556	9.12534
STK17A	5.31565	5.49675	9.00288	8.64581	9.02111	8.73143
RNF7	5.89739	5.91036	10.144	10.0848	10.2474	10.2783
WDR78	0.629008	0.687914	5.28762	5.08955	5.19821	5.33275
MYO5B	1.52985	2.51073	11.4883	11.4913	11.8193	11.4498
PRPF38B	6.12719	6.4639	10.4219	9.67932	10.3541	10.4656
PSME1	6.31311	6.08516	11.7788	12.1561	12.3637	11.7831
CYC1	7.71204	7.40444	11.704	12.7372	12.0439	12.1975
BCAR3	4.31674	4.03558	8.489	8.30662	8.4922	8.16099
RPS26	7.97738	7.73667	9.6455	12.3259	9.75311	10.0957
CCDC74A	3.72964	2.83987	6.35207	6.64914	6.25707	6.12488
AKAP5	1.65645	0.0950753	6.56003	6.13459	6.8394	5.81531
UQCRC2	6.82291	6.91849	12.1836	12.5063	12.356	12.4349
NDE1	5.36061	5.27703	9.46831	9.12978	9.50012	9.39015
ETV4	6.16518	6.33843	10.7708	10.9834	10.6587	11.4203
MBTPS2	5.19992	5.4092	9.13967	8.70834	8.74498	9.11857
SLC41A2	3.21073	3.32883	7.9679	7.7178	8.48206	7.55101
TDP2	5.4501	5.43684	10.6983	10.5975	10.6003	10.7635
HELZ	7.15534	7.43447	10.0005	9.26138	9.67746	9.76742
RPL36AL	5.83146	5.97814	11.3472	11.4327	11.9191	11.437
FAM108A1	6.24395	5.89241	8.89616	10.3584	9.08612	8.94719
MSRA	3.76933	3.73003	7.18165	7.7995	7.6187	7.09082
BMF	0.312932	-1.17272	8.83965	8.11084	7.95005	7.98388
NAA16	5.55755	5.67878	8.43989	7.93356	8.08364	8.53758
AK2	7.95273	7.98217	11.1126	11.5317	11.538	11.5157
CUBN	0.829325	3.5034	3.88792	3.11158	2.82207	2.68583
COL9A3	4.51845	4.52006	7.57891	7.26423	5.96078	8.17482
PLEKHB2	7.77987	8.04507	11.6686	11.7667	11.7849	11.5944
GPATCH2	5.04104	5.2519	8.08106	7.81097	7.86906	8.17589
SFXN3	5.82925	5.97497	10.2469	9.80064	9.97717	9.61176
ZNF746	6.63803	6.5553	9.10217	9.03861	8.93939	9.06029
GIGYF2	7.21275	7.19395	10.7117	10.0853	10.44	10.606
NR2F6	6.67814	6.3376	10.0676	11.0445	10.3081	10.3088
MFSD7	0.734198	0.655676	6.21689	5.72585	5.12782	4.47496
B3GALT4	0.0548484	0.136657	7.84566	7.63516	7.66565	7.16972
ACAT1	6.05976	6.06946	9.78768	10.0715	10.0014	10.1493
CAST	7.10981	7.14937	12.4085	11.9098	12.5825	12.316
TMEM43	6.23528	6.18135	11.1522	10.7303	10.7655	10.8471
PAN3	5.87678	6.0022	10.2617	9.7721	9.64947	10.3798
NDUFC1	5.54625	5.65738	9.20329	9.42929	9.71236	9.51386
NDUFV1	7.19464	6.92745	11.4107	11.9641	11.7126	11.7068
TTBK2	4.72917	4.492	6.00817	4.59823	5.09229	4.96991
DHRS4L2	3.35023	3.37773	8.2008	9.37859	8.78505	8.40611
IL1RAP	2.6371	2.08983	7.71196	7.1155	7.41711	7.14383
FAM168A	5.77073	5.72025	7.43123	6.4039	6.74511	6.48365
ZNF713	0.880149	0.936022	5.06291	4.32885	4.4088	4.82994
PHF21A	4.7441	4.81016	9.14141	8.43297	8.66408	8.60272
CALCOCO2	5.18093	5.36998	10.9973	10.6629	11.0316	10.9302
SV2A	-1.32014	-0.897278	6.51754	5.29281	4.7784	4.78475
UHRF1BP1	7.30952	7.43782	9.14853	8.71875	8.95578	9.05554
PGF	3.68973	3.24693	7.92712	7.30513	7.00559	6.92534
ITPR2	5.27131	5.40683	9.87048	8.83766	9.28736	9.14698
NUFIP1	4.36593	4.48079	8.36484	7.99014	7.77841	8.64176
TCERG1	6.76382	7.20018	10.0393	9.70529	10.0619	10.3419
HOMER1	5.12661	5.13897	7.27956	6.76317	7.08725	7.1901
ZNF48	4.97077	4.6967	8.12493	8.14113	7.98778	8.16687
SPATA12	0.313306	-0.282911	4.03026	3.95187	4.09507	4.29907
RELL1	4.25587	4.34234	7.86877	8.16635	8.3749	7.33914
HIVEP2	5.66661	5.94236	9.59564	8.54377	8.93966	8.88533
ANKRD11	7.73092	7.40389	11.3117	10.9391	11.1725	11.1123
SEC14L2	3.94829	3.65629	7.6799	7.19836	7.90589	7.02308
PCDHB9	0.459054	-1.40205	5.60368	5.96475	5.32185	5.34757
XPO1	8.69083	8.85475	11.8268	11.4286	11.858	11.996
PLEKHJ1	6.10381	6.02485	10.7134	11.2008	10.9674	11.0929
SRRM5	-0.132302	-1.19344	4.15043	3.94621	4.11361	4.36515
C19orf55	5.19	4.92017	6.64718	6.93059	6.71276	6.49745
DHDDS	5.67949	5.86131	9.40704	9.41033	9.59421	9.23261
TXLNG	6.89686	7.22818	8.209	7.63702	7.84601	8.34003
R3HDM1	5.55845	5.79625	9.64187	9.52888	9.60179	9.77801
FHL3	4.63443	4.50815	8.57705	7.86089	7.9406	7.55807
CGREF1	3.43165	3.43171	8.91523	8.88438	8.34306	9.14702
UBB	7.9975	7.55727	13.7001	14.2163	14.006	13.6118
SEMA3F	4.5379	3.71918	9.58816	9.62152	9.33029	9.31742
ZNF286A	4.38303	4.87737	7.39588	7.21236	7.47346	7.14615
TLX2	-1.73418	-4.37851	0.648083	1.28709	0.448545	0.329985
WDR66	1.26687	1.35721	4.76326	4.80761	4.21479	4.95896
BDH1	6.33307	6.06063	10.0539	10.6643	10.4684	10.4593
SEPN1	6.79365	6.3556	11.2896	11.0094	11.1387	10.8491
FUS	8.60877	8.82311	12.2139	12.1544	12.1162	12.3358
CD276	6.41561	6.17945	11.2043	11.1081	10.9606	10.5914
VARS	8.77062	8.46862	11.4662	11.6433	11.5844	11.6315
UGCG	6.53732	7.11218	7.94265	7.66601	7.75534	7.25341
NOLC1	8.2032	8.36346	11.8351	11.4752	11.9515	11.9599
HSD11B2	3.24638	3.24087	10.7058	11.0583	10.3687	11.1517
AHCYL2	4.7896	4.80656	10.3645	10.4353	10.8483	10.1527
DMWD	5.25577	5.11436	9.03001	8.89023	8.73021	8.7836
NEK5	1.15151	0.688538	2.96294	5.15975	2.33826	3.13074
MPP6	5.76915	6.06271	6.3935	5.86762	5.8192	6.1209
C10orf2	6.41211	6.20936	9.23767	9.21403	9.28556	9.39405
POLR1B	7.46148	7.58138	9.70422	9.76093	9.6836	9.95246
ARAP3	5.41074	5.35274	8.79344	8.45851	8.01058	8.58431
IPO7	8.04473	8.41222	12.1951	11.7466	12.0558	12.3128
STXBP1	6.27037	6.54773	9.53312	9.24389	9.64515	9.04658
TRPS1	5.00074	4.87631	7.20163	5.49016	5.80562	5.24786
SSB	6.36709	6.5347	11.3195	10.3105	11.1687	11.5845
MRPL44	5.48858	5.12203	9.4597	9.60148	9.82915	9.76807
FBLN5	1.28911	-0.193184	9.06945	7.7205	7.34509	6.99338
PEA15	6.81157	7.05207	11.7673	11.0526	10.9855	11.1952
ACBD6	4.92391	5.01271	8.90485	9.45955	8.7925	9.15971
BBX	6.51583	6.69751	9.84314	9.01323	9.68623	9.46332
FRRS1	3.60195	3.03661	5.67676	6.31961	6.10837	5.44038
PINK1	3.50526	3.10699	10.396	10.2876	10.2604	9.87169
C10orf55	-1.26089	-2.48599	3.45145	3.07351	2.45066	2.68695
ISCA2	3.54386	3.45387	8.05346	8.35313	8.38137	8.31715
HDAC2	6.76472	7.08253	11.3727	11.2432	11.2359	11.6432
PARP12	6.10912	5.96629	9.87046	9.99477	10.1736	9.5573
RARB	0.256544	-0.335704	6.36477	5.09726	4.90504	4.7507
ISG20L2	6.88364	7.01678	9.79583	9.64871	9.7308	9.72602
SMPD4	7.88755	7.86403	10.994	11.0472	11.0059	11.2232
RBL1	5.57574	5.38713	7.98887	7.51512	7.422	8.00538
MSH6	6.99249	7.17049	10.0633	9.9459	10.072	10.119
CNOT3	4.94193	4.76565	10.0954	10.0478	10.1676	10.0523
FAM96A	5.20063	5.21048	9.81231	9.90018	10.1218	10.1045
CHMP5	5.30988	5.40804	10.6341	10.615	10.7701	10.6256
DDX60	2.43156	2.73579	9.40844	8.81047	9.77432	8.61288
FCHO2	4.36111	4.76288	9.56468	8.90761	9.71588	9.3514
FKBP7	2.12327	1.98623	7.76733	6.70724	6.898	6.97925
ZDHHC3	5.71397	5.7363	11.3598	11.5656	11.6715	11.4905
C6orf136	4.59853	4.57501	8.82408	9.0569	9.20093	9.24778
SH3BP1	4.20147	3.79622	9.699	10.0156	10.0162	9.76601
NUDT18	2.44951	1.84692	7.0488	7.34998	7.6491	6.99493
MRPS18C	4.59513	4.26435	8.21459	8.56633	8.50927	8.44531
MSTO1	4.76494	4.81173	8.86494	9.16474	9.00239	8.97495
TTYH3	6.96812	6.68559	12.0139	11.8464	11.9001	11.6853
FAM173A	5.81868	5.26057	7.1142	8.78152	7.59107	7.50403
JAGN1	5.19305	5.32674	9.66613	10.043	9.99601	9.93778
LBR	7.21156	7.35905	11.7086	11.2246	11.4327	11.8969
SLC38A7	5.41272	5.37451	8.20124	8.00266	7.89848	7.9287
CCDC113	3.51879	3.03796	7.70941	7.83417	7.28712	8.1001
ABHD6	4.09417	3.82199	8.01402	8.33846	8.18056	8.16373
TRIP4	4.3956	4.4803	8.84495	8.43286	8.87251	8.74106
PKN1	7.63966	7.16516	10.9543	10.7946	10.6558	10.5957
CNNM4	5.0769	4.87204	10.4787	10.5557	10.8749	10.497
CTH	3.56008	2.83691	6.52111	6.83297	7.02288	6.97707
RHPN1	5.82919	5.54621	7.90125	8.82581	8.2244	8.80102
DDX21	9.08839	9.34732	11.6593	11.2379	11.5438	11.6145
GCN1L1	9.54008	9.52118	11.8325	11.7184	11.9104	11.7424
OSBP2	4.74288	4.63778	7.57091	7.48757	7.45432	7.65288
NR3C2	2.44173	1.97505	8.28819	8.27783	8.73526	7.82706
ENOSF1	6.55821	6.35845	8.33878	8.93136	9.14093	8.72047
HHLA2	-1.73418	-2.18284	8.4892	8.94746	8.3985	8.69401
PNN	7.13736	7.41567	10.9828	10.3728	11.0092	11.1826
CRAT	6.36539	6.22351	9.78082	10.0026	10.2372	9.80677
RAET1K	2.01862	1.74483	1.66378	2.94418	2.47475	1.72223
KHSRP	8.99351	8.71862	11.7344	11.5068	11.7204	11.7604
IKBKAP	7.49475	7.63452	9.75838	9.59224	9.75713	9.84068
TRAF5	5.03535	5.26032	9.9818	9.84183	9.5228	10.4385
LTK	6.12347	5.91378	4.96451	5.98245	6.20423	4.78741
PODXL	8.0311	7.62944	11.0552	10.4374	10.9671	10.3328
NCOA6	6.52264	6.41903	11.3505	10.7173	10.6101	11.2834
ZNF621	5.67009	5.87821	8.99963	8.47138	8.68569	9.0684
FBXW5	7.85475	7.74343	11.1181	11.7326	11.4947	11.1232
CELF1	8.68809	8.94451	10.7327	10.2796	10.6643	10.65
OSM	-1.40033	-2.08753	6.53065	6.3962	5.69314	4.69841
IER3IP1	3.96356	4.41236	9.52851	9.46735	10.0982	9.56033
VDR	3.84277	3.03479	11.0762	10.6937	10.9334	11.0199
THBS3	2.37146	2.28046	8.83583	8.20334	8.02751	7.98711
C11orf54	3.81573	4.41431	9.34706	8.9643	9.19803	9.45821
UBE2S	8.54032	8.22604	9.15188	10.64	9.7753	9.63793
GIPC1	6.44478	6.26779	11.6437	11.9187	11.8488	11.7635
NUFIP2	7.95907	8.12657	11.1682	10.5109	10.9742	11.1604
ZBTB9	4.49495	4.30875	8.19515	8.2249	8.11643	8.35779
C19orf48	8.25215	7.95521	10.6404	11.2742	11.201	11.1377
NME7	3.49355	3.76764	7.26392	7.22791	7.03721	7.09845
KIF7	6.09959	5.80814	6.81936	6.12917	5.81245	6.28111
SENP1	5.98576	6.26151	8.81319	8.4186	8.66232	8.70016
FUBP3	7.41328	7.60124	10.3298	9.9719	10.2004	10.3561
COQ5	3.74195	3.83278	9.03617	9.30438	9.36428	9.28615
SDHAF2	3.1058	2.87364	9.13652	9.46219	9.23616	9.29946
RBM19	7.0211	6.90806	9.39522	9.16226	9.29481	9.53036
MAPK3	5.515	5.43899	11.1516	11.4436	11.2469	11.0843
ADCY5	-1.73418	-1.68356	5.94786	4.52475	2.94755	3.59442
SART3	7.07896	7.13585	10.5109	10.3709	10.5352	10.5295
HPS1	5.51939	5.38546	10.3931	10.6248	10.5348	10.4601
FGFRL1	5.58669	5.45499	10.0671	10.7275	10.0319	10.3658
CALML4	3.63724	3.72539	10.1939	10.3476	10.6209	10.5908
EVI2A	1.65352	1.84346	7.14736	6.09366	6.32088	5.13848
USMG5	5.45942	5.72266	9.77217	9.96195	10.0258	10.1634
SNAP23	5.3471	5.46161	10.4941	10.0915	10.5497	10.2993
PSMA6	2.3622	2.85031	11.0586	11.2429	11.4399	11.2083
PCDHGB6	-1.05849	-0.604784	5.56317	4.18866	3.36787	3.44276
ABI3BP	0.604789	0.756658	7.31815	5.61158	5.36183	4.7465
ZBTB24	5.18727	5.15876	8.44672	8.06695	8.2943	8.54542
PSEN1	5.61375	5.70829	10.9916	10.8519	11.071	10.8027
PDXP	4.38966	3.79556	8.61829	8.85946	8.79165	8.51575
PRRG4	4.85705	4.89871	7.066	7.50278	7.5522	7.08178
PPM1A	6.06346	6.38075	10.1654	10.0441	10.2233	10.0179
IFIT2	-0.982002	0.0983717	7.7108	6.95526	7.52224	6.59061
RALB	4.74382	5.04171	10.795	10.6077	10.695	10.7053
TSPAN5	2.72872	2.64146	6.86631	6.90105	6.39403	6.41268
GSTM1	3.67836	3.6149	4.11314	7.64357	4.40441	3.81433
MAP2K2	7.04964	6.75515	11.3488	11.6314	11.4438	11.5091
CD2AP	6.28473	6.52249	11.1548	10.2819	11.2362	11.1195
GULP1	3.74648	3.84635	7.7256	6.41645	6.67105	6.47969
FBXL19	5.6357	5.2923	9.4053	9.14223	9.24005	9.44997
SH3TC1	1.14262	0.0685211	8.34904	8.17239	7.83442	7.95881
DCTN2	6.40206	6.64782	11.1486	11.3005	11.2133	11.1088
ITM2C	6.08981	5.89178	12.7526	13.1769	13.1893	12.5747
MFAP4	-0.652816	-0.00433945	10.5446	8.92701	8.17334	8.08751
CLTB	6.82137	6.69296	11.0187	11.2922	11.3637	10.9828
QSOX2	7.74769	7.80008	9.33824	9.21989	9.46945	9.56501
NOP56	8.2328	7.82889	11.4521	11.5704	11.6749	11.8077
CDK6	7.45837	7.94861	10.4682	10.084	10.2969	10.3537
TDRD6	-1.20627	-0.848263	3.63429	3.04917	2.74078	3.38658
FXYD5	7.02393	7.22525	11.059	11.2001	11.0336	10.7995
EBF4	1.19271	-0.500479	6.72657	6.05106	5.60477	5.02724
MTAP	7.78777	8.27866	9.62818	9.36219	9.78897	9.65256
ULBP1	0.639141	0.280504	3.8091	3.427	3.85652	4.13965
RGL2	5.31206	5.42666	9.7848	9.76825	9.38195	9.96531
ZNF275	5.76791	5.67999	9.29959	8.88136	8.85276	9.14031
IMPDH1	8.55355	8.37986	10.7885	10.8855	10.6568	11.0053
ASH1L	7.22132	7.23439	10.5161	9.58126	10.0431	10.26
C10orf35	3.95983	3.81875	6.92904	7.23578	7.23859	7.34019
EPHX4	3.50665	3.6529	6.74618	6.92427	6.80959	6.93015
OGFOD1	6.10936	6.3197	9.81689	9.58954	9.79543	9.89683
GNA11	6.46699	6.12383	9.6653	9.67147	9.64575	9.35677
DDX27	5.78188	5.70492	11.2354	10.5923	10.3425	11.4349
TMEM135	5.07877	5.07442	8.38898	8.44277	8.5385	8.53603
ODF2	6.85351	6.8043	9.90585	9.59616	10.031	10.0663
KDM5B	6.60842	6.53794	10.732	10.145	10.4801	10.3297
PCK2	6.02807	5.52286	10.8186	11.1115	10.9317	10.9513
NDUFB8	2.08594	2.51479	10.4724	10.9664	10.7301	10.6922
SLC44A1	6.00248	5.95283	11.8244	11.7822	11.8658	11.9619
GDF11	4.87012	4.8528	7.86889	7.37754	7.31708	7.54404
HIST1H2BO	6.92485	7.04388	0.306347	4.25038	0.910859	0.490234
SLC35A1	1.2247	1.29064	9.077	9.15325	9.62692	9.12018
C17orf96	5.96056	5.44574	7.83677	7.86856	7.95238	8.19264
WDR90	7.21049	6.65199	9.2767	9.89748	9.66863	9.85951
PLS3	6.23781	6.33884	11.4746	10.8558	10.8642	11.0477
THOC2	6.71161	6.98635	10.7896	9.95216	10.548	10.8625
LPCAT4	5.07824	5.10694	10.0337	10.2191	10.8225	10.0398
BDP1	6.82321	6.93787	9.38512	8.48502	9.17208	9.35311
MIER2	5.33523	4.78105	8.79746	8.82513	8.91791	8.66204
VAPA	6.92806	7.08354	10.993	10.8804	11.4166	10.8107
CCNDBP1	4.96554	4.72795	9.53319	9.45203	9.601	9.2019
GTPBP4	8.41581	8.73511	10.4363	10.2914	10.461	10.6899
KRT81	2.17519	-1.94828	2.63345	2.96659	2.59818	1.72462
ARRDC4	5.1916	5.6719	9.36727	8.63073	9.22063	8.67791
IFI27L1	2.45237	2.28065	6.36546	6.62015	7.1493	6.60455
GTF2IRD1	5.88372	5.76682	10.4127	10.4188	9.91219	10.7784
ANKRD23	-0.261996	0.258824	5.06732	5.19954	4.85118	5.4947
ZC3H12D	-0.585602	-1.55441	5.32039	5.81238	5.24059	5.12962
S100A10	4.44798	4.81413	12.9121	13.0971	13.251	13.0009
ACADVL	7.75122	7.63345	12.0043	12.3095	12.4571	12.1209
SLC6A9	2.35098	0.883595	8.26464	8.18906	7.79207	8.08672
DNM1	4.24178	3.45313	8.03715	7.72706	7.21458	7.15843
MIER3	5.77362	5.77975	9.42342	9.01248	9.35387	9.49409
BPNT1	4.61229	4.67863	9.68156	10.0032	9.85332	9.89406
RILPL1	4.4959	4.47866	7.36879	7.11745	6.75157	6.90351
ID1	2.01989	1.55516	10.1949	11.6326	10.0272	11.3018
RASAL2	5.17667	5.28536	9.45868	8.88604	9.16512	9.2386
ACO2	6.27493	6.10484	11.6728	11.8603	11.9943	11.7251
HCG18	4.67998	4.81649	8.87603	8.40552	8.38778	9.02603
AK7	0.410388	-1.40205	4.60514	4.95059	5.77324	4.43394
PLCL2	4.13469	4.48734	7.00699	6.49931	7.22625	5.37693
LRRC16B	1.12058	1.12597	4.93568	5.10568	4.39194	5.18207
C2orf27A	0.96823	1.29924	4.33338	4.5141	3.37095	3.53571
PLXNB3	-0.0511706	-0.917625	5.70182	4.89933	4.62284	4.28083
SLC25A3	9.15118	9.17417	12.9594	13.3748	13.2816	13.1872
PHF8	6.67339	6.58454	10.1102	9.64896	9.71461	10.1202
NIT1	4.66508	4.81643	8.83401	9.19785	8.95416	8.96624
MET	5.70726	6.6383	11.7466	11.488	11.558	11.9001
KIAA1430	6.7397	6.95046	9.90315	9.33605	9.75426	9.8502
ZNF573	3.10265	3.194	4.11502	3.58656	3.52183	3.77769
GLRX	6.82867	7.4779	9.35145	9.68954	9.87817	9.32879
ZNF337	2.70641	2.48082	8.55278	8.1529	8.02553	8.72902
PRR3	4.86051	4.54864	7.44482	7.05229	7.31003	7.41073
SCD	8.99419	8.655	13.252	13.1135	12.9775	13.3835
ASS1	4.31165	3.61798	12.3885	12.836	13.3657	12.5743
FAM189B	6.67337	6.65482	9.56279	9.72737	9.75873	9.56953
MMS19	6.87286	6.90775	10.2056	10.3457	10.2784	10.1678
SDF4	7.23426	6.99918	11.7574	12.0915	11.9693	11.6914
SH3BP4	5.23784	5.24889	11.0958	10.9643	10.967	11.2483
LRRC49	3.42053	2.71112	6.75627	6.17976	6.1787	6.73968
ANKRD9	4.75193	4.50571	7.15719	8.9715	7.31096	7.56861
TMEM179B	3.43265	3.69924	9.79974	10.2439	9.9978	9.85936
LPCAT2	3.94246	2.92154	9.89423	9.31382	9.40655	9.61822
PTPRG	5.02579	5.20651	9.21187	8.83121	8.9066	8.84131
DENND5A	6.48478	6.62176	9.61341	8.56937	8.59319	8.47681
ZNF251	5.93673	5.78379	8.41359	7.98597	7.60427	8.65962
ARID3A	5.04275	5.14023	8.33232	8.19624	7.08721	8.39194
ANGEL1	5.68934	5.50948	9.47062	9.33332	9.12851	9.53398
RBM12	7.56928	7.69208	11.0684	10.7434	10.9649	11.1009
ZNF514	4.60284	4.72525	7.84863	7.52803	7.34603	8.2018
DGAT1	6.36678	6.02113	10.9273	11.5269	11.1743	11.4551
PLXND1	7.05806	7.12251	10.8531	10.0965	10.3833	9.58696
CTBS	2.42288	2.89054	8.62347	8.38079	8.82759	8.4472
SDHA	7.28891	6.98109	11.4989	11.9274	12.0783	11.5089
YAP1	6.67228	6.97944	11.4866	10.9812	10.9674	11.4597
FRMD6	8.12961	8.30146	8.94481	7.1358	7.34178	6.62066
INPP5D	-1.98559	-1.29897	10.3619	9.97934	9.81613	10.2838
LTB	-5.01248	-4.31435	7.24369	6.72601	6.57408	5.73526
OAF	4.85756	4.93357	10.536	10.8221	10.5303	10.5517
SHPRH	6.02599	6.2521	8.08628	7.35312	7.56615	7.81574
ELOVL6	6.89855	7.0547	8.77981	9.00543	9.51456	9.07933
MCM3	7.96419	7.97889	11.588	11.579	11.89	11.8641
ARL13B	3.77035	3.87182	7.28117	6.41524	7.08912	6.98158
RNF216	7.02952	6.97212	10.3621	9.8971	9.92679	10.1795
LMOD1	-2.22041	-2.26588	9.88163	7.61578	7.39171	7.02188
CYP39A1	0.289196	-0.440535	7.38752	7.01284	6.74696	7.70918
ARL17A	4.01427	4.12023	5.93917	8.43144	6.02294	6.22395
TMEM185B	6.11908	6.09462	9.15979	9.17789	8.97873	9.20393
SULF2	0.867335	0.518708	12.2355	11.3183	11.2918	11.2407
SERTAD1	4.9614	4.73535	8.67053	8.82489	8.7994	8.37158
DBF4B	5.87481	5.68684	7.41142	7.46666	7.52559	7.71035
WDR3	7.16027	7.38445	9.95948	9.65837	9.93617	10.1163
DYRK3	4.51246	4.73322	6.12102	5.55269	5.83389	5.22255
LMLN	3.82922	3.64756	7.66285	7.62127	7.72632	7.60566
SPATS2L	5.96002	6.04505	11.2477	10.9077	11.2054	11.1083
NDUFS8	6.36843	6.03209	10.1591	11.0878	10.4968	10.5523
ANXA2P1	-0.113692	0.0593102	6.59575	8.80402	7.06951	6.47161
CCT3	9.4041	9.2925	12.8079	12.8735	12.8614	13.0951
TMBIM4	3.02554	2.93167	10.1922	9.76539	10.0905	10.338
PRPF3	6.04025	6.24157	9.67714	9.40648	9.44801	9.83417
RPS6KA2	2.17488	0.83052	9.46803	8.61632	8.94511	8.50295
RPAP1	6.18991	6.03035	9.43593	9.39557	9.47739	9.43469
IL31RA	-5.01248	-1.37794	0.424058	1.04468	0.0306053	-0.309287
NFATC3	5.83656	6.01236	9.20554	9.36975	8.97058	8.9709
PPP2CB	5.99468	6.43951	10.487	10.4209	10.7446	10.2926
ZNF720	3.46264	3.6104	8.12066	7.39814	7.71604	7.9438
BRD2	7.35462	7.49461	12.2737	11.7407	12.2483	12.169
ATP5O	3.98429	4.0685	11.4058	11.6765	11.729	11.8343
GRIN2D	7.19199	6.76812	9.05712	9.49689	9.74075	8.83987
DNAJC10	6.74439	6.88998	11.2674	10.6691	11.3369	11.2449
INTS2	5.67769	5.95909	8.54794	8.10344	8.55237	8.5141
COX7C	6.88586	6.916	11.6547	11.6637	12.0612	12.0743
UPF2	6.60146	6.83495	9.86732	9.13257	9.80583	9.81965
SLC27A1	3.62096	3.17893	8.49667	8.15074	8.336	7.95846
PDCD6IP	7.10593	7.39961	12.0101	11.6879	11.9934	11.9681
DGKH	5.82348	5.87194	6.30918	5.74812	5.68312	6.05345
CHMP1B	4.9088	4.93896	10.6002	10.5076	10.7585	10.3816
IRAK1BP1	1.67931	1.09507	5.40043	5.39381	5.10426	5.77256
DDX19A	6.044	5.97194	9.93841	10.0987	9.7873	9.89561
ZNF286B	4.33844	4.48103	3.97475	6.49085	3.75925	3.65587
TP53BP2	6.71312	6.87294	9.79267	9.40163	9.59227	9.65191
DENND4B	7.05844	6.93459	9.83543	9.80887	9.73126	9.79901
ACOX1	6.43616	6.4381	10.874	10.9539	10.6017	11.01
ZCCHC10	3.99329	3.88876	8.40049	8.18764	8.47746	8.51123
TAF13	5.38284	5.91295	7.15499	6.64572	7.27276	6.90004
ZNF623	6.34117	6.28208	8.87418	8.5028	8.2431	8.77073
TTC18	2.87623	0.900216	3.73899	4.0709	3.49747	4.3193
TTPAL	5.95671	5.9832	9.30435	8.86027	8.66587	9.38311
ZNF23	1.74481	1.56108	7.68546	7.11292	7.34737	7.78528
RCAN1	4.59749	4.81719	9.74546	9.3676	9.28283	9.25327
BCL9L	5.01021	4.0745	10.7971	10.24	10.5644	10.2006
ARL8A	4.90399	4.77453	9.94728	9.55832	9.76236	9.88078
GLUD1	7.52254	7.60912	11.5396	11.7606	11.729	11.5954
MYLK	0.575814	0.382943	11.8287	9.85161	9.67477	9.59984
DHX37	7.02922	6.82057	9.77802	9.72467	9.72823	9.84878
DYNLT1	5.55569	5.62283	10.1778	10.7219	10.4846	10.3859
TYRO3	6.40541	6.19046	7.66797	7.95395	8.19033	7.73027
PHF12	5.80207	5.81595	9.84527	9.49301	9.66426	9.67354
NPIPL3	4.09431	4.12366	8.99358	12.2667	8.81673	9.55174
LITAF	5.45672	5.60457	11.7015	11.4713	11.6244	11.2447
NUP214	8.03309	7.84655	10.5782	10.2047	10.4433	10.564
WIBG	4.03978	3.85239	9.06526	9.11112	9.592	9.31002
C5AR1	-0.579139	-1.69965	8.20202	7.49208	7.05963	6.19156
GALNT6	7.33984	7.73202	10.5522	10.1898	10.2666	10.5127
PCDHB14	2.79458	2.30333	7.06661	7.23029	6.88852	6.83304
PLAC2	-0.416086	-0.236181	3.63398	3.14496	2.69264	2.81369
ZNF696	6.10289	5.88434	8.06326	7.73423	7.52676	8.25671
NAGS	2.94229	2.48399	6.07532	6.45689	6.35917	5.81052
BRD7	6.46666	6.53847	10.4278	9.75743	10.2323	10.5582
C17orf51	6.26413	6.25417	7.79728	7.17445	7.30074	7.14615
ZDHHC8	5.79583	5.59727	9.50348	9.41372	9.24687	9.3255
TCF20	7.37357	7.51063	10.8068	10.338	10.6857	10.7948
ZNRF2	3.2443	3.38097	9.28225	9.29699	9.06239	9.53808
YIPF5	4.34513	4.65878	9.87911	9.61777	9.93798	9.56815
MAP1B	3.60852	3.00876	8.89353	7.1668	7.08398	6.90005
ETFB	3.80512	3.29054	10.6164	10.9811	10.9199	10.8239
NANS	5.70374	5.57531	10.6557	11.1674	11.2201	10.9118
LRRC19	0.593896	0.527078	8.03165	8.14604	7.00634	8.58012
JMY	5.06492	5.34541	8.88785	7.94822	8.41102	8.55915
USP10	7.37975	7.03102	10.9033	10.8319	10.8467	10.9348
FAM92A1	6.21986	6.37545	7.4371	6.93193	6.80876	7.54041
CHRNA3	1.08994	1.59968	6.09996	4.05336	3.824	2.76583
SIX5	3.00298	2.50722	8.57217	8.28143	8.62798	8.08217
ZNF30	2.16127	1.78354	6.24026	5.94452	6.06175	6.29951
CCNYL1	4.99948	5.10232	8.95775	8.87169	8.92878	8.86056
MYD88	5.5645	5.48788	10.7938	10.8286	10.8058	10.5768
SUCLG2	5.25915	5.21646	10.9477	10.8271	11.1671	11.1924
EFEMP2	1.30156	1.12555	9.84498	8.89357	8.35228	8.12327
VPS72	4.78062	4.65959	9.80652	9.82711	9.69911	9.93638
GSDMD	6.17546	5.84347	10.5302	10.9485	10.9704	10.6297
ALS2	6.10505	6.36479	8.75163	8.33058	8.87913	8.62372
MMP19	-1.43349	-2.848	8.66356	7.88318	7.88374	7.74084
GRIK1	-0.53384	0.0859477	-0.0313701	0.436054	-0.139404	-0.309852
CCDC88A	5.76186	5.94803	8.20504	6.59214	7.29606	6.28547
NOL8	6.65598	6.79639	9.72258	9.11063	9.51999	9.94781
GRIA3	0.550516	0.773071	1.90321	1.02286	0.606907	0.32723
CEP97	5.35187	5.51268	6.42485	5.88481	6.37781	6.00453
SYTL2	0.362067	0.481057	10.0967	9.43035	9.97285	9.77817
AMZ1	0.413667	0.667252	2.7791	1.57968	1.86252	0.848556
IFIT1	-0.0400142	-0.988413	7.87754	6.93446	6.97038	6.44294
PCSK7	6.52603	6.58479	10.3371	10.5267	10.7108	10.369
B3GNT9	3.40741	3.24887	7.9452	7.56831	7.54501	7.07528
UBE2H	6.01003	6.1285	10.3613	9.77187	10.128	10.0765
GOLM1	8.01785	8.17148	12.0909	12.2332	12.7125	12.2612
DNMT1	8.88056	8.90283	11.0203	10.8651	11.1861	10.9921
ZNF692	5.48187	5.35665	8.42209	8.70563	8.58935	9.09288
SLC25A11	6.01514	5.98591	9.92752	10.4067	10.3842	9.969
ZNF766	4.10536	3.81178	8.53485	8.17693	8.38314	8.51799
NAT14	1.71534	1.67482	7.09607	6.91499	6.83005	6.71428
GLS2	5.10183	4.68751	6.26872	7.01945	6.98995	6.81886
ARHGEF16	5.12302	4.98469	9.96061	10.347	10.5123	10.1833
NADK	7.73421	7.47325	10.5081	11.0308	10.6096	10.5204
C22orf28	6.94844	6.89485	11.0057	11.2301	11.1605	10.9272
NT5C3	4.83027	5.25426	9.76209	9.34025	10.0277	10.0032
ESRRA	6.55352	6.28826	11.006	11.3052	11.0754	11.4896
VPS13B	7.55053	7.64617	9.50576	8.73072	8.87576	9.07018
EPHA10	2.31198	2.08896	7.75784	7.96081	8.48395	7.79862
ATR	6.43802	6.46138	9.41104	9.1953	9.10001	9.62733
CSNK1G3	5.53781	5.87861	9.55346	9.24052	9.66725	9.54113
C22orf32	4.40946	4.39911	9.22236	9.71565	9.40636	9.50697
ATG9B	0.566052	0.938016	6.15962	6.34569	4.85894	6.365
DMBT1	0.070798	-1.15364	9.86383	11.8837	11.2382	9.18922
LRCH1	5.45259	5.61252	9.90752	9.41311	9.72852	9.70404
C19orf26	5.03947	4.44695	3.43244	3.46881	3.10275	2.97859
NCOA3	5.43123	5.72807	10.4314	9.67981	9.67707	10.2206
NCOA5	5.42865	5.4053	10.3833	10.0569	9.8833	10.4116
CISD3	4.56589	4.47712	10.2861	10.7793	10.5097	10.6291
TMCC2	3.07296	2.54908	5.20515	4.34773	4.33277	3.7841
RALGAPB	6.73587	6.91628	11.0694	10.4126	10.2495	10.9752
PAM	5.76798	5.91864	11.4188	10.7481	11.0116	10.5406
LRRFIP2	5.9214	6.12963	9.80603	9.47068	9.75533	9.83424
KCTD5	6.67844	6.89288	10.2389	10.248	10.458	10.3258
RAB11A	6.90872	6.97051	11.5748	11.6714	11.9457	11.7019
MYL5	3.85195	3.74856	6.50528	7.35007	6.8853	7.11966
ULK1	5.04095	5.13174	9.86487	9.58321	9.53446	9.46681
KLF9	0.527949	0.0950113	9.38603	8.06254	8.8672	8.10436
FAM71E1	-0.609562	-1.82283	5.6439	6.00672	5.47004	6.2298
GPSM1	6.00073	5.98235	7.26896	6.43856	6.13599	5.98269
C1orf112	4.49144	4.94904	7.67726	7.92353	7.61234	8.05582
NEURL3	-3.71736	-4.27219	4.24624	4.92549	4.07203	4.47138
SKI	7.23257	7.06473	10.9497	10.6339	10.5722	10.4697
ZNF238	4.26726	4.15778	9.86729	9.57263	9.72098	10.1403
ASPHD1	4.98311	5.12688	6.90987	6.61148	6.91636	6.78634
ZBTB46	3.69524	3.44215	6.86097	6.20219	6.03244	5.45771
GTF2I	6.62267	6.50926	11.0454	11.9804	10.7573	10.8029
METRNL	4.81402	4.41041	9.38797	9.77533	9.28409	8.96194
PDGFRL	1.84546	1.36051	5.95867	4.23961	4.91175	3.04933
WDR59	6.22754	6.32425	9.60674	9.64705	9.54704	9.77823
CCNJ	5.33366	5.47989	8.16286	7.96277	8.03415	8.19132
NCOA4	8.3063	8.50757	11.7973	11.6756	11.7619	11.657
DERL2	5.05563	5.44337	8.58866	8.50062	8.93353	8.44663
NOSTRIN	2.94672	3.3522	8.26287	8.12667	8.67209	8.67856
IWS1	5.81471	5.8993	10.2096	9.66057	10.1435	10.2893
FAM107B	5.59394	5.60063	9.93008	9.32783	10.1865	9.11618
C11orf75	3.21406	3.37877	8.45163	8.6839	9.04389	8.2738
PUM1	7.38686	7.43362	11.2081	10.9651	11.0933	11.0868
IL22RA1	0.195371	-2.38787	9.98797	9.71422	9.51797	10.0138
E2F2	5.68811	5.48267	7.77002	8.29943	8.52194	8.13578
PPAP2A	2.9077	2.6869	9.50345	9.18426	8.6627	8.76882
CRB3	-1.98559	-2.74881	9.06767	9.62338	9.51509	9.353
ACTN1	8.74256	8.53705	12.9065	12.3675	12.5632	12.1752
SCO1	5.53862	5.48903	8.89479	8.97316	9.49241	8.90317
HPSE	4.24385	4.38473	6.5542	6.87581	7.38902	5.9587
ACOT1	2.25741	1.63947	8.23097	8.51995	8.06698	8.2281
PFKM	7.76882	7.78624	10.2526	10.1916	10.0865	10.424
PHLPP2	6.42085	6.64777	8.54341	8.26677	8.37716	8.40022
ZNF665	-1.08157	-2.12361	3.93714	3.12902	2.13681	3.3582
SHOC2	5.68405	5.74758	9.85521	9.29834	9.72288	9.62221
ERP44	5.68083	6.10339	10.8017	10.8839	11.0008	10.9498
KPNA5	4.07038	4.28381	5.13795	4.36665	4.56595	4.74806
LETM1	8.36984	8.08601	10.3912	10.7951	10.8684	10.5165
RRN3P2	3.02931	2.77064	3.78215	7.32006	2.59805	3.55284
FEM1C	5.50868	5.7598	9.54612	9.30366	9.75652	9.5122
ADRBK2	2.86074	2.88251	8.52642	8.01086	7.5425	7.96455
CYCS	7.26165	7.49097	12.1572	12.0602	12.3381	12.6553
YIPF1	4.20274	4.21278	9.05725	9.08738	9.23883	8.96662
RUVBL1	7.17679	6.99525	10.3551	10.5128	10.4549	10.6481
B3GNT5	4.75786	4.87517	9.76782	9.34824	10.0736	9.81839
STARD10	4.80477	4.38526	11.4092	12.3377	11.8313	11.8233
BCL6B	-3.54121	-3.30061	7.7639	6.46776	6.50186	6.27215
TMEM161A	5.86857	5.41008	9.64643	9.99478	9.7573	9.89376
NOXA1	2.07154	1.45089	6.88998	7.99685	7.84668	7.67823
B3GALNT2	5.4841	5.42876	9.43633	9.53135	9.49386	9.49033
B3GNTL1	3.89284	4.15594	6.59455	7.16483	6.98984	6.99185
ETNK1	5.49519	5.75787	10.474	10.3716	10.8505	10.612
MTHFD1L	7.68065	7.4387	9.81392	9.95521	9.81861	9.9989
UGGT1	7.44918	7.6483	11.1931	10.9841	11.1441	11.1786
PLAGL2	6.34596	6.36762	11.0821	10.7276	9.92615	11.294
IFT80	3.23153	3.32276	8.40469	7.76342	8.10935	8.42083
PDE8A	5.48122	5.75518	9.52404	9.39126	9.40323	9.56584
KAT2B	3.96967	3.91938	8.04828	7.18263	7.881	7.26177
GGN	1.12192	1.26229	2.69761	2.39314	1.96931	1.45511
INO80C	3.99795	4.05039	7.90532	8.01957	8.54743	8.02823
DHRS2	-0.115089	-1.06557	4.56731	4.63529	4.31459	4.83821
NUP205	8.66645	8.58734	10.7363	10.5157	10.6585	10.8009
AXIN2	2.17159	1.88889	11.3896	11.4222	10.2496	12.1911
CRYL1	3.66518	3.65623	10.4095	11.0094	10.2293	10.7035
DIRC2	4.44988	4.76762	7.99259	8.08422	8.08127	7.92781
KRCC1	1.45992	1.3432	9.7036	8.99715	9.53149	9.79868
SAMD11	0.291124	-0.669867	6.37003	5.54956	4.74592	4.7704
ERF	5.72772	5.43009	10.324	10.1503	10.1975	10.2514
TARBP1	5.92371	6.09161	9.67658	9.62881	9.31442	10.0888
BAZ2B	4.47449	4.33642	9.52656	8.59664	9.17631	9.38112
JPH1	5.01668	5.22925	9.09261	8.91489	9.4405	9.2581
DIDO1	7.26272	7.26472	11.1585	10.774	10.5365	11.2188
SNAPC4	7.56779	7.37325	8.74167	8.70838	8.90051	8.97155
PGM2L1	3.47748	3.70928	9.18821	8.20574	8.85531	8.51129
CDYL2	1.72583	1.29277	5.10991	4.39657	4.3719	3.5907
TAOK3	3.85029	3.66664	10.1237	9.70367	10.1724	9.89657
MFSD11	3.76653	4.02434	8.72009	8.68755	8.62719	8.66785
TNFRSF11A	2.85017	2.29676	7.93331	8.52492	9.18847	7.81421
SCAMP2	5.89053	5.67784	11.5954	11.525	11.8642	11.4663
PPAT	6.80078	7.02897	8.94578	8.77582	9.22982	9.24458
ARHGAP33	2.87524	2.45827	7.09977	7.07079	6.88731	7.41824
ZMIZ2	6.76971	6.44352	11.7786	11.6003	11.4568	11.8812
MAP1LC3B2	0.829502	1.13457	8.19833	9.00063	8.02046	8.07475
KCNJ11	3.66538	3.16955	6.09314	6.28718	6.58643	6.47628
ANK2	2.51242	2.37658	7.15059	5.15056	4.84676	4.42456
ILDR2	3.84038	3.23905	2.74435	2.02035	1.70132	1.87944
KIAA1522	5.71549	5.30493	11.7359	11.8202	12.2372	11.8149
BIRC3	3.01156	2.92661	8.94727	8.453	9.46527	8.27711
KIF5B	8.92701	8.97249	12.7668	12.0627	12.3498	12.7916
C2orf81	2.99926	2.63175	5.98998	6.83458	5.79569	5.78066
GPR39	-3.953	-5.01248	8.18035	8.34188	7.95392	8.68118
RFX7	6.49222	6.57964	8.74013	8.25679	8.68437	8.56768
DNAH14	4.54594	4.22184	5.89676	5.88322	4.68576	6.57132
CYBASC3	4.4542	4.47991	10.1323	10.206	9.9382	9.93641
SET	10.0842	10.3601	12.7642	12.5631	12.9492	13.004
GTPBP3	6.36055	6.06158	8.68683	8.76963	8.78845	8.84979
MPP5	5.91425	6.27525	9.39109	9.13123	9.48979	9.252
UNKL	4.63362	4.49991	8.1454	8.1622	7.69503	7.98962
KIF20B	5.28698	5.61774	8.84994	8.14271	9.02802	9.01422
LRRC28	2.94505	2.95399	7.6794	7.91968	7.73448	7.64657
POM121	7.5442	7.55386	11.6009	11.6258	11.3529	11.6043
TGFA	4.01176	3.92692	8.73472	8.65194	9.00527	8.76299
KIAA1147	6.72543	6.95529	10.5865	10.0379	10.1376	10.5016
STAT5B	5.80226	5.83431	10.7482	10.3158	10.1598	10.4384
ENTPD1	5.04721	5.21764	10.4017	9.57223	9.58513	9.37996
MAD2L1BP	5.2368	5.05757	9.1849	9.34411	9.30507	9.34601
C1QTNF6	0.832811	0.419519	9.09166	8.30577	8.33615	8.00308
HIST1H1C	8.82229	8.66438	7.84538	7.42974	8.32147	7.64582
ARNTL	4.34036	4.55535	7.36072	7.1285	7.12718	6.9188
AGAP3	7.10838	7.06986	10.7896	10.6267	10.6326	10.7053
SNORD17	7.17461	6.53676	1.38518	3.26109	1.5089	1.89296
DCBLD2	6.00599	6.3669	9.25787	8.4334	8.66379	8.48702
TMEM9	6.01533	5.849	10.6136	11.0425	10.4135	10.9376
ENC1	6.18249	6.67167	11.7937	11.6478	11.7233	11.8795
DNAJC25	3.08394	3.58954	7.53681	7.3698	7.66964	7.67488
CLEC11A	6.20062	5.70157	8.07924	7.8892	7.10211	6.89191
PAQR8	3.62815	3.38267	10.3116	10.537	10.4154	10.7252
ARHGEF10	6.25014	6.2893	8.85099	8.22155	8.61481	8.33889
RNF219	3.74912	3.98256	8.88535	8.42836	8.53487	9.05932
YY2	1.01838	1.76348	4.56472	4.35547	4.34947	4.33403
SMG1	8.33416	8.51498	11.4697	10.8016	11.0888	11.3317
TESK2	2.73922	2.26785	7.10887	7.13202	6.99134	6.83352
STAM2	4.32553	4.44213	9.32096	8.99545	9.34066	9.2262
PPP6C	6.4061	6.65787	10.4018	10.3812	10.4616	10.545
TRIB2	2.85047	2.27103	8.96698	8.27386	9.34133	7.66722
CEP135	5.4378	5.52883	7.52991	6.82679	7.68847	7.29796
PUS1	6.30458	5.86213	9.3861	9.91928	9.65105	9.86057
BBS10	3.71443	3.87713	7.87514	7.13622	7.17134	7.70329
CIT	7.02205	6.98367	9.19156	9.09031	9.52954	9.35425
STBD1	0.745672	0.505156	8.92113	8.80511	8.72226	8.57273
RBAK	5.59164	5.67529	8.87789	8.25332	8.54755	8.86497
NDUFAB1	6.23801	6.25779	10.1275	10.656	10.3961	10.5741
RAB14	7.2582	7.55731	11.2227	11.1425	11.2795	11.1601
NONO	8.42316	8.30776	13.1884	12.9823	12.9963	13.3341
FAM156A	1.47376	1.86463	9.37903	10.529	9.169	9.93142
PSME4	8.50827	8.74424	10.6112	10.2971	10.6275	10.69
ZNF792	3.99714	3.96059	7.45854	7.31235	7.27941	7.32497
PHF6	5.75668	5.94821	9.7428	9.2263	9.59641	9.8661
CBR1	5.7126	5.36645	10.115	10.6906	10.4975	10.3545
THADA	6.39428	6.28827	9.57454	9.42106	9.363	9.69476
MECP2	5.86029	5.77122	10.0386	9.4091	9.56556	9.81056
GLRX5	4.98971	5.16514	9.59219	9.80318	9.97033	9.77932
USP11	5.75647	5.51277	10.3927	10.0467	9.78745	10.01
IGSF9B	4.97508	4.7663	4.23212	3.57824	3.9404	3.39177
EIF4G1	9.7454	9.72056	13.251	12.9801	13.248	13.1435
RFX5	5.3838	5.71969	9.88702	9.51981	9.9355	9.73562
HADHA	7.85269	7.72778	12.2224	12.2251	12.2874	12.3785
NFYB	4.37243	4.61996	9.44448	8.77363	9.22339	9.36578
HTR2B	1.89179	2.06009	4.70343	2.2071	2.70832	2.14457
ANKS6	7.2164	7.04415	9.55138	9.72019	9.75413	9.77544
ESF1	4.4257	4.52185	9.01477	8.01503	8.77617	9.19679
UHRF1	8.51247	8.25868	8.69503	9.6744	9.38188	8.86995
ACP5	-0.112343	-1.65371	10.1458	9.81152	9.41909	8.68602
LDB1	5.636	5.59188	9.86594	9.54544	9.42449	9.68251
CGRRF1	3.17198	3.23267	6.98608	6.89729	7.06321	6.71132
FBXW8	4.00807	3.46012	8.50507	8.46222	8.49912	8.41713
ULBP3	4.36746	4.38734	5.29328	6.00583	6.0642	5.4404
SETD7	7.58862	7.76728	10.7621	10.1559	10.7976	10.3076
RASA2	5.83518	6.38409	7.18633	6.30406	6.67978	6.87419
KIAA0247	5.00393	5.01946	10.8458	10.1592	10.533	10.0189
SLC7A1	8.48688	8.48892	11.6819	11.4759	11.4219	11.7539
TNXB	-0.89055	-2.14201	8.83402	7.26309	6.65239	6.01953
TTLL4	6.87208	6.85581	9.37101	9.30212	9.46779	9.55079
ATP6V0B	6.62691	6.57846	11.03	11.8195	11.3289	11.2654
BOP1	4.45987	4.20683	9.14942	11.0683	9.13992	9.67812
CEACAM1	-0.334018	-0.524596	11.8659	11.8403	11.7339	11.9259
NCAPD2	8.47052	8.57839	11.3554	11.0997	11.5622	11.452
NECAB1	-3.00951	-1.64755	4.69793	2.7371	2.91111	2.72334
NPRL3	6.23377	6.23686	9.78055	10.0413	9.79141	9.86031
ECHDC1	6.04524	6.17409	10.2806	9.94524	10.1991	10.4794
NOP10	5.55759	5.65953	9.994	10.3575	10.4318	10.1526
RAB11FIP3	6.574	6.32149	10.0372	9.76809	9.62809	9.83877
ACBD7	1.22492	0.241551	5.66993	5.62802	5.81054	6.22476
FTSJD2	6.39252	6.33411	10.136	9.81607	9.86026	10.0389
KIAA1244	7.33898	7.39298	8.76824	8.42919	9.12076	8.3928
TOPBP1	7.43041	7.75987	9.99542	9.66741	9.99258	10.1524
LIN7C	6.57271	6.82929	9.18452	9.37328	9.47248	9.45328
ELAC1	2.52903	2.15547	6.49286	6.44176	6.89041	6.42629
ITPRIP	5.70231	5.78543	9.4152	8.58863	9.0632	8.46605
CC2D2A	4.72745	4.51683	7.43377	6.33757	5.68662	6.70853
SLC37A2	0.406756	-0.131232	7.81159	7.20506	6.55699	5.39094
BMS1P5	-1.08153	-0.185074	5.47637	6.75919	5.5235	5.5965
PSD3	-0.553608	1.28552	9.04512	8.26573	9.04258	8.46777
TMEM140	3.49101	3.31146	8.68467	8.10162	8.23656	7.7034
PRR11	5.33274	5.52574	7.31826	6.95986	7.24993	7.38305
C1orf35	5.18121	4.91925	8.2583	8.50613	8.43777	8.56361
PHF10	6.15943	6.53477	10.1784	9.73761	10.03	10.2298
CDHR5	2.94409	2.76886	10.691	11.0689	10.3344	10.6479
TMEM87B	4.8474	5.15128	10.7289	10.5166	10.5989	10.7408
SH3BGRL2	3.96708	4.11494	11.0507	11.0259	10.9665	11.2809
PYCR2	4.57438	4.60391	10.4025	10.4022	10.3922	10.5974
GFER	4.78845	4.36229	9.07728	9.39068	9.08057	9.19583
C20orf27	6.57315	6.2493	9.90208	10.4587	9.94847	10.1104
SNX24	4.45896	4.72626	6.29007	6.19721	6.58471	5.90214
RPS10P7	-1.95003	-1.02474	5.55295	9.61002	5.71789	6.01485
ITM2B	5.53688	5.6908	12.9197	12.5899	12.738	12.5741
NFXL1	6.31395	6.44418	8.26515	8.14915	8.39806	8.42932
XPOT	7.53509	7.52667	11.0005	10.5805	10.8606	11.1674
DBN1	8.11603	8.21587	10.2148	9.62876	9.81578	9.39524
DNAJC2	6.63868	6.73561	9.94547	9.13756	9.77294	10.2786
IQSEC2	2.08729	0.452782	8.68819	8.39954	8.44554	8.53317
KCTD7	3.50063	3.27494	8.08157	7.41101	7.10278	7.66286
PRDX6	8.40589	8.58012	11.7526	11.6894	11.81	11.918
STX1A	4.18281	4.63879	7.43184	7.49136	7.48237	7.34636
PRSS3	2.99174	2.86265	10.4668	11.3175	10.8896	10.8803
BRCA2	4.75103	4.99165	7.80047	7.40161	7.70839	8.09971
MAST4	3.5568	4.62363	8.03454	6.90789	7.26219	7.12725
MGST2	3.53071	3.38881	10.0058	10.1063	10.5207	10.3482
NRP1	3.30053	4.50424	10.3366	8.98224	9.39197	8.52461
GPR19	-0.26034	0.296653	4.10063	4.29162	3.65896	4.32723
YTHDC1	6.37791	6.29507	10.4986	10.0785	10.3828	10.4674
DYNC2H1	6.91101	6.89225	5.86499	4.56404	4.17422	4.34992
TRIB3	5.52319	5.03887	10.2909	10.7621	10.1765	10.7544
NMB	3.90999	3.57497	6.64926	7.30127	6.97857	6.79968
UHRF2	5.76673	5.98206	9.51355	9.23342	9.2701	9.51513
STX8	3.96232	3.7384	7.84184	8.39058	7.99021	7.65498
UBE2J1	6.44292	6.54467	10.9469	10.7976	11.0149	10.8795
EVI2B	1.31012	1.04153	8.03131	7.01729	7.59306	6.08207
PAQR7	4.70597	4.72418	8.05364	7.86829	7.6579	7.70539
SLC2A13	3.60546	3.47618	7.9366	7.56323	8.13955	7.58301
KAT2A	6.7187	6.49879	10.6739	10.8475	10.6682	11.0791
PLB1	-2.65788	-5.01248	5.72807	5.69391	4.78037	5.81272
C4orf34	0.350368	-0.0299706	8.72567	8.49292	9.03541	8.33526
DNM2	7.65078	7.38062	12.2943	12.4517	12.6082	12.2681
PPCDC	4.22026	4.04199	7.05553	7.35476	7.63587	7.23795
ZNF335	5.84313	5.87432	9.23881	9.17585	8.84834	9.3099
PMM1	3.82805	3.55689	9.02375	9.32164	9.01551	8.96034
NKPD1	-0.501683	-0.758609	3.31955	3.90724	2.37798	3.82599
SLC25A24	5.36557	5.30696	10.484	10.1741	10.6785	10.3936
RHBDF2	4.12793	3.85035	9.98942	9.82793	10.0757	9.69971
KANK1	5.91496	5.76552	10.4001	10.0732	9.74822	10.3835
RAB1A	6.45574	6.69653	11.8605	11.7617	11.9583	11.9168
TIGD4	0.904278	1.23569	3.84497	3.7284	3.4634	4.2715
SYT7	1.695	1.53986	10.3087	9.8166	8.99931	10.6989
NCBP2	5.95088	6.40875	11.0528	10.7516	10.7403	11.2773
NOM1	7.80073	7.84205	9.29209	9.1836	9.22894	9.4175
KCNJ14	1.70415	1.50723	5.18949	5.45351	4.99717	5.42349
ZFP36L1	8.28774	8.35738	12.5964	11.8008	12.0432	12.0552
SLC7A5	9.49154	9.35403	11.7396	11.8441	11.6193	12.0781
OCEL1	2.90998	2.80731	7.64315	7.7739	7.89349	7.35539
CLIP4	-3.04706	-3.68039	6.95964	5.20801	5.23649	4.43436
PQLC1	5.93451	5.65079	9.62455	9.73208	9.99144	9.32642
LRP8	6.86465	6.86286	8.10136	8.26127	8.48111	8.4098
ACLY	9.16607	9.20349	12.128	11.9042	12.0337	11.9986
EPB41L4B	5.64685	5.69574	10.658	10.7774	10.4343	11.1642
SLC39A13	5.80864	5.934	9.64164	9.29446	9.15707	9.13442
ZNF695	3.22575	3.51099	5.1496	5.65982	5.79848	6.01557
TSPAN15	2.46231	1.98963	10.9094	11.3813	11.4259	10.9816
GSN	4.2925	3.68698	12.8953	12.4326	12.7103	11.6495
CCR10	2.64759	2.17743	3.05506	4.14781	2.4175	2.19981
CCDC102A	2.70834	2.549	6.90728	6.31818	5.99411	6.06489
SRPX	3.6318	3.32196	7.1462	5.89452	5.95103	4.98399
BFSP1	-0.0530301	-0.598595	5.69455	5.48986	5.47001	5.82591
CAPNS1	6.93547	6.88721	12.8227	13.2275	13.0466	12.8526
TMBIM6	9.37991	9.54693	14.2107	14.317	14.4155	14.2318
YPEL5	2.80658	3.42891	10.4972	10.1081	10.0375	10.1528
GALNTL4	5.78959	5.67485	7.98935	7.47984	7.11297	7.24185
TRAP1	7.42992	7.07511	11.6163	12.2366	11.8868	12.0569
PLEKHG4	5.49912	5.04851	9.21736	9.67509	8.97562	9.78553
SPEF1	0.306113	-1.54938	0.304796	1.30498	0.960152	0.70131
CSE1L	8.37914	8.76212	11.7692	11.7239	11.4532	12.1535
MBD5	2.00229	2.27838	7.65656	6.99618	6.99546	7.25503
POLR3E	5.89136	5.78377	9.81057	9.944	9.60065	9.96673
FBXO8	2.6208	2.93299	8.43531	8.25821	8.4971	8.29086
DDX31	7.16805	7.34524	8.43508	8.45698	8.51513	8.7162
TMEM220	0.36523	0.336419	5.46605	5.17094	5.35254	4.45432
SPRYD4	3.94079	4.19357	8.22154	8.56963	8.5304	8.53001
CDHR2	0.410388	0.903257	8.67084	8.97867	8.21418	8.6852
DHX34	7.06897	6.97659	9.45037	9.51879	9.18406	9.70792
GPD1L	5.42796	5.43991	9.98651	9.99778	9.93514	10.2051
ERBB2IP	7.12469	7.3368	10.5344	9.87094	10.1132	10.4395
BICD2	7.85342	7.67379	9.48449	9.06618	9.0569	9.11021
RPTOR	7.10259	6.98761	9.88946	9.66042	9.75753	9.73668
[truncated: 9,847 more rows]
