# Supplementary material for: BCL9 provides multi-cellular communication properties in colorectal cancer by interacting with paraspeckle proteins
Source: Nat Commun. 2020 Jan 7;11:19. doi: 10.1038/s41467-019-13842-7 (PMC6946813; doi:10.1038/s41467-019-13842-7)
Supplement: Supplementary file 8 — Source Data [file 41467_2019_13842_MOESM8_ESM.xlsx]

## Sheet: Fig 3e
Fig 3e		Colo320				Colo320				Colo320
		input	IP:IgG	IP:SFPQ		input	IP:IgG	IP:NONO		Input	IP:IgG	IP:BCL9
	RGS4	21.1134	27.2061	21.4116		17.4014	22.4995	18.5389		19.9009	32.4826	26.7092
	RGS4	21.1086	27.2371	21.5677		17.4418	22.8475	18.3734		19.8316	32.3537	26.8601
	RGS4	21.1031	27.3521	21.414		17.4807	22.9357	18.565		20.0199	33.6622	26.9078
		Colo320				Colo320				Colo320
		input	IgG	SFPQ		input	IgG	NONO		input	IgG	BCL9
	GAPDH	16.2731	24.1077	27.6422		16.2731	24.1077	20.3745		16.2731	24.1077	24.3023
	GAPDH	16.2128	24.8105	27.7788		16.2128	24.8105	20.4583		16.2128	24.8105	24.4604
	GAPDH	16.2969	24.1162	27.8502		16.2969	24.1162	20.5105		16.2969	24.1162	24.4239
		RKO				RKO				RKO
		Input	IgG	SFPQ		Input	IgG	NONO		Input	IgG	BCL9
	RGS4	22.4733	35.4689	24.6405		22.4733	35.4689	26.0146		22.4733	35.4689	25.9296
	RGS4	22.5516	34.6226	25.0281		22.5516	34.6226	26.075		22.5516	34.6226	25.6966
	RGS4	22.5947	36	24.9351		22.5947	36	25.9598		22.5947	36	25.5827
		RKO				RKO				RKO
		Input	IgG	SFPQ		Input	IgG	NONO		Input	IgG	BCL9
	GAPDH	14.2246	23.9436	21.5268		14.2246	23.9436	18.7602		14.2246	23.9436	23.1154
	GAPDH	14.1951	23.9655	21.6117		14.1951	23.9655	18.9264		14.1951	23.9655	23.1269
	GAPDH	14.2388	23.9392	21.4461		14.2388	23.9392	18.9714		14.2388	23.9392	23.4794

## Sheet: Fig 3f
Fig 3f

## Sheet: Fig 3h
Fig 3h

## Sheet: Fig 3i
Fig 3i
Actinomycin D		0h	1h	2h	4h			0h	1h	2h	4h
wild type	RGS4	28.2	27.3	27.4	28.12		GAPDH	16.8	15.71	15.78	16.2
wild type	RGS4	28.09	27.54	27.38	28.18		GAPDH	16.82	16.1	15.67	16.2
wild type	RGS4	28.18	27.7	27.51	28.29		GAPDH	16.82	16	15.71	16.142
BCL9 knock	RGS4	31.5	30.6	30.8	31.3		GAPDH	19.58	17.7	18	17.1
BCL9 knock	RGS4	31.05	30.87	31.64	30.87		GAPDH	19.42	17.61	17.2	16.96
BCL9 knock	RGS4	30.98	30.92	30.74	31.37		GAPDH	18.66	17.6	17.47	16.82

## Sheet: Fig 4h
Fig 4h

## Sheet: Fig5a
Fig 5a		mock	CM	CM+K	mock	CM	CM+K	mock	CM	CM+K	mock	CM	CM+K	mock	CM	CM+K
		BCL9 knockout 2-1			BCL9 knockout 2-2			BCL9knockout 1-2			BCL9 knockout 3-3			BCL9 knockout 3-5
	RGS4	29.1144	27.7097	27.2179	28.795	27.5418	28.1809	25.7777	25.0825	24.6091	28.0401	26.5653	27.4224	23.3539	23.066	23.4967
	RGS4	28.7956	27.5585	27.4954	29.1085	28.1337	28.068	25.9715	24.6448	24.4708	28.1436	26.5453	27.0882	23.3168	22.99	23.4828
	RGS4	29.1341	27.7941	27.5304	29.0676	27.7047	28.6181	26.0283	24.6822	24.5528	28.0296	27.0582	27.0629	23.3094	22.727	23.4728
	GAPDH	15.2999	15.3096	15.0218	15.2799	15.4487	15.639	12.3645	13.0512	12.1634	12.1257	13.1852	12.2565	12.1398	13.2208	13.1862
	GAPDH	15.3351	15.2851	15.0414	15.2692	15.609	15.6582	12.8409	13.1239	12.31	12.1187	13.112	12.3101	12.1533	13.2267	13.1925
	GAPDH	15.2845	15.3343	15.0407	15.2777	15.3928	15.6281	12.2766	13.078	12.6182	12.18	13.1055	12.0878	12.2882	13.2617	13.1713

## Sheet: Fig 5h
Fig5h
		thp1	thp1+pma	thp1+pma+wild type	thp1+pma+kO 2-1	thp1+pma+KO 2-2
	gapdh	16.8483	17.7291	17.8807	17.5833	18.0214
		16.7278	17.826	18.0987	17.5936	17.7598
		16.8755	17.7647	18.2196	17.6938	18.0216
	tgfb2	27.3997	28.2446	26.495	26.433	27.7387
		27.2283	28.2541	26.6673	26.4684	27.5586
		28.2699	27.9293	26.5955	27.019	27.6311
	il-10	33.8421	31.1116	28.1641	28.3229	29.2801
		34.2631	30.4974	28.1785	28.3389	29.5369
		34.0458	30.8564	28.1656	28.3361	29.3654

## Sheet: Fig s4f
Fig s4f

## Sheet: Fig s4g
Fig s4g	Fig s4g
		shLacZ	shBCL9-1	shBCL9-2
	RKO	43.6794	38.1716	32.1106
	RKO	43.9177	38.1831	29.8436
	RKO	44.9188	37.3088	30.1586
	Colo320	42.0349	25.2194	27.8413
	Colo320	41.7691	25.2149	27.8747
	Colo320	42.2885	26.2643	27.0105
	SW620	300.2	246.5	246.1
	SW620	294.3	245.1	235.2
	SW620	250.3	237.5	205.2
	LS174T	193.9	221.3	149.1
	LS174T	188.4	187.2	153.5
	LS174T	196.7	146.9	166.8
	DLD-1	385.7	406.1	390.4
	DLD-1	399.2	392.9	398.5
	DLD-1	439	404.1	397.6

## Sheet: Fig s5a
Fig s5a

[truncated: 23 more sheets: Fig s5c, Fig s6a, Fig s6b, Fig s6c, Fig s8a, Fig 8d, Fig s8e, Fig S8f, Fig s8g, Fig s9a, Fig s9d, Fig s9e, Fig s9f, Fig s9g, Fig s9h, Fig s9j, Fig s9k, Fig s10a, Fig s10b, Fig s10c …]
